# Supplementary material for: Impact of rising sea levels on Australian fur seals
Source: PeerJ. 2018 Oct 16;6:e5786. doi: 10.7717/peerj.5786 (PMC6195111; doi:10.7717/peerj.5786)
Supplement: Supplemental Information 1 [file peerj-06-5786-s001.zip]

Archive with 59 entries (54 files):
- Judgement Rocks/
- Judgement Rocks/.DS_Store
- __MACOSX/
- __MACOSX/Judgement Rocks/
- __MACOSX/Judgement Rocks/._.DS_Store
- Judgement Rocks/CBA.dbf
- Judgement Rocks/CBA.prj
- Judgement Rocks/CBA.sbn
- Judgement Rocks/CBA.sbx
- Judgement Rocks/CBA.shp
- Judgement Rocks/CBA.shp.xml
- Judgement Rocks/CBA.shx
- Judgement Rocks/current_breeding.dbf
- Judgement Rocks/current_breeding.prj
- Judgement Rocks/current_breeding.sbn
- Judgement Rocks/current_breeding.sbx
- Judgement Rocks/current_breeding.shp
- Judgement Rocks/current_breeding.shp.xml
- Judgement Rocks/current_breeding.shx
- Judgement Rocks/info/
- Judgement Rocks/info/arc.dir
- Judgement Rocks/info/arc0000.dat
- Judgement Rocks/info/arc0000.nit
- Judgement Rocks/info/arc0001.dat
- Judgement Rocks/info/arc0001.nit
- Judgement Rocks/JUDGE_CONT_10CM.cpg
- Judgement Rocks/judge_cont_10cm.dbf
- Judgement Rocks/judge_cont_10cm.prj
- Judgement Rocks/judge_cont_10cm.sbn
- Judgement Rocks/judge_cont_10cm.sbx
- Judgement Rocks/judge_cont_10cm.shp
- Judgement Rocks/judge_cont_10cm.shp.xml
- Judgement Rocks/judge_cont_10cm.shx
- Judgement Rocks/judge_rast/
- Judgement Rocks/judge_rast/dblbnd.adf
- Judgement Rocks/judge_rast/hdr.adf
- Judgement Rocks/judge_rast/metadata.xml
- Judgement Rocks/judge_rast/prj.adf
- Judgement Rocks/judge_rast/sta.adf
- Judgement Rocks/judge_rast/w001001.adf
- Judgement Rocks/judge_rast/w001001x.adf
- Judgement Rocks/judge_rast.aux.xml
- Judgement Rocks/judgement_rocks.mxd
- Judgement Rocks/log
- Judgement Rocks/PBA.dbf
- Judgement Rocks/PBA.prj
- Judgement Rocks/PBA.sbn
- Judgement Rocks/PBA.sbx
- Judgement Rocks/PBA.shp
- Judgement Rocks/PBA.shp.xml
- Judgement Rocks/PBA.shx
- Judgement Rocks/potential_breeding.dbf
- Judgement Rocks/potential_breeding.prj
- Judgement Rocks/potential_breeding.sbn
- Judgement Rocks/potential_breeding.sbx
- Judgement Rocks/potential_breeding.shp
- Judgement Rocks/potential_breeding.shp.xml
- Judgement Rocks/potential_breeding.shx
- Judgement Rocks/Thumbs.db
