# Supplementary material for: Impact of rising sea levels on Australian fur seals
Source: PeerJ. 2018 Oct 16;6:e5786. doi: 10.7717/peerj.5786 (PMC6195111; doi:10.7717/peerj.5786)
Supplement: Supplemental Information 1 [file peerj-06-5786-s001.zip › Judgement Rocks/judge_cont_10cm.prj]

PROJCS["Map_Grid_of_Australia_Zone_55_using_GDA94_datum",GEOGCS["GCS_GDA_1994",DATUM["D_GDA_1994",SPHEROID["Geodetic_Reference_System_of_1980",6378137.0,298.2572221009113]],PRIMEM["Greenwich",0.0],UNIT["Degree",0.0174532925199433]],PROJECTION["Transverse_Mercator"],PARAMETER["false_easting",500000.0],PARAMETER["false_northing",10000000.0],PARAMETER["central_meridian",147.0],PARAMETER["scale_factor",0.9996],PARAMETER["latitude_of_origin",0.0],UNIT["Meter",1.0]]
