# Supplementary material for: Impact of rising sea levels on Australian fur seals
Source: PeerJ. 2018 Oct 16;6:e5786. doi: 10.7717/peerj.5786 (PMC6195111; doi:10.7717/peerj.5786)
Supplement: Supplemental Information 1 [file peerj-06-5786-s001.zip › Judgement Rocks/judge_rast/metadata.xml]

<?xml version="1.0" encoding="UTF-8"?>
<metadata xml:lang="en"><Esri><CreaDate>20121210</CreaDate><CreaTime>16421500</CreaTime><ArcGISFormat>1.0</ArcGISFormat><SyncOnce>TRUE</SyncOnce><DataProperties><lineage><Process ToolSource="C:\Program Files (x86)\ArcGIS\Desktop10.0\ArcToolbox\Toolboxes\3D Analyst Tools.tbx\TopoToRaster" Date="20121210" Time="164215">TopoToRaster "judgement_10m_contours ELEVATION Contour" "X:\gis-users\Lachie Mclean\AFS_colonies\Judgement Rocks\judge_rast" 0.679328373961151 "511027.363096354 5627124.5973261 511268.121236553 5627294.42941959" 20 # # ENFORCE CONTOUR 40 # 1 0 # # # # # #</Process></lineage></DataProperties></Esri></metadata>
