# Supplementary material for: Impact of rising sea levels on Australian fur seals
Source: PeerJ. 2018 Oct 16;6:e5786. doi: 10.7717/peerj.5786 (PMC6195111; doi:10.7717/peerj.5786)
Supplement: Supplemental Information 1 [file peerj-06-5786-s001.zip › Judgement Rocks/judge_rast/prj.adf]

Projection    TRANSVERSE
Units         METERS
Zunits        NO
Xshift        0.0
Yshift        0.0
Parameters    6378137.0  6356752.31414035
0.9996 /* scale factor at central meridian
 147  0  0.0 /* longitude of central meridian
   0  0  0.0 /* latitude of origin
500000.0 /* false easting (meters)
10000000.0 /* false northing (meters)
