# Supplementary material for: Impact of rising sea levels on Australian fur seals
Source: PeerJ. 2018 Oct 16;6:e5786. doi: 10.7717/peerj.5786 (PMC6195111; doi:10.7717/peerj.5786)
Supplement: Supplemental Information 1 [file peerj-06-5786-s001.zip › Judgement Rocks/judge_rast.aux.xml]

<PAMDataset>
  <SRS>PROJCS["Map Grid of Australia Zone 55, using GDA94 datum",GEOGCS["GDA94",DATUM["Geocentric_Datum_of_Australia_1994",SPHEROID["Geodetic_Reference_System_of_1980",6378137.0,298.2572221009113]],PRIMEM["Greenwich",0.0],UNIT["Degree",0.0174532925199433]],PROJECTION["Transverse_Mercator"],PARAMETER["false_easting",500000.0],PARAMETER["false_northing",10000000.0],PARAMETER["central_meridian",147.0],PARAMETER["scale_factor",0.9996],PARAMETER["latitude_of_origin",0.0],UNIT["Meter",1.0]]</SRS>
  <PAMRasterBand band="1">
    <Description>judge_rast</Description>
    <Histograms>
      <HistItem>
        <HistMin>-6</HistMin>
        <HistMax>32.58242416381836</HistMax>
        <BucketCount>256</BucketCount>
        <IncludeOutOfRange>1</IncludeOutOfRange>
        <Approximate>0</Approximate>
        <HistCounts>4354|831|624|509|473|441|402|375|352|347|326|314|298|294|281|279|264|256|250|245|234|241|222|227|299|382|444|500|1504|1680|2041|2034|1984|2015|1944|1915|2013|2098|2525|3823|2360|1666|1439|1318|1208|1116|1033|966|933|888|830|811|753|706|653|614|500|499|464|464|454|435|424|427|411|408|400|371|390|358|366|361|340|327|340|322|304|312|316|318|272|296|300|293|279|291|294|278|285|288|288|264|273|262|274|260|251|251|254|249|264|261|257|269|292|419|250|271|247|245|224|234|213|221|192|209|185|181|184|171|173|170|179|155|155|155|174|153|137|149|155|141|143|146|139|141|136|134|145|129|134|142|126|131|129|133|138|117|130|141|133|130|118|129|124|126|120|151|115|118|137|124|151|131|129|139|160|139|153|168|180|254|142|196|201|175|168|166|137|126|144|129|129|133|139|117|91|72|60|62|60|60|60|52|55|58|48|56|47|52|51|45|41|45|46|49|37|40|38|35|40|52|27|38|36|37|31|35|37|40|32|34|39|26|26|38|41|35|26|30|34|33|44|30|38|38|40|70|35|39|51|49|45|40|47|39|42|44|39|55|38|47|40|38|32|1</HistCounts>
      </HistItem>
    </Histograms>
    <Metadata>
      <MDI key="STATISTICS_MAXIMUM">32.582424163818</MDI>
      <MDI key="STATISTICS_MEAN">3.4613629849062</MDI>
      <MDI key="STATISTICS_MINIMUM">-6</MDI>
      <MDI key="STATISTICS_STDDEV">7.8210982811136</MDI>
    </Metadata>
  </PAMRasterBand>
</PAMDataset>
