# Supplementary material for: Impact of rising sea levels on Australian fur seals
Source: PeerJ. 2018 Oct 16;6:e5786. doi: 10.7717/peerj.5786 (PMC6195111; doi:10.7717/peerj.5786)
Supplement: Supplemental Information 2 [file peerj-06-5786-s002.zip]

Archive with 120 entries (113 files):
- Moriarty Rocks/
- Moriarty Rocks/.DS_Store
- __MACOSX/
- __MACOSX/Moriarty Rocks/
- __MACOSX/Moriarty Rocks/._.DS_Store
- Moriarty Rocks/CBA.dbf
- Moriarty Rocks/CBA.prj
- Moriarty Rocks/CBA.sbn
- Moriarty Rocks/CBA.sbx
- Moriarty Rocks/CBA.shp
- Moriarty Rocks/CBA.shp.xml
- Moriarty Rocks/CBA.shx
- Moriarty Rocks/contour_1.dbf
- Moriarty Rocks/contour_1.prj
- Moriarty Rocks/contour_1.sbn
- Moriarty Rocks/contour_1.sbx
- Moriarty Rocks/contour_1.shp
- Moriarty Rocks/contour_1.shp.xml
- Moriarty Rocks/contour_1.shx
- Moriarty Rocks/contour_2.dbf
- Moriarty Rocks/contour_2.prj
- Moriarty Rocks/contour_2.sbn
- Moriarty Rocks/contour_2.sbx
- Moriarty Rocks/contour_2.shp
- Moriarty Rocks/contour_2.shp.xml
- Moriarty Rocks/contour_2.shx
- Moriarty Rocks/current_breeding.dbf
- Moriarty Rocks/current_breeding.prj
- Moriarty Rocks/current_breeding.sbn
- Moriarty Rocks/current_breeding.sbx
- Moriarty Rocks/current_breeding.shp
- Moriarty Rocks/current_breeding.shp.xml
- Moriarty Rocks/current_breeding.shx
- Moriarty Rocks/info/
- Moriarty Rocks/info/arc.dir
- Moriarty Rocks/log
- Moriarty Rocks/mor_cont.dbf
- Moriarty Rocks/mor_cont.prj
- Moriarty Rocks/mor_cont.sbn
- Moriarty Rocks/mor_cont.sbx
- Moriarty Rocks/mor_cont.shp
- Moriarty Rocks/mor_cont.shp.xml
- Moriarty Rocks/mor_cont.shx
- Moriarty Rocks/mor_cont_2.dbf
- Moriarty Rocks/mor_cont_2.prj
- Moriarty Rocks/mor_cont_2.sbn
- Moriarty Rocks/mor_cont_2.sbx
- Moriarty Rocks/mor_cont_2.shp
- Moriarty Rocks/mor_cont_2.shp.xml
- Moriarty Rocks/mor_cont_2.shx
- Moriarty Rocks/mori_rast.tfw
- Moriarty Rocks/mori_rast.tif
- Moriarty Rocks/mori_rast.tif.aux.xml
- Moriarty Rocks/mori_rast.tif.ovr
- Moriarty Rocks/mori_rast.tif.ovr.aux.xml
- Moriarty Rocks/mori_rast_2.tfw
- Moriarty Rocks/mori_rast_2.tif
- Moriarty Rocks/mori_rast_2.tif.aux.xml
- Moriarty Rocks/mori_rast_2.tif.ovr
- Moriarty Rocks/mori_rast_2.tif.ovr.aux.xml
- Moriarty Rocks/moriarty_elev.dbf
- Moriarty Rocks/moriarty_elev.prj
- Moriarty Rocks/moriarty_elev.sbn
- Moriarty Rocks/moriarty_elev.sbx
- Moriarty Rocks/moriarty_elev.shp
- Moriarty Rocks/moriarty_elev.shx
- Moriarty Rocks/moriarty_elev_2.dbf
- Moriarty Rocks/moriarty_elev_2.prj
- Moriarty Rocks/moriarty_elev_2.sbn
- Moriarty Rocks/moriarty_elev_2.sbx
- Moriarty Rocks/moriarty_elev_2.shp
- Moriarty Rocks/moriarty_elev_2.shx
- Moriarty Rocks/moriarty_rast/
- Moriarty Rocks/moriarty_rast/w001001.adf
- Moriarty Rocks/moriarty_rast/w001001x.adf
- Moriarty Rocks/moriarty_rast.aux.xml
- Moriarty Rocks/moriarty_rocks.mxd
- Moriarty Rocks/moriarty_tin/
- Moriarty Rocks/moriarty_tin/metadata.xml
- Moriarty Rocks/moriarty_tin/prj.adf
- Moriarty Rocks/moriarty_tin/tdenv9.adf
- Moriarty Rocks/moriarty_tin/tedg.adf
- Moriarty Rocks/moriarty_tin/thul.adf
- Moriarty Rocks/moriarty_tin/tmsk.adf
- Moriarty Rocks/moriarty_tin/tmsx.adf
- Moriarty Rocks/moriarty_tin/tndsc.adf
- Moriarty Rocks/moriarty_tin/tnod.adf
- Moriarty Rocks/moriarty_tin/tnodinfo.adf
- Moriarty Rocks/moriarty_tin/tnval.adf
- Moriarty Rocks/moriarty_tin/tnxy.adf
- Moriarty Rocks/moriarty_tin/tnz.adf
- Moriarty Rocks/moriarty_tin_2/
- Moriarty Rocks/moriarty_tin_2/metadata.xml
- Moriarty Rocks/moriarty_tin_2/prj.adf
- Moriarty Rocks/moriarty_tin_2/tdenv9.adf
- Moriarty Rocks/moriarty_tin_2/tedg.adf
- Moriarty Rocks/moriarty_tin_2/thul.adf
- Moriarty Rocks/moriarty_tin_2/tmsk.adf
- Moriarty Rocks/moriarty_tin_2/tmsx.adf
- Moriarty Rocks/moriarty_tin_2/tndsc.adf
- Moriarty Rocks/moriarty_tin_2/tnod.adf
- Moriarty Rocks/moriarty_tin_2/tnodinfo.adf
- Moriarty Rocks/moriarty_tin_2/tnval.adf
- Moriarty Rocks/moriarty_tin_2/tnxy.adf
- Moriarty Rocks/moriarty_tin_2/tnz.adf
- Moriarty Rocks/PBA.dbf
- Moriarty Rocks/PBA.prj
- Moriarty Rocks/PBA.sbn
- Moriarty Rocks/PBA.sbx
- Moriarty Rocks/PBA.shp
- Moriarty Rocks/PBA.shp.xml
- Moriarty Rocks/PBA.shx
- Moriarty Rocks/potential_breeding.dbf
- Moriarty Rocks/potential_breeding.prj
- Moriarty Rocks/potential_breeding.sbn
- Moriarty Rocks/potential_breeding.sbx
- Moriarty Rocks/potential_breeding.shp
- Moriarty Rocks/potential_breeding.shp.xml
- Moriarty Rocks/potential_breeding.shx
- Moriarty Rocks/Thumbs.db
