# Supplementary material for: Impact of rising sea levels on Australian fur seals
Source: PeerJ. 2018 Oct 16;6:e5786. doi: 10.7717/peerj.5786 (PMC6195111; doi:10.7717/peerj.5786)
Supplement: Supplemental Information 2 [file peerj-06-5786-s002.zip › Moriarty Rocks/log]

201212071120   0     1     0LES-M-GIS-06 X:\GUU2N7~R\LB3TGH~X\AO0EXC~W\MSK5AD~K\mor_cont_0.shp = CONTOUR(X:\gis-users\Lachie Mclean\AFS_colonies\Moriarty Rocks\moriarty_
201212071123   0     0     0LES-M-GIS-06 X:\GUU2N7~R\LB3TGH~X\AO0EXC~W\MSK5AD~K\contour_2.shp = CONTOUR(X:\gis-users\Lachie Mclean\AFS_colonies\Moriarty Rocks\mori_rast_
201212071127   0     0     0LES-M-GIS-06 X:\GUU2N7~R\LB3TGH~X\AO0EXC~W\MSK5AD~K\contour_2.shp = CONTOUR(X:\gis-users\Lachie Mclean\AFS_colonies\Moriarty Rocks\mori_rast_
