# Supplementary material for: Impact of rising sea levels on Australian fur seals
Source: PeerJ. 2018 Oct 16;6:e5786. doi: 10.7717/peerj.5786 (PMC6195111; doi:10.7717/peerj.5786)
Supplement: Supplemental Information 2 [file peerj-06-5786-s002.zip › Moriarty Rocks/mori_rast.tif.aux.xml]

<PAMDataset>
  <Metadata domain="ESRI">
    <MDI key="PyramidResamplingType">NEAREST</MDI>
  </Metadata>
  <PAMRasterBand band="1">
    <Histograms>
      <HistItem>
        <HistMin>-0.800000011920929</HistMin>
        <HistMax>4.800000190734863</HistMax>
        <BucketCount>256</BucketCount>
        <IncludeOutOfRange>1</IncludeOutOfRange>
        <Approximate>0</Approximate>
        <HistCounts>2834|641|548|815|907|905|965|945|951|991|1017|1093|1206|1136|1170|1272|1315|1343|1338|1350|1381|1510|1708|1722|1606|1615|1654|1695|1670|1715|1707|1857|2020|2118|2465|3553|7185|2642|1659|1302|1173|985|883|802|737|666|655|599|584|546|546|522|492|466|481|445|448|440|415|411|390|405|413|372|381|361|381|359|337|379|346|332|350|323|349|337|333|306|335|340|295|341|311|328|329|314|289|354|304|305|321|321|306|305|313|322|315|312|326|302|322|306|362|296|326|348|335|343|315|357|344|371|334|385|373|383|417|411|433|520|583|685|625|617|610|712|768|1155|844|907|779|755|682|611|569|551|499|533|478|486|464|450|465|461|432|452|445|423|428|399|427|419|400|409|373|340|286|303|289|295|299|283|292|283|298|269|292|294|289|301|287|165|111|123|108|112|103|117|122|93|115|115|91|116|92|105|110|96|98|111|100|95|110|85|105|102|90|104|99|102|94|90|104|90|96|95|102|106|98|112|116|108|110|126|114|139|161|139|213|124|144|130|120|121|129|137|119|106|104|132|103|111|87|93|81|93|76|94|69|73|76|84|67|76|79|81|75|80|81|90|94|103|110|144|305|37</HistCounts>
      </HistItem>
    </Histograms>
    <Metadata>
      <MDI key="STATISTICS_MAXIMUM">4.8000001907349</MDI>
      <MDI key="STATISTICS_MEAN">0.76744954850808</MDI>
      <MDI key="STATISTICS_MINIMUM">-0.80000001192093</MDI>
      <MDI key="STATISTICS_STDDEV">1.3336703215737</MDI>
    </Metadata>
  </PAMRasterBand>
</PAMDataset>
