# Supplementary material for: Impact of rising sea levels on Australian fur seals
Source: PeerJ. 2018 Oct 16;6:e5786. doi: 10.7717/peerj.5786 (PMC6195111; doi:10.7717/peerj.5786)
Supplement: Supplemental Information 2 [file peerj-06-5786-s002.zip › Moriarty Rocks/mori_rast.tif.ovr.aux.xml]

<PAMDataset>
  <PAMRasterBand band="1">
    <Metadata>
      <MDI key="STATISTICS_MAXIMUM">4.8000001907349</MDI>
      <MDI key="STATISTICS_MEAN">0.773002805136</MDI>
      <MDI key="STATISTICS_MINIMUM">-0.80000001192093</MDI>
      <MDI key="STATISTICS_STDDEV">1.3370620356472</MDI>
    </Metadata>
  </PAMRasterBand>
</PAMDataset>
