# Supplementary material for: Impact of rising sea levels on Australian fur seals
Source: PeerJ. 2018 Oct 16;6:e5786. doi: 10.7717/peerj.5786 (PMC6195111; doi:10.7717/peerj.5786)
Supplement: Supplemental Information 2 [file peerj-06-5786-s002.zip › Moriarty Rocks/mori_rast_2.tif.aux.xml]

<PAMDataset>
  <Metadata domain="ESRI">
    <MDI key="PyramidResamplingType">NEAREST</MDI>
  </Metadata>
  <PAMRasterBand band="1">
    <Histograms>
      <HistItem>
        <HistMin>-1.350353598594666</HistMin>
        <HistMax>7.076674461364746</HistMax>
        <BucketCount>256</BucketCount>
        <IncludeOutOfRange>1</IncludeOutOfRange>
        <Approximate>0</Approximate>
        <HistCounts>44|80|91|102|109|116|117|123|123|167|245|285|661|1329|1610|1909|1757|1827|2036|1809|1652|1623|1617|1653|1687|1755|1976|2309|2001|1947|1993|1970|2056|2177|2294|2667|3179|2845|2412|2242|2296|2123|1601|573|556|544|482|504|459|438|455|415|425|404|387|378|364|394|358|379|360|360|356|360|366|381|377|390|387|433|403|532|493|468|474|468|452|439|445|448|413|434|415|408|411|390|376|386|384|344|375|361|343|337|344|311|330|319|304|343|279|375|283|278|282|253|248|256|229|243|217|245|211|229|239|203|234|199|203|223|214|207|210|220|218|199|214|231|234|249|285|349|273|272|238|225|216|212|211|202|212|195|199|182|209|197|211|188|204|191|196|209|216|217|222|231|236|269|308|322|105|46|37|44|41|43|55|34|46|47|47|52|49|53|43|56|38|55|58|48|40|57|53|56|54|52|53|62|64|54|55|56|67|53|46|57|39|30|38|39|33|24|33|47|23|35|22|22|21|37|32|34|25|20|25|28|31|25|35|28|19|26|31|33|31|21|33|27|33|31|23|41|21|37|33|32|35|35|27|41|29|28|40|25|35|31|37|31|35|39|42|46|53|52|55|1</HistCounts>
      </HistItem>
    </Histograms>
    <Metadata>
      <MDI key="STATISTICS_MAXIMUM">7.0766744613647</MDI>
      <MDI key="STATISTICS_MEAN">0.55826586810374</MDI>
      <MDI key="STATISTICS_MINIMUM">-1.3503535985947</MDI>
      <MDI key="STATISTICS_STDDEV">1.5515739372205</MDI>
    </Metadata>
  </PAMRasterBand>
</PAMDataset>
