# Supplementary material for: Impact of rising sea levels on Australian fur seals
Source: PeerJ. 2018 Oct 16;6:e5786. doi: 10.7717/peerj.5786 (PMC6195111; doi:10.7717/peerj.5786)
Supplement: Supplemental Information 2 [file peerj-06-5786-s002.zip › Moriarty Rocks/moriarty_rast.aux.xml]

<PAMDataset>
  <PAMRasterBand band="1">
    <Description>moriarty_rast</Description>
    <Histograms>
      <HistItem>
        <HistMin>-0.800000011920929</HistMin>
        <HistMax>4.800000190734863</HistMax>
        <BucketCount>256</BucketCount>
        <IncludeOutOfRange>1</IncludeOutOfRange>
        <Approximate>0</Approximate>
        <HistCounts>3477|700|577|523|630|686|848|867|868|867|857|856|833|809|832|818|863|1290|1976|1795|1581|1448|1450|1484|1486|1519|1576|1608|1633|1652|1633|1706|1806|1983|2481|6442|14389|5287|2453|1941|1679|1427|1269|957|873|817|777|716|683|635|623|565|538|519|440|419|400|426|392|401|351|372|379|355|359|329|362|334|333|335|330|316|327|327|314|311|306|327|315|280|319|309|291|318|281|311|308|301|290|305|306|284|328|297|264|288|317|302|319|280|308|305|325|292|323|325|331|332|322|328|360|351|346|387|375|385|401|439|428|487|531|659|772|673|693|797|888|1196|895|844|892|702|713|693|610|611|578|543|553|539|526|514|538|540|526|572|493|462|416|412|368|316|319|210|155|156|142|147|140|138|138|138|133|130|128|122|124|127|118|123|115|136|112|123|107|118|102|116|100|111|122|97|106|107|107|90|103|118|91|102|103|110|87|95|104|92|103|92|97|105|91|106|83|97|93|93|102|100|105|94|121|95|130|108|131|110|163|138|193|113|140|116|117|126|128|117|106|115|110|107|104|99|97|83|83|83|78|83|63|78|72|83|66|78|78|80|79|90|81|95|97|110|118|154|356|43</HistCounts>
      </HistItem>
    </Histograms>
    <Metadata>
      <MDI key="STATISTICS_MINIMUM">-0.80000001192093</MDI>
      <MDI key="STATISTICS_MAXIMUM">4.8000001907349</MDI>
      <MDI key="STATISTICS_MEAN">0.67497265079692</MDI>
      <MDI key="STATISTICS_STDDEV">1.2654163450984</MDI>
    </Metadata>
  </PAMRasterBand>
</PAMDataset>
