# Supplementary material for: Impact of rising sea levels on Australian fur seals
Source: PeerJ. 2018 Oct 16;6:e5786. doi: 10.7717/peerj.5786 (PMC6195111; doi:10.7717/peerj.5786)
Supplement: Supplemental Information 2 [file peerj-06-5786-s002.zip › Moriarty Rocks/moriarty_tin_2/metadata.xml]

<?xml version="1.0" encoding="UTF-8"?>
<metadata xml:lang="en"><Esri><CreaDate>20121207</CreaDate><CreaTime>10235300</CreaTime><ArcGISFormat>1.0</ArcGISFormat><SyncOnce>TRUE</SyncOnce><DataProperties><lineage><Process ToolSource="C:\Program Files\ArcGIS\Desktop10.0\ArcToolbox\Toolboxes\3D Analyst Tools.tbx\CreateTin" Date="20121207" Time="102353">CreateTin "X:\gis-users\Lachie Mclean\AFS_colonies\Moriarty Rocks\moriarty_tin_2" GEOGCS['GCS_GDA_1994',DATUM['D_GDA_1994',SPHEROID['GRS_1980',6378137.0,298.257222101]],PRIMEM['Greenwich',0.0],UNIT['Degree',0.0174532925199433]] "moriarty_elev_2 Shape.Z masspoints Elevation" DELAUNAY</Process></lineage></DataProperties></Esri></metadata>
