# Supplementary material for: Impact of rising sea levels on Australian fur seals
Source: PeerJ. 2018 Oct 16;6:e5786. doi: 10.7717/peerj.5786 (PMC6195111; doi:10.7717/peerj.5786)
Supplement: Supplemental Information 3 [file peerj-06-5786-s003.zip]

Archive with 70 entries (66 files):
- Reid Rocks GIS files/
- Reid Rocks GIS files/.DS_Store
- __MACOSX/
- __MACOSX/Reid Rocks GIS files/
- __MACOSX/Reid Rocks GIS files/._.DS_Store
- Reid Rocks GIS files/CBA.dbf
- Reid Rocks GIS files/CBA.prj
- Reid Rocks GIS files/CBA.sbn
- Reid Rocks GIS files/CBA.sbx
- Reid Rocks GIS files/CBA.shp
- Reid Rocks GIS files/CBA.shp.xml
- Reid Rocks GIS files/CBA.shx
- Reid Rocks GIS files/current_breeding.dbf
- Reid Rocks GIS files/current_breeding.prj
- Reid Rocks GIS files/current_breeding.sbn
- Reid Rocks GIS files/current_breeding.sbx
- Reid Rocks GIS files/current_breeding.shp
- Reid Rocks GIS files/current_breeding.shp.xml
- Reid Rocks GIS files/current_breeding.shx
- Reid Rocks GIS files/PBA.dbf
- Reid Rocks GIS files/PBA.prj
- Reid Rocks GIS files/PBA.sbn
- Reid Rocks GIS files/PBA.sbx
- Reid Rocks GIS files/PBA.shp
- Reid Rocks GIS files/PBA.shp.xml
- Reid Rocks GIS files/PBA.shx
- Reid Rocks GIS files/potential_breeding.dbf
- Reid Rocks GIS files/potential_breeding.prj
- Reid Rocks GIS files/potential_breeding.sbn
- Reid Rocks GIS files/potential_breeding.sbx
- Reid Rocks GIS files/potential_breeding.shp
- Reid Rocks GIS files/potential_breeding.shp.xml
- Reid Rocks GIS files/potential_breeding.shx
- Reid Rocks GIS files/reid_contour.dbf
- Reid Rocks GIS files/reid_contour.prj
- Reid Rocks GIS files/reid_contour.sbn
- Reid Rocks GIS files/reid_contour.sbx
- Reid Rocks GIS files/reid_contour.shp
- Reid Rocks GIS files/reid_contour.shp.xml
- Reid Rocks GIS files/reid_contour.shx
- Reid Rocks GIS files/reid_contour_0.1.dbf
- Reid Rocks GIS files/reid_contour_0.1.prj
- Reid Rocks GIS files/reid_contour_0.1.sbn
- Reid Rocks GIS files/reid_contour_0.1.sbx
- Reid Rocks GIS files/reid_contour_0.1.shp
- Reid Rocks GIS files/reid_contour_0.1.shp.xml
- Reid Rocks GIS files/reid_contour_0.1.shx
- Reid Rocks GIS files/reid_elev.dbf
- Reid Rocks GIS files/reid_elev.prj
- Reid Rocks GIS files/reid_elev.sbn
- Reid Rocks GIS files/reid_elev.sbx
- Reid Rocks GIS files/reid_elev.shp
- Reid Rocks GIS files/reid_elev.shp.xml
- Reid Rocks GIS files/reid_elev.shx
- Reid Rocks GIS files/reid_rocks.mxd
- Reid Rocks GIS files/reid_tin/
- Reid Rocks GIS files/reid_tin/metadata.xml
- Reid Rocks GIS files/reid_tin/prj.adf
- Reid Rocks GIS files/reid_tin/tdenv9.adf
- Reid Rocks GIS files/reid_tin/tedg.adf
- Reid Rocks GIS files/reid_tin/thul.adf
- Reid Rocks GIS files/reid_tin/tmsk.adf
- Reid Rocks GIS files/reid_tin/tmsx.adf
- Reid Rocks GIS files/reid_tin/tnod.adf
- Reid Rocks GIS files/reid_tin/tnodinfo.adf
- Reid Rocks GIS files/reid_tin/tnxy.adf
- Reid Rocks GIS files/reid_tin/tnz.adf
- Reid Rocks GIS files/reidrocks.xlsx
- __MACOSX/Reid Rocks GIS files/._reidrocks.xlsx
- Reid Rocks GIS files/Thumbs.db
