# Supplementary material for: Impact of rising sea levels on Australian fur seals
Source: PeerJ. 2018 Oct 16;6:e5786. doi: 10.7717/peerj.5786 (PMC6195111; doi:10.7717/peerj.5786)
Supplement: Supplemental Information 3 [file peerj-06-5786-s003.zip › Reid Rocks GIS files/reid_contour.shp.xml]

<?xml version="1.0" encoding="UTF-8"?>
<metadata xml:lang="en"><Esri><CreaDate>20121030</CreaDate><CreaTime>13125400</CreaTime><ArcGISFormat>1.0</ArcGISFormat><SyncOnce>TRUE</SyncOnce><DataProperties><lineage><Process ToolSource="C:\Program Files\ArcGIS\Desktop10.0\ArcToolbox\Toolboxes\3D Analyst Tools.tbx\SurfaceContour" Date="20121030" Time="131254">SurfaceContour reid_tin "X:\gis-users\Lachie Mclean\AFS_colonies\Reid Rocks\reid_contour.shp" 0.5 0 Contour 1 # Index_Cont 1 0</Process></lineage></DataProperties></Esri></metadata>
