# Supplementary material for: Impact of rising sea levels on Australian fur seals
Source: PeerJ. 2018 Oct 16;6:e5786. doi: 10.7717/peerj.5786 (PMC6195111; doi:10.7717/peerj.5786)
Supplement: Supplemental Information 3 [file peerj-06-5786-s003.zip › Reid Rocks GIS files/reidrocks.xlsx]

## Sheet: Sheet1
number	latitude	longitude	meters
24	-40.2431	144.152	0
657	-40.2449	144.158	0.127
968	-40.2449	144.154	0.161
1012	-40.2449	144.154	0.173
658	-40.2449	144.158	0.191
969	-40.2449	144.153	0.193
1057	-40.245	144.154	0.21
1296	-40.2455	144.154	0.218
656	-40.2448	144.158	0.249
675	-40.245	144.158	0.249
1013	-40.2449	144.154	0.25
1056	-40.245	144.154	0.26
1272	-40.2455	144.154	0.271
1014	-40.245	144.154	0.283
1099	-40.2451	144.154	0.288
1235	-40.2454	144.154	0.293
1261	-40.2454	144.154	0.303
1119	-40.2452	144.154	0.31
827	-40.2449	144.153	0.316
967	-40.2449	144.153	0.318
1126	-40.2453	144.154	0.318
1058	-40.2451	144.154	0.32
674	-40.245	144.158	0.322
1233	-40.2454	144.154	0.326
1131	-40.2453	144.154	0.337
1129	-40.2453	144.154	0.342
821	-40.2449	144.153	0.352
1122	-40.2452	144.154	0.357
1134	-40.2453	144.154	0.363
1118	-40.2452	144.154	0.367
1298	-40.2456	144.154	0.369
815	-40.2448	144.153	0.374
1236	-40.2454	144.154	0.377
1260	-40.2454	144.154	0.378
695	-40.245	144.158	0.383
1275	-40.2455	144.154	0.383
1055	-40.245	144.154	0.391
655	-40.2447	144.158	0.395
1125	-40.2452	144.154	0.397
1234	-40.2453	144.154	0.408
694	-40.245	144.158	0.409
1295	-40.2455	144.154	0.411
1059	-40.2451	144.154	0.416
833	-40.2449	144.153	0.417
1313	-40.2456	144.155	0.418
660	-40.2449	144.158	0.424
673	-40.2449	144.158	0.438
1133	-40.2453	144.154	0.441
970	-40.2449	144.154	0.442
1127	-40.2452	144.154	0.442
1314	-40.2456	144.155	0.442
1322	-40.2457	144.155	0.446
473	-40.2448	144.153	0.45
454	-40.2448	144.153	0.452
483	-40.2448	144.153	0.457
472	-40.2448	144.153	0.461
1100	-40.2451	144.154	0.462
1273	-40.2454	144.154	0.464
1135	-40.2453	144.154	0.465
1297	-40.2455	144.154	0.466
659	-40.2448	144.158	0.467
1318	-40.2457	144.155	0.473
1011	-40.2449	144.154	0.476
814	-40.2448	144.153	0.478
1203	-40.2453	144.154	0.484
452	-40.2447	144.153	0.487
966	-40.2449	144.154	0.488
1060	-40.2451	144.154	0.496
698	-40.245	144.157	0.498
826	-40.2448	144.153	0.504
1299	-40.2455	144.155	0.507
22	-40.2436	144.153	0.511
654	-40.2446	144.158	0.511
1132	-40.2453	144.154	0.511
453	-40.2447	144.153	0.513
1123	-40.2452	144.154	0.524
693	-40.2449	144.157	0.526
1128	-40.2452	144.154	0.534
1315	-40.2456	144.155	0.534
1312	-40.2456	144.155	0.536
832	-40.2448	144.153	0.537
1321	-40.2457	144.155	0.537
1237	-40.2453	144.154	0.538
672	-40.2449	144.158	0.54
1015	-40.2449	144.154	0.54
451	-40.2447	144.152	0.546
820	-40.2448	144.153	0.554
971	-40.2449	144.154	0.556
1323	-40.2457	144.155	0.571
1136	-40.2453	144.154	0.582
697	-40.245	144.157	0.584
455	-40.2447	144.153	0.595
1124	-40.2452	144.154	0.6
1101	-40.2451	144.154	0.602
471	-40.2447	144.153	0.603
447	-40.2447	144.152	0.608
1097	-40.2451	144.154	0.612
565	-40.2446	144.158	0.613
701	-40.245	144.157	0.616
71	-40.2438	144.153	0.62
110	-40.2439	144.152	0.62
477	-40.2447	144.153	0.623
1054	-40.245	144.154	0.624
1130	-40.2452	144.154	0.635
965	-40.2448	144.153	0.637
1262	-40.2454	144.154	0.637
653	-40.2446	144.158	0.642
671	-40.2448	144.158	0.642
692	-40.2449	144.157	0.642
439	-40.2446	144.152	0.648
482	-40.2448	144.153	0.648
72	-40.2438	144.153	0.649
154	-40.244	144.152	0.649
155	-40.244	144.152	0.649
1320	-40.2457	144.155	0.651
247	-40.2441	144.152	0.654
723	-40.2451	144.157	0.659
1294	-40.2455	144.155	0.659
724	-40.2451	144.157	0.662
450	-40.2447	144.153	0.664
1319	-40.2456	144.155	0.669
662	-40.2446	144.158	0.671
1204	-40.2453	144.154	0.678
470	-40.2447	144.153	0.68
1016	-40.2449	144.154	0.68
1078	-40.2451	144.154	0.682
669	-40.2447	144.158	0.686
696	-40.2449	144.157	0.686
1010	-40.2449	144.154	0.686
825	-40.2448	144.153	0.688
448	-40.2446	144.153	0.697
1276	-40.2454	144.155	0.697
831	-40.2448	144.153	0.698
1311	-40.2456	144.155	0.7
813	-40.2448	144.153	0.701
1120	-40.2452	144.154	0.704
43	-40.2436	144.153	0.707
725	-40.2451	144.157	0.72
45	-40.2437	144.153	0.722
112	-40.2439	144.152	0.722
689	-40.2448	144.157	0.73
700	-40.245	144.157	0.73
722	-40.245	144.157	0.742
964	-40.2448	144.154	0.743
670	-40.2447	144.158	0.744
438	-40.2446	144.152	0.756
564	-40.2445	144.158	0.759
686	-40.2448	144.157	0.759
1274	-40.2454	144.155	0.761
1300	-40.2455	144.155	0.762
819	-40.2448	144.153	0.765
1238	-40.2453	144.154	0.768
1316	-40.2456	144.155	0.768
667	-40.2447	144.158	0.773
963	-40.2448	144.154	0.774
248	-40.2442	144.152	0.779
73	-40.2438	144.153	0.78
1061	-40.245	144.154	0.781
972	-40.2448	144.154	0.784
1324	-40.2457	144.155	0.784
729	-40.2451	144.157	0.786
23	-40.2436	144.153	0.787
1102	-40.2451	144.154	0.787
445	-40.2446	144.153	0.788
566	-40.2445	144.158	0.788
663	-40.2446	144.158	0.788
1259	-40.2454	144.154	0.79
1137	-40.2452	144.154	0.791
476	-40.2447	144.153	0.792
156	-40.2441	144.152	0.794
246	-40.2442	144.152	0.797
661	-40.2446	144.158	0.802
21	-40.2435	144.153	0.805
1096	-40.2451	144.154	0.805
481	-40.2447	144.153	0.806
1009	-40.2449	144.154	0.809
741	-40.2452	144.157	0.816
563	-40.2444	144.158	0.817
437	-40.2445	144.152	0.826
685	-40.2448	144.157	0.832
690	-40.2449	144.157	0.832
699	-40.2449	144.157	0.832
1271	-40.2456	144.155	0.832
1202	-40.2452	144.154	0.839
1053	-40.245	144.154	0.845
668	-40.2447	144.158	0.846
1310	-40.2455	144.155	0.846
449	-40.2446	144.153	0.859
460	-40.2446	144.153	0.86
728	-40.2451	144.157	0.86
1079	-40.2451	144.154	0.86
683	-40.2447	144.157	0.861
688	-40.2448	144.157	0.861
1008	-40.2449	144.154	0.87
444	-40.2445	144.153	0.874
469	-40.2446	144.153	0.878
1017	-40.2449	144.154	0.878
608	-40.2445	144.158	0.89
1317	-40.2456	144.155	0.891
740	-40.2451	144.157	0.895
46	-40.2437	144.153	0.896
930	-40.2448	144.154	0.899
436	-40.2445	144.152	0.903
962	-40.2448	144.154	0.903
253	-40.2444	144.152	0.904
721	-40.245	144.157	0.904
812	-40.2447	144.153	0.909
109	-40.2439	144.153	0.911
153	-40.244	144.153	0.911
727	-40.245	144.157	0.918
513	-40.2444	144.158	0.919
664	-40.2446	144.158	0.919
44	-40.2437	144.153	0.925
1121	-40.2452	144.154	0.925
422	-40.2444	144.152	0.929
56	-40.2436	144.155	0.932
717	-40.2449	144.157	0.948
70	-40.2438	144.153	0.955
973	-40.2448	144.154	0.956
824	-40.2447	144.153	0.958
750	-40.2452	144.157	0.961
562	-40.2444	144.158	0.963
666	-40.2446	144.157	0.963
684	-40.2447	144.157	0.963
1263	-40.2454	144.155	0.963
1277	-40.2454	144.155	0.963
443	-40.2445	144.153	0.965
446	-40.2446	144.153	0.965
249	-40.2443	144.152	0.969
33	-40.2435	144.154	0.976
726	-40.245	144.157	0.977
818	-40.2447	144.153	0.977
1270	-40.2456	144.155	0.985
475	-40.2446	144.153	0.986
1201	-40.2452	144.154	0.987
55	-40.2436	144.154	0.99
568	-40.2445	144.158	0.992
680	-40.2447	144.157	0.992
691	-40.2449	144.157	0.992
1205	-40.2453	144.154	0.992
459	-40.2446	144.153	0.999
440	-40.2445	144.153	1.002
1052	-40.245	144.154	1.004
89	-40.2436	144.155	1.006
88	-40.2436	144.155	1.007
57	-40.2436	144.155	1.008
480	-40.2446	144.153	1.015
1007	-40.2449	144.154	1.015
1306	-40.2455	144.155	1.028
20	-40.2435	144.153	1.029
1293	-40.2455	144.155	1.029
468	-40.2446	144.153	1.033
609	-40.2445	144.158	1.035
687	-40.2448	144.157	1.035
252	-40.2444	144.152	1.037
32	-40.2435	144.154	1.039
1018	-40.2449	144.154	1.04
111	-40.2439	144.153	1.042
718	-40.2449	144.157	1.05
720	-40.245	144.157	1.05
1239	-40.2453	144.155	1.052
113	-40.244	144.153	1.057
157	-40.2441	144.153	1.057
739	-40.2451	144.157	1.061
34	-40.2435	144.154	1.062
1301	-40.2455	144.155	1.063
762	-40.2452	144.157	1.064
570	-40.2445	144.158	1.065
681	-40.2447	144.157	1.065
714	-40.2449	144.157	1.065
929	-40.2447	144.154	1.066
931	-40.2448	144.154	1.067
749	-40.2451	144.157	1.071
7	-40.2434	144.153	1.072
830	-40.2447	144.153	1.075
90	-40.2436	144.155	1.077
250	-40.2443	144.152	1.08
961	-40.2448	144.154	1.085
58	-40.2436	144.155	1.087
811	-40.2446	144.153	1.09
435	-40.2444	144.153	1.091
567	-40.2444	144.158	1.094
665	-40.2446	144.157	1.094
678	-40.2446	144.157	1.094
1258	-40.2453	144.155	1.096
1309	-40.2455	144.155	1.099
441	-40.2445	144.153	1.102
1325	-40.2456	144.155	1.103
458	-40.2445	144.153	1.106
894	-40.2447	144.154	1.107
512	-40.2443	144.158	1.108
442	-40.2445	144.153	1.11
403	-40.2443	144.158	1.113
129	-40.2436	144.155	1.115
474	-40.2446	144.153	1.118
0	-40.2433	144.154	1.119
87	-40.2437	144.155	1.119
1006	-40.2449	144.154	1.119
245	-40.2442	144.152	1.129
3	-40.2434	144.153	1.132
817	-40.2447	144.153	1.132
682	-40.2447	144.157	1.137
128	-40.2437	144.155	1.143
1062	-40.245	144.154	1.143
74	-40.2438	144.153	1.144
466	-40.2445	144.153	1.148
1206	-40.2453	144.155	1.149
1	-40.2434	144.154	1.151
25	-40.2436	144.153	1.157
152	-40.244	144.153	1.158
91	-40.2437	144.155	1.163
54	-40.2436	144.154	1.165
19	-40.2435	144.153	1.166
974	-40.2448	144.154	1.166
774	-40.2452	144.157	1.167
42	-40.2437	144.153	1.173
69	-40.2438	144.153	1.173
35	-40.2436	144.154	1.174
1117	-40.2452	144.154	1.178
59	-40.2437	144.154	1.179
713	-40.2448	144.157	1.181
1169	-40.2452	144.155	1.181
13	-40.2434	144.154	1.185
1328	-40.2455	144.155	1.185
434	-40.2444	144.153	1.186
251	-40.2443	144.152	1.195
823	-40.2447	144.153	1.2
369	-40.2443	144.158	1.201
1138	-40.2452	144.155	1.202
8	-40.2434	144.153	1.205
761	-40.2451	144.157	1.207
960	-40.2448	144.154	1.207
677	-40.2446	144.157	1.21
679	-40.2446	144.157	1.21
127	-40.2437	144.155	1.215
1200	-40.2452	144.155	1.216
2	-40.2433	144.154	1.217
92	-40.2437	144.155	1.217
158	-40.2441	144.153	1.217
1005	-40.2449	144.154	1.219
31	-40.2435	144.154	1.22
457	-40.2445	144.153	1.225
569	-40.2444	144.158	1.225
610	-40.2445	144.157	1.225
716	-40.2449	144.157	1.225
932	-40.2448	144.154	1.226
133	-40.2438	144.155	1.228
368	-40.2442	144.158	1.23
467	-40.2446	144.153	1.23
748	-40.2451	144.157	1.231
86	-40.2437	144.155	1.236
1308	-40.2455	144.155	1.236
572	-40.2445	144.157	1.239
652	-40.2446	144.157	1.239
738	-40.245	144.157	1.239
635	-40.2446	144.153	1.24
1292	-40.2454	144.155	1.24
829	-40.2447	144.153	1.241
1257	-40.2454	144.155	1.25
514	-40.2444	144.158	1.254
719	-40.2449	144.157	1.254
6	-40.2434	144.154	1.257
479	-40.2446	144.153	1.259
976	-40.2448	144.154	1.259
4	-40.2434	144.154	1.275
132	-40.2437	144.155	1.275
1098	-40.2451	144.154	1.276
1051	-40.245	144.154	1.277
433	-40.2444	144.153	1.281
710	-40.2447	144.157	1.283
134	-40.2438	144.155	1.284
464	-40.2445	144.153	1.284
423	-40.2443	144.153	1.287
1307	-40.2455	144.155	1.288
456	-40.2445	144.153	1.289
114	-40.244	144.153	1.29
787	-40.2452	144.157	1.296
93	-40.2437	144.155	1.3
367	-40.2442	144.157	1.303
60	-40.2437	144.154	1.304
75	-40.2438	144.153	1.304
18	-40.2435	144.153	1.307
760	-40.2451	144.157	1.308
561	-40.2444	144.157	1.312
707	-40.2447	144.157	1.312
712	-40.2448	144.157	1.312
108	-40.2439	144.153	1.319
254	-40.2443	144.153	1.319
14	-40.2435	144.154	1.324
715	-40.2449	144.157	1.327
370	-40.2443	144.158	1.332
151	-40.244	144.153	1.333
9	-40.2434	144.154	1.337
1269	-40.2456	144.155	1.339
126	-40.2438	144.155	1.34
85	-40.2437	144.154	1.341
366	-40.2442	144.157	1.347
41	-40.2436	144.153	1.348
131	-40.2437	144.155	1.348
94	-40.2438	144.155	1.35
5	-40.2434	144.154	1.351
571	-40.2444	144.157	1.356
574	-40.2445	144.157	1.356
737	-40.2449	144.157	1.356
135	-40.2438	144.155	1.357
816	-40.2446	144.153	1.363
172	-40.2438	144.155	1.367
676	-40.2445	144.157	1.37
933	-40.2448	144.154	1.371
404	-40.2443	144.158	1.376
47	-40.2437	144.153	1.377
130	-40.2436	144.155	1.377
256	-40.2443	144.153	1.377
1327	-40.2455	144.155	1.384
709	-40.2447	144.157	1.385
747	-40.245	144.157	1.385
786	-40.2451	144.157	1.386
424	-40.2443	144.153	1.388
461	-40.2445	144.153	1.388
1302	-40.2454	144.155	1.389
350	-40.2441	144.157	1.39
68	-40.2438	144.153	1.391
465	-40.2445	144.153	1.394
1170	-40.2452	144.155	1.394
10	-40.2434	144.154	1.398
977	-40.2448	144.154	1.398
895	-40.2447	144.154	1.399
1207	-40.2453	144.155	1.4
26	-40.2436	144.153	1.403
95	-40.2438	144.154	1.404
159	-40.2441	144.153	1.406
199	-40.2441	144.153	1.406
773	-40.2451	144.157	1.408
809	-40.2452	144.156	1.409
959	-40.2448	144.154	1.409
975	-40.2448	144.154	1.409
1278	-40.2454	144.155	1.411
1291	-40.2454	144.155	1.415
1305	-40.2455	144.155	1.42
125	-40.2438	144.155	1.425
711	-40.2447	144.157	1.429
173	-40.2438	144.155	1.435
822	-40.2446	144.153	1.441
478	-40.2445	144.153	1.442
573	-40.2445	144.157	1.443
706	-40.2446	144.157	1.443
928	-40.2447	144.154	1.446
371	-40.2442	144.157	1.448
136	-40.2438	144.155	1.451
12	-40.2435	144.154	1.452
182	-40.2439	144.155	1.455
759	-40.245	144.157	1.455
462	-40.2445	144.153	1.458
198	-40.2441	144.153	1.464
934	-40.2447	144.154	1.464
1329	-40.2456	144.155	1.465
84	-40.2437	144.154	1.468
1019	-40.2449	144.154	1.469
511	-40.2443	144.157	1.472
1304	-40.2455	144.155	1.474
53	-40.2437	144.154	1.475
1199	-40.2452	144.155	1.477
425	-40.2444	144.153	1.486
560	-40.2444	144.157	1.487
702	-40.2446	144.157	1.487
17	-40.2435	144.154	1.491
432	-40.2444	144.153	1.491
30	-40.2435	144.154	1.492
611	-40.2445	144.157	1.501
634	-40.2445	144.153	1.501
736	-40.2448	144.157	1.501
746	-40.2449	144.157	1.501
171	-40.2439	144.155	1.505
893	-40.2446	144.154	1.505
372	-40.2442	144.157	1.507
244	-40.2442	144.153	1.508
255	-40.2443	144.153	1.508
772	-40.245	144.157	1.516
96	-40.2438	144.154	1.518
351	-40.2442	144.157	1.521
76	-40.2438	144.153	1.523
935	-40.2448	144.154	1.526
15	-40.2435	144.154	1.529
896	-40.2447	144.154	1.529
636	-40.2446	144.153	1.53
927	-40.2447	144.154	1.532
958	-40.2448	144.154	1.532
1004	-40.2449	144.154	1.533
36	-40.2436	144.154	1.536
124	-40.2438	144.154	1.536
181	-40.2439	144.155	1.537
705	-40.2446	144.157	1.545
329	-40.2441	144.157	1.55
426	-40.2444	144.153	1.55
115	-40.244	144.153	1.552
174	-40.2438	144.155	1.552
257	-40.2443	144.153	1.552
137	-40.2439	144.155	1.558
1080	-40.2451	144.155	1.558
1103	-40.2451	144.155	1.559
708	-40.2447	144.157	1.56
217	-40.244	144.155	1.563
1240	-40.2453	144.155	1.564
11	-40.2435	144.154	1.566
40	-40.2436	144.153	1.566
48	-40.2437	144.153	1.566
67	-40.2438	144.153	1.566
150	-40.244	144.153	1.566
576	-40.2445	144.157	1.574
926	-40.2447	144.154	1.576
107	-40.2439	144.153	1.581
785	-40.2451	144.157	1.583
633	-40.2445	144.153	1.586
1168	-40.2452	144.155	1.586
828	-40.2446	144.154	1.587
703	-40.2446	144.157	1.589
1303	-40.2454	144.155	1.592
1287	-40.2455	144.155	1.596
183	-40.2439	144.155	1.598
83	-40.2438	144.154	1.6
758	-40.2449	144.157	1.603
892	-40.2446	144.154	1.606
349	-40.2441	144.157	1.609
463	-40.2445	144.153	1.61
936	-40.2448	144.154	1.613
810	-40.2452	144.156	1.616
1256	-40.2453	144.155	1.621
327	-40.244	144.157	1.623
925	-40.2447	144.154	1.623
180	-40.2438	144.155	1.625
61	-40.2437	144.154	1.632
733	-40.2447	144.157	1.633
745	-40.2448	144.157	1.633
1198	-40.2452	144.155	1.635
160	-40.2441	144.153	1.639
215	-40.244	144.155	1.639
1286	-40.2455	144.155	1.64
1289	-40.2454	144.155	1.64
1330	-40.2455	144.155	1.64
97	-40.2438	144.154	1.642
431	-40.2444	144.153	1.643
170	-40.2439	144.155	1.644
575	-40.2444	144.157	1.647
1171	-40.2452	144.155	1.648
632	-40.2445	144.153	1.649
16	-40.2435	144.154	1.651
27	-40.2436	144.153	1.655
1095	-40.2451	144.155	1.658
1279	-40.2454	144.155	1.659
515	-40.2444	144.157	1.662
612	-40.2445	144.157	1.662
29	-40.2435	144.154	1.663
1264	-40.2454	144.155	1.665
1288	-40.2455	144.155	1.665
175	-40.2437	144.155	1.668
229	-40.244	144.155	1.668
807	-40.2451	144.156	1.668
924	-40.2447	144.154	1.674
771	-40.245	144.157	1.676
373	-40.2442	144.157	1.681
405	-40.2443	144.157	1.681
578	-40.2445	144.157	1.691
704	-40.2446	144.157	1.691
757	-40.2449	144.157	1.691
138	-40.2439	144.155	1.697
176	-40.2437	144.155	1.697
197	-40.2441	144.153	1.697
978	-40.2448	144.154	1.7
735	-40.2448	144.157	1.705
258	-40.2443	144.153	1.707
77	-40.2438	144.153	1.726
106	-40.2439	144.153	1.726
149	-40.244	144.153	1.726
1285	-40.2455	144.155	1.727
637	-40.2446	144.154	1.729
1326	-40.2455	144.155	1.737
1050	-40.245	144.155	1.739
306	-40.2439	144.157	1.74
37	-40.2436	144.153	1.741
116	-40.244	144.153	1.741
52	-40.2437	144.154	1.744
891	-40.2446	144.154	1.745
510	-40.2443	144.157	1.749
577	-40.2444	144.157	1.749
731	-40.2446	144.157	1.749
744	-40.2448	144.157	1.749
770	-40.2449	144.157	1.749
38	-40.2436	144.154	1.75
98	-40.2438	144.154	1.75
123	-40.2439	144.154	1.755
559	-40.2444	144.157	1.764
651	-40.2446	144.157	1.764
352	-40.2442	144.157	1.769
161	-40.2441	144.153	1.77
200	-40.2442	144.153	1.77
937	-40.2448	144.154	1.771
1065	-40.245	144.155	1.771
1208	-40.2453	144.155	1.776
230	-40.2441	144.155	1.78
214	-40.244	144.155	1.782
536	-40.2445	144.153	1.783
49	-40.2437	144.153	1.785
537	-40.2445	144.153	1.79
1003	-40.2449	144.155	1.791
756	-40.2448	144.157	1.793
1255	-40.2453	144.155	1.794
784	-40.245	144.157	1.795
66	-40.2438	144.153	1.799
179	-40.2438	144.155	1.799
808	-40.2451	144.156	1.8
270	-40.2441	144.155	1.801
184	-40.244	144.155	1.803
430	-40.2444	144.153	1.803
1139	-40.2452	144.155	1.807
427	-40.2444	144.153	1.809
328	-40.2441	144.157	1.813
834	-40.2446	144.154	1.813
139	-40.2439	144.154	1.828
178	-40.2437	144.156	1.828
216	-40.2439	144.155	1.828
243	-40.2443	144.153	1.828
271	-40.2441	144.155	1.828
1241	-40.2453	144.155	1.835
730	-40.2446	144.157	1.836
769	-40.2449	144.157	1.836
835	-40.2446	144.154	1.837
348	-40.2441	144.157	1.842
228	-40.244	144.155	1.843
897	-40.2446	144.154	1.849
82	-40.2438	144.154	1.851
734	-40.2446	144.157	1.851
805	-40.245	144.156	1.853
836	-40.2446	144.154	1.856
196	-40.2441	144.153	1.858
899	-40.2447	144.154	1.859
1248	-40.2455	144.155	1.859
1249	-40.2455	144.155	1.859
169	-40.2439	144.155	1.86
1020	-40.2449	144.155	1.864
743	-40.2447	144.157	1.866
755	-40.2448	144.157	1.866
391	-40.2442	144.155	1.868
307	-40.244	144.157	1.871
177	-40.2437	144.156	1.872
484	-40.2444	144.153	1.886
62	-40.2437	144.154	1.891
28	-40.2436	144.154	1.893
613	-40.2445	144.157	1.895
294	-40.2439	144.157	1.9
1197	-40.2452	144.155	1.9
148	-40.244	144.153	1.901
1268	-40.2455	144.155	1.902
768	-40.2448	144.157	1.909
923	-40.2447	144.154	1.913
305	-40.2439	144.157	1.914
122	-40.2439	144.154	1.918
516	-40.2443	144.157	1.924
580	-40.2445	144.157	1.924
783	-40.2449	144.157	1.924
898	-40.2446	144.154	1.925
78	-40.2438	144.153	1.93
1280	-40.2454	144.155	1.933
1284	-40.2454	144.155	1.935
957	-40.2448	144.155	1.94
140	-40.2439	144.154	1.943
293	-40.2438	144.157	1.944
326	-40.244	144.157	1.944
227	-40.2439	144.155	1.945
233	-40.2441	144.155	1.945
754	-40.2447	144.157	1.953
308	-40.244	144.157	1.958
1172	-40.2452	144.155	1.958
117	-40.244	144.153	1.959
201	-40.2442	144.153	1.959
538	-40.2445	144.153	1.962
365	-40.2442	144.155	1.964
859	-40.2451	144.156	1.965
99	-40.2438	144.154	1.966
638	-40.2445	144.154	1.97
401	-40.2443	144.155	1.972
374	-40.2442	144.157	1.973
406	-40.2443	144.157	1.973
65	-40.2438	144.154	1.974
105	-40.2439	144.153	1.974
392	-40.2442	144.155	1.979
1081	-40.2451	144.155	1.98
639	-40.2445	144.154	1.981
579	-40.2444	144.157	1.982
782	-40.2449	144.157	1.982
1283	-40.2454	144.155	1.982
1265	-40.2454	144.155	1.985
1232	-40.2454	144.155	1.99
1104	-40.2451	144.155	1.992
890	-40.2446	144.154	1.994
732	-40.2446	144.157	1.997
767	-40.2448	144.157	1.997
213	-40.244	144.155	1.998
259	-40.2443	144.153	2.002
218	-40.2438	144.156	2.003
272	-40.2441	144.155	2.003
363	-40.2442	144.155	2.003
509	-40.2443	144.157	2.011
837	-40.2446	144.154	2.015
330	-40.2441	144.157	2.016
168	-40.244	144.154	2.018
390	-40.2442	144.155	2.018
81	-40.2438	144.154	2.022
803	-40.245	144.156	2.026
282	-40.2438	144.157	2.031
362	-40.2441	144.155	2.032
39	-40.2436	144.154	2.037
742	-40.2446	144.157	2.04
753	-40.2447	144.157	2.04
806	-40.245	144.156	2.042
281	-40.2437	144.157	2.046
938	-40.2448	144.155	2.046
50	-40.2437	144.154	2.047
428	-40.2444	144.153	2.049
614	-40.2445	144.157	2.055
325	-40.244	144.157	2.06
353	-40.2442	144.157	2.06
63	-40.2437	144.154	2.061
195	-40.2441	144.153	2.061
631	-40.2445	144.154	2.061
226	-40.2439	144.155	2.062
419	-40.2443	144.155	2.062
535	-40.2445	144.153	2.066
582	-40.2445	144.157	2.069
781	-40.2448	144.157	2.069
101	-40.2438	144.154	2.071
51	-40.2437	144.154	2.075
1226	-40.2454	144.155	2.077
1290	-40.2453	144.155	2.081
162	-40.2441	144.153	2.091
219	-40.2438	144.156	2.091
220	-40.2437	144.156	2.091
141	-40.2439	144.154	2.097
185	-40.244	144.155	2.097
121	-40.2439	144.154	2.101
485	-40.2444	144.153	2.101
1254	-40.2453	144.155	2.101
260	-40.2443	144.153	2.102
292	-40.2438	144.157	2.104
295	-40.2439	144.157	2.104
922	-40.2447	144.155	2.108
429	-40.2444	144.153	2.11
766	-40.2447	144.157	2.113
304	-40.2439	144.157	2.118
539	-40.2445	144.154	2.119
147	-40.244	144.153	2.12
225	-40.2439	144.156	2.12
1223	-40.2454	144.155	2.121
1231	-40.2454	144.155	2.121
1247	-40.2454	144.155	2.121
221	-40.2437	144.156	2.122
858	-40.2451	144.156	2.123
420	-40.2443	144.155	2.124
979	-40.2448	144.155	2.124
167	-40.244	144.154	2.126
558	-40.2444	144.157	2.128
650	-40.2445	144.157	2.128
309	-40.244	144.157	2.133
64	-40.2438	144.154	2.134
104	-40.2439	144.153	2.134
273	-40.2441	144.155	2.134
752	-40.2446	144.157	2.142
102	-40.2438	144.154	2.149
280	-40.2437	144.156	2.151
1002	-40.2449	144.155	2.152
269	-40.2442	144.155	2.157
517	-40.2444	144.157	2.157
838	-40.2445	144.154	2.157
1140	-40.2452	144.155	2.159
242	-40.2443	144.153	2.163
364	-40.2441	144.155	2.163
389	-40.2442	144.155	2.163
402	-40.2443	144.155	2.163
1331	-40.2454	144.155	2.164
279	-40.2437	144.156	2.165
801	-40.2449	144.156	2.165
900	-40.2447	144.155	2.167
780	-40.2448	144.156	2.171
142	-40.2439	144.154	2.172
118	-40.244	144.153	2.178
202	-40.2442	144.153	2.178
393	-40.2442	144.155	2.178
231	-40.2441	144.155	2.188
80	-40.2438	144.154	2.189
347	-40.2441	144.157	2.191
375	-40.2443	144.157	2.191
79	-40.2438	144.154	2.192
222	-40.2437	144.156	2.194
497	-40.2443	144.155	2.194
889	-40.2446	144.154	2.196
804	-40.245	144.156	2.197
1196	-40.2452	144.155	2.197
1173	-40.2452	144.155	2.198
581	-40.2444	144.157	2.201
839	-40.2445	144.154	2.204
869	-40.2452	144.156	2.204
283	-40.2438	144.156	2.206
407	-40.2443	144.157	2.206
1250	-40.2454	144.155	2.208
278	-40.2437	144.156	2.209
630	-40.2445	144.154	2.214
640	-40.2445	144.154	2.215
765	-40.2447	144.157	2.215
194	-40.2441	144.153	2.222
540	-40.2445	144.154	2.223
1242	-40.2453	144.155	2.226
100	-40.2438	144.154	2.228
224	-40.2438	144.156	2.236
1094	-40.2451	144.155	2.238
203	-40.2442	144.153	2.251
1222	-40.2454	144.155	2.252
1267	-40.2454	144.155	2.252
1281	-40.2454	144.155	2.252
223	-40.2438	144.156	2.253
284	-40.2438	144.156	2.253
285	-40.2438	144.156	2.253
1021	-40.2449	144.155	2.253
779	-40.2447	144.156	2.259
1116	-40.2452	144.155	2.259
641	-40.2445	144.154	2.261
324	-40.244	144.157	2.264
187	-40.2441	144.154	2.271
166	-40.244	144.154	2.275
274	-40.244	144.156	2.28
526	-40.2444	144.155	2.281
261	-40.2443	144.153	2.283
799	-40.2448	144.156	2.286
400	-40.2443	144.155	2.287
857	-40.2451	144.156	2.287
296	-40.2439	144.156	2.293
310	-40.244	144.157	2.293
376	-40.2442	144.157	2.293
1218	-40.2454	144.156	2.295
1246	-40.2454	144.155	2.295
1266	-40.2454	144.155	2.295
1282	-40.2454	144.155	2.295
290	-40.2438	144.156	2.296
868	-40.2451	144.156	2.3
584	-40.2445	144.157	2.302
143	-40.244	144.154	2.304
498	-40.2443	144.155	2.307
291	-40.2438	144.156	2.308
527	-40.2444	144.155	2.308
339	-40.2441	144.155	2.309
840	-40.2445	144.154	2.314
518	-40.2444	144.157	2.317
212	-40.2441	144.154	2.32
277	-40.2438	144.156	2.325
1195	-40.2452	144.155	2.326
1049	-40.245	144.155	2.327
508	-40.2443	144.157	2.332
615	-40.2445	144.157	2.332
751	-40.2445	144.157	2.332
764	-40.2446	144.157	2.332
303	-40.2439	144.157	2.337
103	-40.2439	144.154	2.338
418	-40.2443	144.155	2.338
286	-40.2438	144.156	2.34
541	-40.2445	144.154	2.342
629	-40.2445	144.154	2.346
802	-40.2449	144.156	2.347
841	-40.2445	144.154	2.347
331	-40.2441	144.157	2.351
354	-40.2442	144.157	2.351
939	-40.2448	144.155	2.352
146	-40.244	144.154	2.353
361	-40.2442	144.155	2.353
548	-40.2444	144.155	2.356
879	-40.2452	144.156	2.357
188	-40.2441	144.154	2.358
120	-40.2439	144.154	2.364
1063	-40.245	144.155	2.365
1253	-40.2454	144.155	2.37
583	-40.2444	144.157	2.375
778	-40.2447	144.156	2.375
496	-40.2443	144.155	2.376
534	-40.2444	144.154	2.378
241	-40.2443	144.153	2.382
297	-40.2439	144.156	2.384
601	-40.2445	144.154	2.384
394	-40.2442	144.155	2.385
797	-40.2447	144.156	2.389
763	-40.2446	144.157	2.39
842	-40.2446	144.155	2.392
163	-40.2441	144.153	2.396
193	-40.2441	144.153	2.396
289	-40.2439	144.156	2.398
119	-40.2439	144.154	2.411
288	-40.2439	144.156	2.413
487	-40.2444	144.154	2.413
628	-40.2445	144.154	2.413
421	-40.2443	144.155	2.418
275	-40.2439	144.156	2.426
602	-40.2445	144.154	2.426
287	-40.2439	144.156	2.427
1214	-40.2453	144.156	2.427
1227	-40.2453	144.155	2.427
888	-40.2446	144.155	2.43
642	-40.2445	144.155	2.433
777	-40.2446	144.156	2.434
1174	-40.2452	144.155	2.439
388	-40.2442	144.155	2.44
276	-40.2439	144.156	2.442
598	-40.2444	144.155	2.443
800	-40.2449	144.156	2.444
547	-40.2444	144.155	2.445
499	-40.2443	144.155	2.45
798	-40.2448	144.156	2.452
311	-40.244	144.156	2.453
323	-40.244	144.157	2.453
346	-40.2442	144.157	2.453
627	-40.2445	144.154	2.453
144	-40.244	144.154	2.458
268	-40.2442	144.155	2.461
528	-40.2444	144.155	2.461
1001	-40.2449	144.155	2.461
649	-40.2446	144.157	2.463
232	-40.2442	144.154	2.469
980	-40.2448	144.155	2.47
1215	-40.2453	144.156	2.47
1221	-40.2453	144.155	2.47
1230	-40.2453	144.155	2.47
1251	-40.2453	144.155	2.47
298	-40.2439	144.156	2.471
302	-40.2439	144.156	2.471
599	-40.2444	144.155	2.475
867	-40.2451	144.156	2.477
186	-40.2441	144.154	2.481
338	-40.2441	144.156	2.484
417	-40.2443	144.155	2.484
856	-40.245	144.156	2.485
299	-40.2439	144.156	2.486
300	-40.2439	144.156	2.486
301	-40.2439	144.156	2.486
165	-40.244	144.154	2.487
557	-40.2444	144.157	2.492
585	-40.2444	144.157	2.492
795	-40.2447	144.156	2.496
204	-40.2442	144.153	2.498
317	-40.244	144.156	2.498
626	-40.2445	144.155	2.498
606	-40.2445	144.155	2.503
603	-40.2444	144.154	2.504
377	-40.2442	144.157	2.512
408	-40.2443	144.157	2.512
495	-40.2443	144.155	2.513
604	-40.2445	144.154	2.514
1217	-40.2453	144.155	2.514
1243	-40.2453	144.155	2.514
1245	-40.2453	144.155	2.514
901	-40.2447	144.155	2.515
600	-40.2444	144.155	2.518
843	-40.2445	144.155	2.518
921	-40.2447	144.155	2.519
605	-40.2444	144.155	2.52
586	-40.2445	144.157	2.521
776	-40.2446	144.156	2.521
1194	-40.2452	144.155	2.522
313	-40.244	144.156	2.529
543	-40.2444	144.154	2.533
607	-40.2445	144.155	2.538
546	-40.2444	144.155	2.539
549	-40.2444	144.155	2.54
145	-40.244	144.154	2.542
312	-40.244	144.156	2.544
314	-40.244	144.156	2.544
211	-40.2441	144.154	2.545
625	-40.2445	144.155	2.547
529	-40.2444	144.155	2.551
544	-40.2444	144.154	2.553
796	-40.2447	144.156	2.554
192	-40.2441	144.154	2.557
315	-40.244	144.156	2.558
316	-40.244	144.156	2.558
1252	-40.2453	144.155	2.558
643	-40.2445	144.155	2.56
486	-40.2443	144.153	2.562
597	-40.2445	144.155	2.564
507	-40.2443	144.157	2.565
542	-40.2444	144.154	2.569
1082	-40.245	144.155	2.576
793	-40.2446	144.156	2.578
520	-40.2444	144.157	2.579
332	-40.2441	144.156	2.584
1167	-40.2452	144.155	2.584
488	-40.2444	144.154	2.585
191	-40.2441	144.154	2.586
240	-40.2443	144.153	2.586
340	-40.2441	144.156	2.586
525	-40.2444	144.155	2.591
164	-40.2441	144.154	2.595
878	-40.2451	144.156	2.595
189	-40.2441	144.154	2.6
360	-40.2442	144.156	2.6
844	-40.2445	144.155	2.6
399	-40.2443	144.155	2.601
1209	-40.2453	144.155	2.601
1213	-40.2453	144.156	2.601
1229	-40.2453	144.155	2.601
855	-40.2449	144.156	2.607
533	-40.2444	144.154	2.608
1175	-40.2452	144.155	2.61
387	-40.2442	144.156	2.615
319	-40.244	144.156	2.617
320	-40.244	144.156	2.617
321	-40.244	144.156	2.617
322	-40.244	144.156	2.617
981	-40.2448	144.155	2.617
210	-40.2441	144.154	2.618
775	-40.2445	144.156	2.623
355	-40.2442	144.157	2.628
205	-40.2442	144.154	2.629
318	-40.244	144.156	2.631
530	-40.2444	144.154	2.634
794	-40.2447	144.156	2.634
887	-40.2446	144.155	2.634
791	-40.2446	144.156	2.641
262	-40.2443	144.154	2.645
1150	-40.2453	144.156	2.645
1228	-40.2453	144.155	2.645
1071	-40.2452	144.156	2.648
494	-40.2443	144.155	2.65
854	-40.2449	144.156	2.65
234	-40.2442	144.154	2.654
866	-40.245	144.156	2.654
500	-40.2443	144.155	2.659
532	-40.2444	144.154	2.659
337	-40.2441	144.156	2.66
624	-40.2445	144.155	2.667
853	-40.2448	144.156	2.672
336	-40.2441	144.156	2.675
209	-40.2442	144.154	2.676
616	-40.2445	144.156	2.681
545	-40.2444	144.154	2.688
334	-40.2441	144.156	2.689
335	-40.2441	144.156	2.689
1210	-40.2453	144.155	2.689
1220	-40.2453	144.155	2.689
1038	-40.2452	144.156	2.69
531	-40.2444	144.154	2.7
190	-40.2441	144.154	2.706
556	-40.2444	144.157	2.71
789	-40.2445	144.156	2.712
920	-40.2447	144.155	2.714
1115	-40.2451	144.155	2.716
333	-40.2441	144.156	2.719
792	-40.2446	144.156	2.724
1114	-40.2451	144.155	2.729
409	-40.2443	144.157	2.73
852	-40.2447	144.156	2.73
416	-40.2443	144.156	2.731
1149	-40.2453	144.156	2.732
1212	-40.2453	144.156	2.732
1216	-40.2453	144.156	2.732
1225	-40.2453	144.155	2.732
1244	-40.2453	144.155	2.732
489	-40.2444	144.154	2.734
940	-40.2448	144.155	2.747
263	-40.2443	144.154	2.757
345	-40.2441	144.156	2.759
398	-40.2443	144.155	2.759
344	-40.2441	144.156	2.762
206	-40.2442	144.154	2.763
588	-40.2445	144.156	2.763
506	-40.2443	144.157	2.769
524	-40.2444	144.155	2.769
851	-40.2447	144.156	2.772
1070	-40.2452	144.156	2.772
378	-40.2442	144.157	2.774
341	-40.2441	144.156	2.775
235	-40.2442	144.154	2.776
790	-40.2446	144.156	2.776
1211	-40.2453	144.155	2.776
342	-40.2441	144.156	2.777
343	-40.2441	144.156	2.777
788	-40.2445	144.156	2.778
555	-40.2444	144.156	2.783
1000	-40.2449	144.155	2.784
490	-40.2444	144.154	2.787
596	-40.2444	144.155	2.789
239	-40.2443	144.154	2.79
208	-40.2442	144.154	2.792
644	-40.2445	144.155	2.793
845	-40.2446	144.155	2.793
550	-40.2444	144.155	2.797
386	-40.2442	144.156	2.804
491	-40.2443	144.154	2.805
1176	-40.2452	144.155	2.809
267	-40.2442	144.154	2.815
1037	-40.2451	144.156	2.815
492	-40.2443	144.154	2.819
886	-40.2446	144.155	2.819
380	-40.2442	144.156	2.821
617	-40.2445	144.156	2.821
1141	-40.2452	144.155	2.823
865	-40.245	144.156	2.825
902	-40.2447	144.155	2.828
207	-40.2442	144.154	2.831
850	-40.2446	144.156	2.835
623	-40.2445	144.155	2.842
587	-40.2444	144.156	2.846
236	-40.2442	144.154	2.849
356	-40.2442	144.156	2.85
501	-40.2443	144.156	2.855
1148	-40.2452	144.156	2.858
1185	-40.2452	144.156	2.863
1186	-40.2452	144.156	2.863
1187	-40.2452	144.156	2.863
1193	-40.2452	144.155	2.863
357	-40.2442	144.156	2.864
379	-40.2442	144.156	2.864
493	-40.2443	144.154	2.868
648	-40.2446	144.156	2.869
846	-40.2446	144.155	2.871
863	-40.2448	144.156	2.871
1166	-40.2451	144.155	2.878
358	-40.2442	144.156	2.879
359	-40.2442	144.156	2.879
381	-40.2442	144.156	2.879
266	-40.2443	144.154	2.886
237	-40.2442	144.154	2.888
862	-40.2448	144.156	2.888
410	-40.2443	144.156	2.89
590	-40.2445	144.156	2.897
1048	-40.2449	144.155	2.898
589	-40.2444	144.156	2.903
519	-40.2444	144.156	2.904
864	-40.2449	144.156	2.906
1188	-40.2452	144.155	2.907
1192	-40.2452	144.155	2.907
1219	-40.2452	144.155	2.907
382	-40.2442	144.156	2.908
384	-40.2442	144.156	2.908
618	-40.2445	144.156	2.912
919	-40.2447	144.155	2.913
861	-40.2446	144.156	2.918
383	-40.2442	144.156	2.923
385	-40.2442	144.156	2.923
941	-40.2448	144.155	2.923
238	-40.2443	144.154	2.935
415	-40.2443	144.156	2.935
1022	-40.2449	144.155	2.949
554	-40.2444	144.156	2.95
1153	-40.2452	144.156	2.951
1184	-40.2452	144.156	2.951
1189	-40.2452	144.155	2.951
1190	-40.2452	144.155	2.951
1191	-40.2452	144.155	2.951
1224	-40.2452	144.155	2.951
505	-40.2443	144.156	2.953
849	-40.2446	144.156	2.96
397	-40.2443	144.154	2.963
1077	-40.245	144.155	2.966
265	-40.2443	144.154	2.97
264	-40.2443	144.154	2.973
395	-40.2443	144.154	2.974
396	-40.2443	144.154	2.977
982	-40.2448	144.155	2.978
523	-40.2444	144.156	2.985
591	-40.2444	144.156	2.988
956	-40.2448	144.155	2.993
1159	-40.2452	144.156	2.994
1177	-40.2452	144.155	2.994
411	-40.2443	144.156	2.995
412	-40.2443	144.156	2.995
413	-40.2443	144.156	2.995
414	-40.2443	144.156	2.995
504	-40.2443	144.156	2.997
592	-40.2444	144.156	3.003
885	-40.2446	144.155	3.009
1036	-40.2451	144.156	3.011
847	-40.2446	144.155	3.013
595	-40.2444	144.156	3.018
521	-40.2444	144.156	3.02
502	-40.2443	144.156	3.023
503	-40.2443	144.156	3.024
622	-40.2445	144.155	3.035
872	-40.2446	144.156	3.036
1178	-40.2452	144.155	3.038
1182	-40.2452	144.155	3.038
1183	-40.2452	144.156	3.038
860	-40.2446	144.156	3.039
1147	-40.2452	144.156	3.047
619	-40.2445	144.156	3.05
877	-40.245	144.156	3.055
918	-40.2447	144.155	3.059
593	-40.2444	144.156	3.071
553	-40.2444	144.156	3.072
903	-40.2447	144.155	3.079
1179	-40.2452	144.155	3.082
1180	-40.2452	144.155	3.082
522	-40.2444	144.156	3.089
551	-40.2444	144.156	3.093
874	-40.2448	144.156	3.096
873	-40.2447	144.156	3.099
871	-40.2445	144.156	3.109
1093	-40.2451	144.155	3.11
645	-40.2446	144.155	3.12
552	-40.2444	144.156	3.121
1069	-40.2451	144.156	3.123
1181	-40.2452	144.155	3.126
904	-40.2447	144.155	3.134
1163	-40.2452	144.155	3.153
880	-40.2446	144.156	3.164
647	-40.2445	144.156	3.168
1157	-40.2452	144.156	3.169
1158	-40.2452	144.156	3.169
1162	-40.2452	144.155	3.169
1164	-40.2452	144.155	3.169
884	-40.2446	144.155	3.17
875	-40.2449	144.156	3.182
1105	-40.2451	144.155	3.189
1047	-40.2449	144.155	3.195
620	-40.2445	144.156	3.197
594	-40.2444	144.156	3.203
876	-40.2449	144.156	3.204
910	-40.2446	144.156	3.204
1160	-40.2452	144.155	3.213
1161	-40.2452	144.155	3.213
848	-40.2446	144.156	3.218
905	-40.2447	144.155	3.218
621	-40.2445	144.156	3.228
999	-40.2449	144.155	3.235
909	-40.2446	144.156	3.242
1035	-40.245	144.156	3.251
1142	-40.2452	144.155	3.257
1143	-40.2452	144.155	3.257
1151	-40.2452	144.156	3.257
1156	-40.2451	144.155	3.257
917	-40.2447	144.155	3.274
870	-40.2445	144.156	3.283
646	-40.2445	144.156	3.284
1113	-40.2451	144.155	3.284
881	-40.2446	144.156	3.287
949	-40.2448	144.156	3.299
1144	-40.2451	144.155	3.3
1152	-40.2451	144.156	3.3
1154	-40.2451	144.155	3.3
906	-40.2447	144.155	3.302
948	-40.2447	144.156	3.309
916	-40.2447	144.155	3.314
955	-40.2448	144.155	3.321
883	-40.2446	144.156	3.322
911	-40.2447	144.156	3.336
942	-40.2447	144.155	3.343
1112	-40.2451	144.155	3.344
944	-40.2447	144.155	3.356
989	-40.2448	144.156	3.368
1145	-40.2451	144.156	3.388
1146	-40.2451	144.156	3.388
1155	-40.2451	144.155	3.388
882	-40.2446	144.156	3.397
915	-40.2447	144.155	3.406
1064	-40.245	144.155	3.412
1031	-40.2449	144.156	3.423
1106	-40.2451	144.155	3.431
1111	-40.2451	144.155	3.431
1068	-40.2451	144.156	3.434
1034	-40.245	144.156	3.439
990	-40.2449	144.156	3.451
907	-40.2447	144.156	3.459
908	-40.2446	144.156	3.464
914	-40.2447	144.156	3.467
954	-40.2448	144.155	3.467
947	-40.2447	144.156	3.468
1092	-40.2451	144.155	3.468
1108	-40.2451	144.156	3.475
1023	-40.2449	144.155	3.477
912	-40.2447	144.156	3.483
983	-40.2448	144.155	3.483
950	-40.2448	144.156	3.484
1033	-40.245	144.156	3.494
943	-40.2448	144.155	3.499
1067	-40.245	144.156	3.504
913	-40.2447	144.156	3.509
945	-40.2447	144.156	3.516
1107	-40.2451	144.155	3.519
1110	-40.2451	144.155	3.519
988	-40.2448	144.156	3.526
953	-40.2448	144.155	3.562
1109	-40.2451	144.156	3.562
1165	-40.2451	144.155	3.562
952	-40.2448	144.156	3.596
984	-40.2448	144.155	3.597
1032	-40.2449	144.156	3.604
946	-40.2447	144.156	3.606
1089	-40.2451	144.155	3.606
1090	-40.2451	144.155	3.606
1091	-40.2451	144.155	3.606
998	-40.2449	144.155	3.63
951	-40.2448	144.156	3.636
1087	-40.2451	144.156	3.65
1039	-40.2449	144.156	3.661
985	-40.2448	144.155	3.676
986	-40.2448	144.156	3.691
997	-40.2449	144.155	3.693
1088	-40.245	144.156	3.694
991	-40.2448	144.156	3.696
1066	-40.245	144.156	3.702
996	-40.2449	144.155	3.716
987	-40.2448	144.156	3.726
995	-40.2449	144.155	3.74
994	-40.2449	144.155	3.744
1083	-40.245	144.155	3.781
1086	-40.245	144.156	3.781
1030	-40.2449	144.156	3.81
992	-40.2449	144.156	3.821
1084	-40.245	144.155	3.825
1085	-40.245	144.156	3.825
1027	-40.2449	144.155	3.831
1024	-40.2449	144.155	3.833
1026	-40.2449	144.155	3.837
1046	-40.245	144.155	3.839
1028	-40.2449	144.155	3.841
1076	-40.245	144.155	3.848
1025	-40.2449	144.155	3.849
993	-40.2449	144.156	3.853
1029	-40.2449	144.156	3.87
1074	-40.245	144.155	3.912
1041	-40.2449	144.156	3.934
1040	-40.2449	144.156	3.941
1045	-40.245	144.155	3.947
1073	-40.245	144.156	3.956
1075	-40.245	144.155	3.956
1043	-40.245	144.155	3.958
1042	-40.245	144.156	3.963
1044	-40.245	144.155	3.977
1072	-40.245	144.156	3.999
