# Supplementary material for: Impact of rising sea levels on Australian fur seals
Source: PeerJ. 2018 Oct 16;6:e5786. doi: 10.7717/peerj.5786 (PMC6195111; doi:10.7717/peerj.5786)
Supplement: Supplemental Information 4 [file peerj-06-5786-s004.zip]

Archive with 77 entries (71 files):
- Lady Julia Percy GIS files/
- Lady Julia Percy GIS files/.DS_Store
- __MACOSX/
- __MACOSX/Lady Julia Percy GIS files/
- __MACOSX/Lady Julia Percy GIS files/._.DS_Store
- Lady Julia Percy GIS files/current_breeding.dbf
- Lady Julia Percy GIS files/current_breeding.prj
- Lady Julia Percy GIS files/current_breeding.sbn
- Lady Julia Percy GIS files/current_breeding.sbx
- Lady Julia Percy GIS files/current_breeding.shp
- Lady Julia Percy GIS files/current_breeding.shp.xml
- __MACOSX/Lady Julia Percy GIS files/._current_breeding.shp.xml
- Lady Julia Percy GIS files/current_breeding.shx
- Lady Julia Percy GIS files/info/
- Lady Julia Percy GIS files/info/arc.dir
- Lady Julia Percy GIS files/info/arc0000.dat
- Lady Julia Percy GIS files/info/arc0000.nit
- Lady Julia Percy GIS files/info/arc0001.dat
- Lady Julia Percy GIS files/info/arc0001.nit
- Lady Julia Percy GIS files/LJP_CONT_10CM.cpg
- Lady Julia Percy GIS files/ljp_cont_10cm.dbf
- Lady Julia Percy GIS files/ljp_cont_10cm.prj
- Lady Julia Percy GIS files/ljp_cont_10cm.sbn
- Lady Julia Percy GIS files/ljp_cont_10cm.sbx
- Lady Julia Percy GIS files/ljp_cont_10cm.shp
- Lady Julia Percy GIS files/ljp_cont_10cm.shp.xml
- Lady Julia Percy GIS files/ljp_cont_10cm.shx
- Lady Julia Percy GIS files/ljp_contour.dbf
- Lady Julia Percy GIS files/ljp_contour.prj
- Lady Julia Percy GIS files/ljp_contour.sbn
- Lady Julia Percy GIS files/ljp_contour.sbx
- Lady Julia Percy GIS files/ljp_contour.shp
- Lady Julia Percy GIS files/ljp_contour.shp.xml
- Lady Julia Percy GIS files/ljp_contour.shx
- Lady Julia Percy GIS files/ljp_elev.dbf
- Lady Julia Percy GIS files/ljp_elev.prj
- Lady Julia Percy GIS files/ljp_elev.sbn
- Lady Julia Percy GIS files/ljp_elev.sbx
- Lady Julia Percy GIS files/ljp_elev.shp
- Lady Julia Percy GIS files/ljp_elev.shx
- Lady Julia Percy GIS files/ljp_rast/
- Lady Julia Percy GIS files/ljp_rast/dblbnd.adf
- Lady Julia Percy GIS files/ljp_rast/hdr.adf
- Lady Julia Percy GIS files/ljp_rast/metadata.xml
- Lady Julia Percy GIS files/ljp_rast/prj.adf
- Lady Julia Percy GIS files/ljp_rast/sta.adf
- Lady Julia Percy GIS files/ljp_rast/w001001.adf
- Lady Julia Percy GIS files/ljp_rast/w001001x.adf
- Lady Julia Percy GIS files/ljp_rast.aux.xml
- Lady Julia Percy GIS files/ljp_tin/
- Lady Julia Percy GIS files/ljp_tin/metadata.xml
- Lady Julia Percy GIS files/ljp_tin/prj.adf
- Lady Julia Percy GIS files/ljp_tin/tdenv9.adf
- Lady Julia Percy GIS files/ljp_tin/tedg.adf
- Lady Julia Percy GIS files/ljp_tin/thul.adf
- Lady Julia Percy GIS files/ljp_tin/tmsk.adf
- Lady Julia Percy GIS files/ljp_tin/tmsx.adf
- Lady Julia Percy GIS files/ljp_tin/tnod.adf
- Lady Julia Percy GIS files/ljp_tin/tnodinfo.adf
- Lady Julia Percy GIS files/ljp_tin/tnxy.adf
- Lady Julia Percy GIS files/ljp_tin/tnz.adf
- Lady Julia Percy GIS files/log
- Lady Julia Percy GIS files/PBA.dbf
- Lady Julia Percy GIS files/PBA.prj
- Lady Julia Percy GIS files/PBA.sbn
- Lady Julia Percy GIS files/PBA.sbx
- Lady Julia Percy GIS files/PBA.shp
- Lady Julia Percy GIS files/PBA.shp.xml
- Lady Julia Percy GIS files/PBA.shx
- Lady Julia Percy GIS files/potential_breeding.dbf
- Lady Julia Percy GIS files/potential_breeding.prj
- Lady Julia Percy GIS files/potential_breeding.sbn
- Lady Julia Percy GIS files/potential_breeding.sbx
- Lady Julia Percy GIS files/potential_breeding.shp
- Lady Julia Percy GIS files/potential_breeding.shp.xml
- Lady Julia Percy GIS files/potential_breeding.shx
- Lady Julia Percy GIS files/Thumbs.db
