# Supplementary material for: Impact of rising sea levels on Australian fur seals
Source: PeerJ. 2018 Oct 16;6:e5786. doi: 10.7717/peerj.5786 (PMC6195111; doi:10.7717/peerj.5786)
Supplement: Supplemental Information 4 [file peerj-06-5786-s004.zip › Lady Julia Percy GIS files/ljp_cont_10cm.prj]

GEOGCS["GCS_Australian_1984",DATUM["D_Australian_1984",SPHEROID["Australian",6378160.0,298.25]],PRIMEM["Greenwich",0.0],UNIT["Degree",0.0174532925199433]]
