# Supplementary material for: Impact of rising sea levels on Australian fur seals
Source: PeerJ. 2018 Oct 16;6:e5786. doi: 10.7717/peerj.5786 (PMC6195111; doi:10.7717/peerj.5786)
Supplement: Supplemental Information 4 [file peerj-06-5786-s004.zip › Lady Julia Percy GIS files/ljp_rast/metadata.xml]

<?xml version="1.0" encoding="UTF-8"?>
<metadata xml:lang="en"><Esri><CreaDate>20121212</CreaDate><CreaTime>10571500</CreaTime><ArcGISFormat>1.0</ArcGISFormat><SyncOnce>TRUE</SyncOnce><DataProperties><lineage><Process ToolSource="C:\Program Files (x86)\ArcGIS\Desktop10.0\ArcToolbox\Toolboxes\3D Analyst Tools.tbx\TopoToRaster" Date="20121212" Time="105715">TopoToRaster "ljp_contour Contour Contour" "X:\gis-users\Lachie Mclean\AFS_colonies\Lady Julia Percy\ljp_rast" 5.79209814788157E-05 "141.992808739418 -38.4256926341613 142.014197849725 -38.4112123887916" 20 # # ENFORCE CONTOUR 40 # 1 0 # # # # # #</Process></lineage></DataProperties></Esri></metadata>
