# Supplementary material for: Impact of rising sea levels on Australian fur seals
Source: PeerJ. 2018 Oct 16;6:e5786. doi: 10.7717/peerj.5786 (PMC6195111; doi:10.7717/peerj.5786)
Supplement: Supplemental Information 4 [file peerj-06-5786-s004.zip › Lady Julia Percy GIS files/ljp_rast.aux.xml]

<PAMDataset>
  <PAMRasterBand band="1">
    <Description>ljp_rast</Description>
    <Histograms>
      <HistItem>
        <HistMin>-7.64891529083252</HistMin>
        <HistMax>46.41152191162109</HistMax>
        <BucketCount>256</BucketCount>
        <IncludeOutOfRange>1</IncludeOutOfRange>
        <Approximate>0</Approximate>
        <HistCounts>650|1159|1484|1432|1593|1736|1811|2163|2695|2543|2344|2714|2264|1951|1829|1824|1804|1557|1384|1186|1133|1048|1037|980|901|819|748|745|687|639|557|533|522|425|335|344|360|170|146|155|159|131|113|132|115|114|105|113|88|99|94|105|94|96|92|98|82|83|81|88|97|92|88|94|77|87|69|69|67|74|82|84|73|77|71|67|70|73|81|81|81|83|82|87|83|74|88|82|71|71|79|73|98|83|72|95|76|95|86|100|89|101|95|82|101|103|141|124|85|88|119|146|119|129|121|135|134|135|136|158|131|150|169|175|164|177|161|175|143|171|326|124|101|140|175|149|178|189|145|151|161|164|177|177|162|157|185|165|197|188|201|146|108|258|300|93|170|168|198|189|160|166|154|173|184|161|167|166|170|190|166|170|187|212|225|189|142|518|170|329|387|387|360|419|449|506|432|320|332|305|296|317|286|300|277|296|285|309|306|326|223|566|383|385|351|342|363|329|337|329|341|313|331|328|318|321|313|327|317|316|313|331|327|348|626|482|465|445|414|428|381|292|303|290|298|322|301|315|301|348|308|293|319|296|305|313|320|319|343|343|365|383|469|386|131|0</HistCounts>
      </HistItem>
    </Histograms>
    <Metadata>
      <MDI key="STATISTICS_MAXIMUM">46.411521911621</MDI>
      <MDI key="STATISTICS_MEAN">11.999782106013</MDI>
      <MDI key="STATISTICS_MINIMUM">-7.6489152908325</MDI>
      <MDI key="STATISTICS_STDDEV">19.168552580449</MDI>
    </Metadata>
  </PAMRasterBand>
</PAMDataset>
