# Supplementary material for: Impact of rising sea levels on Australian fur seals
Source: PeerJ. 2018 Oct 16;6:e5786. doi: 10.7717/peerj.5786 (PMC6195111; doi:10.7717/peerj.5786)
Supplement: Supplemental Information 5 [file peerj-06-5786-s005.zip]

Archive with 98 entries (92 files):
- Kanowna Island/
- Kanowna Island/.DS_Store
- __MACOSX/
- __MACOSX/Kanowna Island/
- __MACOSX/Kanowna Island/._.DS_Store
- Kanowna Island/CBA.dbf
- Kanowna Island/CBA.prj
- Kanowna Island/CBA.sbn
- Kanowna Island/CBA.sbx
- Kanowna Island/CBA.shp
- Kanowna Island/CBA.shp.xml
- Kanowna Island/CBA.shx
- Kanowna Island/current_breeding.dbf
- Kanowna Island/current_breeding.prj
- Kanowna Island/current_breeding.sbn
- Kanowna Island/current_breeding.sbx
- Kanowna Island/current_breeding.shp
- Kanowna Island/current_breeding.shp.xml
- Kanowna Island/current_breeding.shx
- Kanowna Island/info/
- Kanowna Island/info/arc.dir
- Kanowna Island/info/arc0000.dat
- Kanowna Island/info/arc0000.nit
- Kanowna Island/info/arc0001.dat
- Kanowna Island/info/arc0001.nit
- Kanowna Island/K_CONT_10CM.cpg
- Kanowna Island/k_cont_10cm.dbf
- Kanowna Island/k_cont_10cm.prj
- Kanowna Island/k_cont_10cm.sbn
- Kanowna Island/k_cont_10cm.sbx
- Kanowna Island/k_cont_10cm.shp
- Kanowna Island/k_cont_10cm.shp.xml
- Kanowna Island/k_cont_10cm.shx
- Kanowna Island/ki_contour.dbf
- Kanowna Island/ki_contour.prj
- Kanowna Island/ki_contour.sbn
- Kanowna Island/ki_contour.sbx
- Kanowna Island/ki_contour.shp
- Kanowna Island/ki_contour.shp.xml
- Kanowna Island/ki_contour.shx
- Kanowna Island/ki_east_north.xls
- Kanowna Island/ki_elev.dbf
- Kanowna Island/ki_elev.prj
- Kanowna Island/ki_elev.sbn
- Kanowna Island/ki_elev.sbx
- Kanowna Island/ki_elev.shp
- Kanowna Island/ki_elev.shp.xml
- Kanowna Island/ki_elev.shx
- Kanowna Island/ki_elev_1.dbf
- Kanowna Island/ki_elev_1.prj
- Kanowna Island/ki_elev_1.sbn
- Kanowna Island/ki_elev_1.sbx
- Kanowna Island/ki_elev_1.shp
- Kanowna Island/ki_elev_1.shp.xml
- Kanowna Island/ki_elev_1.shx
- Kanowna Island/ki_elev_2.dbf
- Kanowna Island/ki_elev_2.prj
- Kanowna Island/ki_elev_2.sbn
- Kanowna Island/ki_elev_2.sbx
- Kanowna Island/ki_elev_2.shp
- Kanowna Island/ki_elev_2.shx
- Kanowna Island/ki_lat_long.xls
- Kanowna Island/ki_original.xls
- Kanowna Island/ki_tin/
- Kanowna Island/ki_tin/metadata.xml
- Kanowna Island/ki_tin/prj.adf
- Kanowna Island/ki_tin/tdenv9.adf
- Kanowna Island/ki_tin/tedg.adf
- Kanowna Island/ki_tin/thul.adf
- Kanowna Island/ki_tin/tmsk.adf
- Kanowna Island/ki_tin/tmsx.adf
- Kanowna Island/ki_tin/tnod.adf
- Kanowna Island/ki_tin/tnodinfo.adf
- Kanowna Island/ki_tin/tnxy.adf
- Kanowna Island/ki_tin/tnz.adf
- Kanowna Island/know_rast/
- Kanowna Island/know_rast/dblbnd.adf
- Kanowna Island/know_rast/hdr.adf
- Kanowna Island/know_rast/metadata.xml
- Kanowna Island/know_rast/prj.adf
- Kanowna Island/know_rast/sta.adf
- Kanowna Island/know_rast/w001001.adf
- Kanowna Island/know_rast/w001001x.adf
- Kanowna Island/log
- Kanowna Island/PBA.dbf
- Kanowna Island/PBA.prj
- Kanowna Island/PBA.sbn
- Kanowna Island/PBA.sbx
- Kanowna Island/PBA.shp
- Kanowna Island/PBA.shp.xml
- Kanowna Island/PBA.shx
- Kanowna Island/potential_breeding.dbf
- Kanowna Island/potential_breeding.prj
- Kanowna Island/potential_breeding.sbn
- Kanowna Island/potential_breeding.sbx
- Kanowna Island/potential_breeding.shp
- Kanowna Island/potential_breeding.shp.xml
- Kanowna Island/potential_breeding.shx
