# Supplementary material for: Impact of rising sea levels on Australian fur seals
Source: PeerJ. 2018 Oct 16;6:e5786. doi: 10.7717/peerj.5786 (PMC6195111; doi:10.7717/peerj.5786)
Supplement: Supplemental Information 5 [file peerj-06-5786-s005.zip › Kanowna Island/ki_lat_long.xls]

## Sheet: Sheet1
lat	long	elev
-39.1529	146.31	62
-39.153	146.31	61
-39.1531	146.31	62
-39.1531	146.31	62
-39.1532	146.31	62
-39.1532	146.31	61
-39.1532	146.31	62
-39.1533	146.31	64
-39.1534	146.309	62
-39.1535	146.309	65
-39.1536	146.309	61
-39.1536	146.309	54
-39.1537	146.309	53
-39.1538	146.309	48
-39.1537	146.309	48
-39.1537	146.309	48
-39.1536	146.309	36
-39.1536	146.309	45
-39.1575	146.312	82
-39.1575	146.312	85
-39.1575	146.312	84
-39.1574	146.312	89
-39.1574	146.312	90
-39.1574	146.312	98
-39.1573	146.313	101
-39.1573	146.313	100
-39.1572	146.313	101
-39.1571	146.313	96
-39.1571	146.313	93
-39.157	146.313	95
-39.157	146.313	94
-39.147	146.313	92
-39.1569	146.313	92
-39.1568	146.313	80
-39.1567	146.314	76
-39.1567	146.314	74
-39.1567	146.314	70
-39.1566	146.314	65
-39.1566	146.314	61
-39.1561	146.313	79
-39.1561	146.312	84
-39.1562	146.312	92
-39.1563	146.312	95
-39.1563	146.312	98
-39.1564	146.312	102
-39.1565	146.312	104
-39.1565	146.312	104
-39.1566	146.312	99
-39.1566	146.312	96
-39.1567	146.312	90
-39.1559	146.311	78
-39.1559	146.311	78
-39.1557	146.311	83
-39.1562	146.415	88
-39.1554	146.312	67
-39.1553	146.312	61
-39.1553	146.312	59
-39.1545	146.312	40
-39.1545	146.311	42
-39.1551	146.416	51
-39.1546	146.311	52
-39.1546	146.311	53
-39.1547	146.311	59
-39.1547	146.311	60
-39.1548	146.311	65
-39.1548	146.311	65
-39.1549	146.31	68
-39.1549	146.31	70
-39.155	146.31	71
-39.155	146.31	72
-39.1557	146.414	73
-39.1544	146.309	29
-39.1544	146.309	50
-39.1543	146.309	56
-39.1543	146.309	60
-39.1542	146.31	68
-39.1542	146.31	67
-39.1541	146.31	65
-39.1541	146.31	63
-39.1541	146.31	61
-39.154	146.31	61
-39.154	146.31	60
-39.1539	146.31	58
-39.1539	146.31	55
-39.1538	146.31	54
-39.1538	146.311	52
-39.1522	146.31	53
-39.152	146.31	49
-39.152	146.31	56
-39.1518	146.31	47
-39.1519	146.31	50
-39.1538	146.311	71
-39.1538	146.311	62
-39.1536	146.31	63
-39.1535	146.31	62
-39.1535	146.31	62
-39.1534	146.31	56
-39.1534	146.31	56
-39.1533	146.31	56
-39.1532	146.31	60
-39.1528	146.309	72
-39.1527	146.309	68
-39.1527	146.309	66
-39.1527	146.309	66
-39.1526	146.309	63
-39.1526	146.309	63
-39.1525	146.309	61
-39.1525	146.31	59
-39.1525	146.31	60
-39.1524	146.31	61
-39.1524	146.31	65
-39.1524	146.31	62
-39.1523	146.31	63
-39.1523	146.31	62
-39.1522	146.31	61
-39.1522	146.31	58
-39.1575	146.312	85
-39.1575	146.312	84
-39.1575	146.312	84
-39.1574	146.312	89
-39.1574	146.312	90
-39.1573	146.312	93
-39.1573	146.313	102
-39.1573	146.313	103
-39.1572	146.313	103
-39.1571	146.313	103
-39.1571	146.313	100
-39.157	146.313	95
-39.157	146.313	94
-39.1569	146.313	91
-39.1569	146.313	88
-39.1568	146.313	76
-39.1567	146.314	72
-39.1567	146.314	70
-39.1567	146.314	70
-39.1566	146.314	68
-39.1566	146.314	57
-39.1561	146.313	72
-39.1561	146.313	75
-39.1561	146.312	81
-39.1562	146.312	90
-39.1563	146.312	94
-39.1563	146.312	95
-39.1564	146.312	97
-39.1565	146.312	100
-39.1565	146.312	101
-39.1566	146.312	96
-39.1566	146.312	94
-39.1566	146.312	87
-39.1567	146.311	87
-39.1559	146.311	75
-39.1559	146.311	74
-39.1558	146.311	79
-39.1558	146.311	79
-39.1557	146.311	81
-39.1557	146.311	82
-39.1557	146.311	76
-39.1554	146.312	65
-39.1553	146.312	56
-39.1553	146.312	53
-39.1553	146.312	48
-39.1544	146.312	34
-39.1545	146.312	37
-39.1551	146.416	41
-39.1545	146.311	44
-39.1546	146.311	49
-39.1546	146.311	51
-39.1546	146.311	54
-39.1547	146.311	58
-39.1547	146.311	61
-39.1547	146.311	65
-39.1548	146.311	67
-39.1548	146.311	68
-39.1549	146.31	69
-39.1549	146.31	69
-39.1556	146.414	72
-39.155	146.31	73
-39.1551	146.31	72
-39.155	146.413	38
-39.1544	146.309	58
-39.1543	146.309	66
-39.1543	146.31	68
-39.1542	146.31	73
-39.1542	146.31	73
-39.1541	146.31	71
-39.1541	146.31	63
-39.1541	146.31	62
-39.154	146.31	61
-39.154	146.31	60
-39.1539	146.31	57
-39.1539	146.31	55
-39.1538	146.31	54
-39.1538	146.311	50
-39.1538	146.311	49
-39.1537	146.311	45
-39.1615	146.311	49
-39.1616	146.311	50
-39.1529	146.31	55
-39.153	146.31	55
-39.1531	146.31	56
-39.1531	146.31	56
-39.1532	146.31	56
-39.1532	146.31	57
-39.1532	146.31	57
-39.1533	146.31	57
-39.1534	146.309	59
-39.1535	146.309	51
-39.1542	146.413	62
-39.1536	146.309	57
-39.1537	146.309	52
-39.1538	146.309	50
-39.1537	146.309	53
-39.1536	146.309	52
-39.1536	146.309	49
-39.1536	146.309	51
-39.1529	146.309	77
-39.1528	146.309	74
-39.1527	146.309	74
-39.1526	146.309	75
-39.1526	146.309	72
-39.1525	146.309	70
-39.1525	146.309	71
-39.1525	146.31	68
-39.1524	146.31	70
-39.1524	146.31	67
-39.1523	146.31	68
-39.1523	146.31	66
-39.1523	146.31	65
-39.1522	146.31	64
-39.1532	146.31	58
-39.1533	146.31	58
-39.1535	146.31	56
-39.1535	146.31	55
-39.1534	146.31	54
-39.1534	146.31	55
-39.1536	146.31	55
-39.1535	146.31	57
-39.1521	146.31	49
-39.1519	146.31	44
-39.1518	146.31	44
-39.1521	146.31	53
-39.1522	146.31	51
