# Supplementary material for: Impact of rising sea levels on Australian fur seals
Source: PeerJ. 2018 Oct 16;6:e5786. doi: 10.7717/peerj.5786 (PMC6195111; doi:10.7717/peerj.5786)
Supplement: Supplemental Information 5 [file peerj-06-5786-s005.zip › Kanowna Island/ki_original.xls]

## Sheet: Sheet1
east	north	elev
440398	5666025	62
440389	5666017	61
440380	5666010	62
440373	5666004	62
440365	5665997	62
440358	5665993	61
440350	5665990	62
440341	5665981	64
440333	5665977	62
440308	5665960	65
440298	5665952	61
440289	5665947	54
440282	5665943	53
440293	5665923	48
440288	5665935	48
440276	5665944	48
440261	5665951	36
440271	5665951	45
440553	5665517	82
440561	5665521	85
440572	5665522	84
440581	5665528	89
440589	5665530	90
440598	5665536	98
440605	5665541	101
440611	5665548	100
440619	5665554	101
440626	5665560	96
440634	5665567	93
440642	5665573	95
440650	5665580	94
440655	5666686	92
440663	5665589	92
440682	5665602	80
440693	5665605	76
440699	5665612	74
440708	5665614	70
440715	5665618	65
440722	5665622	61
440605	5665680	79
440593	5665672	84
440576	5665659	92
440567	5665652	95
440561	5665648	98
440553	5665641	102
440546	5665635	104
440539	5665629	104
440530	5665624	99
440523	5665621	96
440516	5665613	90
440450	5565693	78
440460	5665697	78
440479	5665715	83
449489	5665722	88
440532	5665749	67
440555	5665761	61
440562	5665766	59
440517	5665856	40
440508	5665853	42
449500	5665848	51
440493	5665845	52
440486	5665841	53
440464	5665833	59
440459	5665831	60
440450	5665824	65
440432	5665817	65
440415	5665808	68
440407	5665804	70
440397	5665798	71
440390	5665792	72
449385	5665784	73
440305	5665858	29
440320	5665862	50
440331	5665868	56
440338	5665874	60
440347	5665879	68
440353	5665884	67
440360	5665891	65
440372	5665894	63
440379	5665899	61
440386	5665904	61
440395	5665911	60
440402	5665916	58
440411	5665921	55
440421	5665924	54
440429	5665926	52
440412	5666109	53
440410	5666125	49
440401	5666124	56
440398	5666149	47
440408	5666135	50
440438	5665932	71
440447	5665935	62
440402	5665949	63
440399	5665963	62
440394	5665961	62
440414	5665972	56
440416	5665979	56
440402	5665988	56
440390	5665993	60
440279	5666038	72
440288	5666045	68
440295	5666049	66
440307	5666054	66
440313	5666062	63
440321	5666064	63
440330	5666069	61
440337	5666074	59
440342	5666075	60
440350	5666079	61
440362	5666085	65
440370	5666089	62
440377	5666094	63
440386	5666099	62
440395	5666103	61
440401	5666109	58
440552	5665518	85
440561	5665522	84
440572	5665522	84
440581	5665528	89
440589	5665530	90
440597	5665537	93
440604	5665541	102
440611	5665548	103
440618	5665555	103
440627	5665560	103
440633	5665567	100
440641	5665573	95
440650	5665580	94
440654	5665586	91
440662	5665588	88
440682	5665602	76
440692	5665606	72
440699	5665612	70
440707	5665614	70
440714	5665619	68
440722	5665623	57
440605	5665681	72
440599	5665675	75
440592	5665671	81
440576	5665659	90
440567	5665651	94
440561	5665649	95
440553	5665641	97
440546	5665635	100
440538	5665629	101
440530	5665624	96
440522	5665620	94
440516	5665614	87
440507	5665609	87
440450	5665693	75
440458	5665697	74
440464	5665703	79
440474	5665709	79
440479	5665715	81
440488	5665722	82
440510	5665723	76
440532	5665749	65
440551	5665762	56
440561	5665766	53
440568	5665769	48
440528	5665861	34
440517	5665857	37
449508	5665854	41
440500	5665849	44
440491	5665846	49
440486	5665841	51
440475	5665836	54
440464	5665833	58
440459	5665831	61
440450	5665825	65
440440	5665822	67
440432	5665817	68
440415	5665808	69
440407	5665803	69
449397	5665798	72
440389	5665791	73
440383	5665783	72
449305	5665858	38
440319	5665863	58
440331	5665869	66
440339	5665874	68
440346	5665879	73
440352	5665884	73
440359	5665891	71
440370	5665895	63
440379	5665900	62
440386	5665905	61
440394	5665911	60
440402	5665916	57
440411	5665922	55
440421	5665924	54
440438	5665932	50
440446	5665935	49
440464	5665946	45
440469	5665072	49
440460	5665066	50
440397	5666024	55
440389	5666018	55
440379	5666011	56
440373	5666005	56
440365	5665999	56
440358	5665993	57
440349	5665991	57
440342	5665982	57
440332	5665978	59
440304	5665961	51
449296	5665952	62
440288	5665948	57
440281	5665943	52
440291	5665924	50
440288	5665935	53
440275	5665945	52
440258	5665952	49
440270	5665951	51
440260	5666032	77
440287	5666044	74
440302	5666055	74
440313	5666060	75
440321	5666065	72
440330	5666069	70
440333	5666071	71
440342	5666075	68
440350	5666080	70
440361	5666085	67
440369	5666090	68
440376	5666094	66
440386	5666099	65
440401	5666109	64
440387	5665994	58
440401	5665990	58
440400	5665964	56
440406	5665961	55
440415	5665979	54
440415	5665971	55
440401	5665949	55
440394	5665961	57
440408	5666123	49
440408	5666136	44
440398	5666150	44
440403	5666123	53
440412	5666110	51
