# Supplementary material for: Impact of rising sea levels on Australian fur seals
Source: PeerJ. 2018 Oct 16;6:e5786. doi: 10.7717/peerj.5786 (PMC6195111; doi:10.7717/peerj.5786)
Supplement: Supplemental Information 5 [file peerj-06-5786-s005.zip › Kanowna Island/log]

201210161112  24    63     0LES-M-GIS-06 X:\gis-users\Lachie Mclean\AFS_colonies\Kanowna Island\ki_aerialc1 = SELECTMASK(X:\gis-archive\VICMAP_DATA\Vicmap_2011_imagery_update\Vicmap_Imagery\2009-10_Landcover55\wilsons promontory8119_2010jan21_air_vis_50cm_mga55.ecw\Band_1, C:\Users\LES-M-GIS-06\AppData\Local\Temp\t_t_t2)
201210161134  22   -51     0LES-M-GIS-06 X:\gis-users\Lachie Mclean\AFS_colonies\Kanowna Island\ki_aerialc2 = SELECTMASK(X:\gis-archive\VICMAP_DATA\Vicmap_2011_imagery_update\Vicmap_Imagery\2009-10_Landcover55\wilsons promontory8119_2010jan21_air_vis_50cm_mga55.ecw\Band_2, C:\Users\LES-M-GIS-06\AppData\Local\Temp\t_t_t2)
201210161154  20   298     0LES-M-GIS-06 X:\gis-users\Lachie Mclean\AFS_colonies\Kanowna Island\ki_aerialc3 = SELECTMASK(X:\gis-archive\VICMAP_DATA\Vicmap_2011_imagery_update\Vicmap_Imagery\2009-10_Landcover55\wilsons promontory8119_2010jan21_air_vis_50cm_mga55.ecw\Band_3, C:\Users\LES-M-GIS-06\AppData\Local\Temp\t_t_t2)
201210161209   8    29     0LES-M-GIS-06 X:\gis-users\Lachie Mclean\AFS_colonies\Kanowna Island\ki_airc1 = SELECTPOLYGON(X:\gis-archive\VICMAP_DATA\Vicmap_2011_imagery_update\Vicmap_Imagery\2009-10_Landcover55\wilsons promontory8119_2010jan21_air_vis_50cm_mga55.ecw\Band_1,  C:\Users\LES-M-~1\AppData\Local\Temp\poly_file3, INSIDE)
201210161217   8    34     0LES-M-GIS-06 X:\gis-users\Lachie Mclean\AFS_colonies\Kanowna Island\ki_airc2 = SELECTPOLYGON(X:\gis-archive\VICMAP_DATA\Vicmap_2011_imagery_update\Vicmap_Imagery\2009-10_Landcover55\wilsons promontory8119_2010jan21_air_vis_50cm_mga55.ecw\Band_2,  C:\Users\LES-M-~1\AppData\Local\Temp\poly_file3, INSIDE)
201210161224   7    15     0LES-M-GIS-06 X:\gis-users\Lachie Mclean\AFS_colonies\Kanowna Island\ki_airc3 = SELECTPOLYGON(X:\gis-archive\VICMAP_DATA\Vicmap_2011_imagery_update\Vicmap_Imagery\2009-10_Landcover55\wilsons promontory8119_2010jan21_air_vis_50cm_mga55.ecw\Band_3,  C:\Users\LES-M-~1\AppData\Local\Temp\poly_file3, INSIDE)
201212111231   0     0     0GIS-01 X:\GUU2N7~R\LB3TGH~X\AO0EXC~W\KC9RNO~R\k_cont_10cm.shp = CONTOUR(X:\gis-users\Lachie Mclean\AFS_colonies\Kanowna Island\know_ras
