# Supplementary material for: Impact of rising sea levels on Australian fur seals
Source: PeerJ. 2018 Oct 16;6:e5786. doi: 10.7717/peerj.5786 (PMC6195111; doi:10.7717/peerj.5786)
Supplement: Supplemental Information 6 [file peerj-06-5786-s006.zip]

Archive with 28 entries (25 files):
- The Skerries GIS files/
- The Skerries GIS files/.DS_Store
- __MACOSX/
- __MACOSX/The Skerries GIS files/
- __MACOSX/The Skerries GIS files/._.DS_Store
- The Skerries GIS files/current_breeding.dbf
- The Skerries GIS files/current_breeding.prj
- The Skerries GIS files/current_breeding.sbn
- The Skerries GIS files/current_breeding.sbx
- The Skerries GIS files/current_breeding.shp
- The Skerries GIS files/current_breeding.shp.xml
- The Skerries GIS files/current_breeding.shx
- The Skerries GIS files/skerries.mxd
- The Skerries GIS files/skerries_elev.dbf
- The Skerries GIS files/skerries_elev.prj
- The Skerries GIS files/skerries_elev.sbn
- The Skerries GIS files/skerries_elev.sbx
- The Skerries GIS files/skerries_elev.shp
- The Skerries GIS files/skerries_elev.shx
- The Skerries GIS files/The Skerries Elevation Point Data.xlsx
- __MACOSX/The Skerries GIS files/._The Skerries Elevation Point Data.xlsx
- The Skerries GIS files/the_skerries.dbf
- The Skerries GIS files/the_skerries.prj
- The Skerries GIS files/the_skerries.sbn
- The Skerries GIS files/the_skerries.sbx
- The Skerries GIS files/the_skerries.shp
- The Skerries GIS files/the_skerries.shx
- The Skerries GIS files/the_skerries.tfw
