# Supplementary material for: Impact of rising sea levels on Australian fur seals
Source: PeerJ. 2018 Oct 16;6:e5786. doi: 10.7717/peerj.5786 (PMC6195111; doi:10.7717/peerj.5786)
Supplement: Supplemental Information 6 [file peerj-06-5786-s006.zip › The Skerries GIS files/The Skerries Elevation Point Data.xlsx]

## Sheet: Sheet1
number	latitude	longitude	meters
0	-37.7516	149.514	1.978
1	-37.7516	149.515	2.166
2	-37.7516	149.515	2.358
3	-37.7516	149.515	1.918
4	-37.7516	149.515	1.595
5	-37.7516	149.514	1.588
6	-37.7517	149.514	1.646
7	-37.7517	149.514	1.879
8	-37.7517	149.515	2.248
9	-37.7517	149.515	2.639
10	-37.7517	149.515	1.86
11	-37.7517	149.516	1.258
12	-37.7516	149.515	2.328
13	-37.7518	149.516	1.263
14	-37.7518	149.515	2.701
15	-37.7518	149.515	2.542
16	-37.7518	149.515	2.234
17	-37.7518	149.514	2.076
18	-37.7518	149.514	1.674
19	-37.752	149.514	1.269
20	-37.7519	149.514	1.549
21	-37.7519	149.514	1.745
22	-37.7519	149.515	2.364
23	-37.7519	149.515	2.555
24	-37.7519	149.515	2.626
25	-37.7519	149.515	2.266
26	-37.7519	149.515	1.965
27	-37.7519	149.516	1.707
28	-37.7518	149.516	1.331
29	-37.752	149.516	1.942
30	-37.7519	149.515	2.59
31	-37.7519	149.515	2.263
32	-37.752	149.515	2.014
33	-37.752	149.514	1.535
34	-37.7521	149.514	0.919
35	-37.752	149.514	1.149
36	-37.7521	149.514	1.372
37	-37.7521	149.515	1.794
38	-37.7521	149.515	1.999
39	-37.7521	149.515	2.552
40	-37.7521	149.515	2.48
41	-37.752	149.516	2.233
42	-37.752	149.516	2.114
43	-37.7522	149.516	2.894
44	-37.7522	149.515	2.658
45	-37.7522	149.515	2.462
46	-37.7522	149.515	2.186
47	-37.7522	149.515	1.688
48	-37.7522	149.515	1.286
49	-37.7522	149.514	0.958
50	-37.7522	149.514	0.724
51	-37.7523	149.514	0.574
52	-37.7523	149.515	1.371
53	-37.7523	149.515	2.163
54	-37.7523	149.515	2.357
55	-37.7523	149.515	2.524
56	-37.7523	149.515	2.723
57	-37.7523	149.516	3.017
58	-37.7524	149.516	3.577
59	-37.7524	149.515	2.977
60	-37.7524	149.515	2.694
61	-37.7524	149.515	2.058
62	-37.7524	149.515	1.282
63	-37.7524	149.515	0.9
64	-37.7527	149.516	4.001
65	-37.7527	149.517	3.338
66	-37.7527	149.516	4.071
67	-37.7528	149.516	4.122
68	-37.7529	149.516	4.155
69	-37.753	149.516	4.195
70	-37.7531	149.516	4.272
71	-37.7532	149.516	4.254
72	-37.7533	149.516	3.895
73	-37.7533	149.516	3.669
74	-37.7534	149.516	3.345
75	-37.7535	149.516	2.977
76	-37.7537	149.516	2.565
77	-37.7538	149.516	2.179
78	-37.7528	149.516	4.022
79	-37.7528	149.516	4.043
80	-37.753	149.516	4.061
81	-37.753	149.516	4.09
82	-37.7532	149.516	3.797
83	-37.7533	149.516	3.492
84	-37.7535	149.516	2.882
85	-37.7537	149.516	2.418
86	-37.7538	149.516	2.032
87	-37.7527	149.517	3.192
88	-37.7529	149.517	3.338
89	-37.7531	149.517	3.338
90	-37.7533	149.517	3.145
91	-37.7534	149.517	3.035
92	-37.7536	149.517	2.573
93	-37.7537	149.517	2.324
94	-37.7538	149.517	2.023
95	-37.7528	149.517	2.697
96	-37.7528	149.517	2.697
97	-37.7531	149.517	2.697
98	-37.7532	149.517	2.524
99	-37.7533	149.517	2.431
100	-37.7535	149.517	2.36
101	-37.7536	149.517	2.214
102	-37.7538	149.517	2.081
103	-37.7539	149.517	1.852
104	-37.7529	149.517	1.924
105	-37.753	149.517	1.958
106	-37.7532	149.517	2
107	-37.7533	149.517	2
108	-37.7534	149.517	2
109	-37.7535	149.517	2.012
110	-37.7536	149.517	2
111	-37.7538	149.517	2.007
112	-37.7539	149.517	1.889
113	-37.7529	149.517	1.719
114	-37.7531	149.517	1.96
115	-37.7533	149.517	2
116	-37.7534	149.517	2
117	-37.7537	149.517	2
118	-37.7538	149.517	2
119	-37.754	149.517	1.871
120	-37.7529	149.518	1.606
121	-37.7532	149.518	2
122	-37.7534	149.518	2
123	-37.7535	149.518	2
124	-37.7537	149.518	2
125	-37.7538	149.518	1.991
126	-37.7531	149.518	1.97
127	-37.7533	149.518	1.97
128	-37.7534	149.518	1.968
129	-37.7536	149.518	1.998
130	-37.7537	149.518	1.997
131	-37.7539	149.518	2
132	-37.7539	149.518	1.991
133	-37.7541	149.518	1.952
134	-37.7543	149.518	1.931
135	-37.7546	149.518	1.994
136	-37.7543	149.518	1.9
137	-37.7545	149.518	1.872
138	-37.7546	149.518	1.86
139	-37.7548	149.518	1.773
140	-37.755	149.518	1.831
141	-37.7541	149.518	2
142	-37.7542	149.518	2
143	-37.7547	149.518	1.977
144	-37.7548	149.518	1.962
145	-37.755	149.518	1.912
146	-37.754	149.518	2
147	-37.7542	149.518	2
148	-37.7544	149.518	2
149	-37.7547	149.518	1.882
150	-37.7549	149.518	1.8
151	-37.7551	149.518	1.724
152	-37.7544	149.518	2
153	-37.7539	149.518	2
154	-37.7542	149.518	2
155	-37.7545	149.518	1.997
156	-37.7547	149.518	1.836
157	-37.7548	149.518	1.76
158	-37.7549	149.518	1.586
159	-37.7551	149.518	1.553
160	-37.7541	149.518	1.833
161	-37.7544	149.518	1.833
162	-37.7546	149.518	1.774
163	-37.7548	149.518	1.491
164	-37.755	149.518	1.347
165	-37.7552	149.518	1.033
166	-37.7541	149.519	1.338
167	-37.7543	149.519	1.279
168	-37.7547	149.519	1.26
169	-37.755	149.519	0.894
170	-37.7543	149.519	1.309
171	-37.7547	149.519	1.184
172	-37.7542	149.519	0.755
173	-37.7543	149.519	0.784
174	-37.7544	149.519	0.843
175	-37.7545	149.519	0.834
176	-37.7547	149.519	0.762
177	-37.7548	149.519	0.698
178	-37.7549	149.519	0.63
179	-37.7551	149.519	0.457
180	-37.7543	149.519	0.056
181	-37.7545	149.519	0.173
182	-37.7546	149.519	0.163
183	-37.7548	149.519	0.094
184	-37.7548	149.519	0.042
185	-37.755	149.519	0.112
186	-37.7544	149.519	0
187	-37.7547	149.519	0
188	-37.7545	149.519	1.163
189	-37.7544	149.518	1.833
190	-37.7543	149.518	2
191	-37.7542	149.518	2
192	-37.7543	149.518	2
193	-37.7544	149.518	2
194	-37.7544	149.518	2
195	-37.7544	149.518	2
196	-37.7545	149.518	1.994
197	-37.7545	149.518	1.998
198	-37.7545	149.519	1.629
199	-37.7545	149.518	2
200	-37.7547	149.518	1.782
201	-37.7548	149.518	1.401
202	-37.7548	149.519	1.052
203	-37.7548	149.519	0.304
204	-37.7545	149.519	0.481
205	-37.7544	149.519	0.522
206	-37.755	149.519	1.044
207	-37.7543	149.518	1.785
208	-37.7545	149.517	1.622
209	-37.7547	149.517	1.642
210	-37.7549	149.517	1.642
211	-37.7551	149.518	1.846
212	-37.7551	149.518	1.77
213	-37.7551	149.518	1.671
214	-37.7549	149.517	1.321
215	-37.7547	149.517	1.249
216	-37.7544	149.517	1.423
217	-37.7552	149.518	1.288
218	-37.7553	149.518	1.142
219	-37.7555	149.518	0.964
220	-37.7556	149.518	0.572
221	-37.7554	149.518	0.763
222	-37.7553	149.518	1.629
223	-37.7553	149.518	1.8
224	-37.7555	149.518	0.946
225	-37.7557	149.518	0.629
226	-37.7553	149.518	1.508
227	-37.7551	149.517	1.54
228	-37.755	149.517	1.365
229	-37.7545	149.517	1.334
230	-37.7542	149.517	1.681
231	-37.7541	149.517	1.871
232	-37.7539	149.517	1.922
233	-37.754	149.517	1.727
234	-37.754	149.517	1.592
235	-37.7541	149.516	1.358
236	-37.754	149.516	1.476
237	-37.7539	149.516	1.738
238	-37.754	149.516	1.446
239	-37.7541	149.516	1.213
240	-37.7541	149.516	1.184
241	-37.7542	149.516	1.068
242	-37.7541	149.517	1.26
243	-37.7541	149.517	1.375
244	-37.7543	149.517	0.838
245	-37.7543	149.516	0.718
246	-37.7542	149.516	0.951
247	-37.7538	149.516	2.041
248	-37.7537	149.516	2.705
249	-37.7533	149.516	4.305
250	-37.753	149.516	4.502
251	-37.7527	149.516	4.195
252	-37.7534	149.516	3.76
253	-37.7531	149.516	4.589
254	-37.7535	149.516	3.59
255	-37.7533	149.516	3.39
256	-37.7532	149.515	3.377
257	-37.7529	149.516	3.59
258	-37.7526	149.516	4.068
259	-37.7525	149.516	4.094
260	-37.7524	149.516	3.819
261	-37.7524	149.517	3.043
262	-37.7525	149.517	1.307
263	-37.7527	149.518	1.191
264	-37.7537	149.516	2.4
265	-37.7535	149.516	2.609
266	-37.7533	149.515	1.638
267	-37.7531	149.515	1.842
268	-37.7528	149.515	2.155
269	-37.7526	149.515	3.028
270	-37.7525	149.515	2.383
271	-37.7525	149.514	0.535
272	-37.7525	149.514	0.017
273	-37.753	149.515	0.843
274	-37.7533	149.515	1.234
275	-37.7536	149.515	0.825
276	-37.7538	149.515	1.342
277	-37.754	149.516	1.118
