# Supplementary material for: Impact of rising sea levels on Australian fur seals
Source: PeerJ. 2018 Oct 16;6:e5786. doi: 10.7717/peerj.5786 (PMC6195111; doi:10.7717/peerj.5786)
Supplement: Supplemental Information 6 [file peerj-06-5786-s006.zip › The Skerries GIS files/the_skerries.tfw]

1.0126274575835952
0.15421408544379786
0.15421408544379786
-1.0126274575835952
721311.02040791651
5818802.2274848158
