# Supplementary material for: Impact of rising sea levels on Australian fur seals
Source: PeerJ. 2018 Oct 16;6:e5786. doi: 10.7717/peerj.5786 (PMC6195111; doi:10.7717/peerj.5786)
Supplement: Supplemental Information 7 [file peerj-06-5786-s007.zip]

Archive with 56 entries (53 files):
- Tenth Island GIS files/
- Tenth Island GIS files/.DS_Store
- __MACOSX/
- __MACOSX/Tenth Island GIS files/
- __MACOSX/Tenth Island GIS files/._.DS_Store
- Tenth Island GIS files/CBA.dbf
- Tenth Island GIS files/CBA.prj
- Tenth Island GIS files/CBA.sbn
- Tenth Island GIS files/CBA.sbx
- Tenth Island GIS files/CBA.shp
- Tenth Island GIS files/CBA.shp.xml
- Tenth Island GIS files/CBA.shx
- Tenth Island GIS files/current_breeding.dbf
- Tenth Island GIS files/current_breeding.prj
- Tenth Island GIS files/current_breeding.sbn
- Tenth Island GIS files/current_breeding.sbx
- Tenth Island GIS files/current_breeding.shp
- Tenth Island GIS files/current_breeding.shp.xml
- Tenth Island GIS files/current_breeding.shx
- Tenth Island GIS files/PBA.dbf
- Tenth Island GIS files/PBA.prj
- Tenth Island GIS files/PBA.sbn
- Tenth Island GIS files/PBA.sbx
- Tenth Island GIS files/PBA.shp
- Tenth Island GIS files/PBA.shp.xml
- Tenth Island GIS files/PBA.shx
- Tenth Island GIS files/potential_breeding.dbf
- Tenth Island GIS files/potential_breeding.prj
- Tenth Island GIS files/potential_breeding.sbn
- Tenth Island GIS files/potential_breeding.sbx
- Tenth Island GIS files/potential_breeding.shp
- Tenth Island GIS files/potential_breeding.shp.xml
- Tenth Island GIS files/potential_breeding.shx
- Tenth Island GIS files/Readme_TenthIsland_Data_31102012.docx
- __MACOSX/Tenth Island GIS files/._Readme_TenthIsland_Data_31102012.docx
- Tenth Island GIS files/tenth_contour_0.1.dbf
- Tenth Island GIS files/tenth_contour_0.1.prj
- Tenth Island GIS files/tenth_contour_0.1.sbn
- Tenth Island GIS files/tenth_contour_0.1.sbx
- Tenth Island GIS files/tenth_contour_0.1.shp
- Tenth Island GIS files/tenth_contour_0.1.shp.xml
- Tenth Island GIS files/tenth_contour_0.1.shx
- Tenth Island GIS files/tenth_island.mxd
- Tenth Island GIS files/TenthIsland_Lines.dbf
- Tenth Island GIS files/TenthIsland_Lines.prj
- Tenth Island GIS files/TenthIsland_Lines.sbn
- Tenth Island GIS files/TenthIsland_Lines.sbx
- Tenth Island GIS files/TenthIsland_Lines.shp
- Tenth Island GIS files/TenthIsland_Lines.shx
- Tenth Island GIS files/TenthIsland_Points.dbf
- Tenth Island GIS files/TenthIsland_Points.prj
- Tenth Island GIS files/TenthIsland_Points.sbn
- Tenth Island GIS files/TenthIsland_Points.sbx
- Tenth Island GIS files/TenthIsland_Points.shp
- Tenth Island GIS files/TenthIsland_Points.shx
- Tenth Island GIS files/Thumbs.db
