# Supplementary material for: Impact of rising sea levels on Australian fur seals
Source: PeerJ. 2018 Oct 16;6:e5786. doi: 10.7717/peerj.5786 (PMC6195111; doi:10.7717/peerj.5786)
Supplement: Supplemental Information 8 [file peerj-06-5786-s008.zip]

Archive with 82 entries (76 files):
- Rag Island GIS files/
- Rag Island GIS files/.DS_Store
- __MACOSX/
- __MACOSX/Rag Island GIS files/
- __MACOSX/Rag Island GIS files/._.DS_Store
- Rag Island GIS files/CBA.dbf
- Rag Island GIS files/CBA.prj
- Rag Island GIS files/CBA.sbn
- Rag Island GIS files/CBA.sbx
- Rag Island GIS files/CBA.shp
- Rag Island GIS files/CBA.shp.xml
- Rag Island GIS files/CBA.shx
- Rag Island GIS files/current_breeding.dbf
- Rag Island GIS files/current_breeding.prj
- Rag Island GIS files/current_breeding.sbn
- Rag Island GIS files/current_breeding.sbx
- Rag Island GIS files/current_breeding.shp
- Rag Island GIS files/current_breeding.shp.xml
- Rag Island GIS files/current_breeding.shx
- Rag Island GIS files/info/
- Rag Island GIS files/info/arc.dir
- Rag Island GIS files/info/arc0000.dat
- Rag Island GIS files/info/arc0000.nit
- Rag Island GIS files/info/arc0001.dat
- Rag Island GIS files/info/arc0001.nit
- Rag Island GIS files/log
- Rag Island GIS files/PBA.dbf
- Rag Island GIS files/PBA.prj
- Rag Island GIS files/PBA.sbn
- Rag Island GIS files/PBA.sbx
- Rag Island GIS files/PBA.shp
- Rag Island GIS files/PBA.shp.xml
- Rag Island GIS files/PBA.shx
- Rag Island GIS files/potential_breeding.dbf
- Rag Island GIS files/potential_breeding.prj
- Rag Island GIS files/potential_breeding.sbn
- Rag Island GIS files/potential_breeding.sbx
- Rag Island GIS files/potential_breeding.shp
- Rag Island GIS files/potential_breeding.shp.xml
- Rag Island GIS files/potential_breeding.shx
- Rag Island GIS files/RAG_CONT_10CM.cpg
- Rag Island GIS files/rag_cont_10cm.dbf
- Rag Island GIS files/rag_cont_10cm.prj
- Rag Island GIS files/rag_cont_10cm.sbn
- Rag Island GIS files/rag_cont_10cm.sbx
- Rag Island GIS files/rag_cont_10cm.shp
- Rag Island GIS files/rag_cont_10cm.shp.xml
- Rag Island GIS files/rag_cont_10cm.shx
- Rag Island GIS files/rag_contour.dbf
- Rag Island GIS files/rag_contour.prj
- Rag Island GIS files/rag_contour.sbn
- Rag Island GIS files/rag_contour.sbx
- Rag Island GIS files/rag_contour.shp
- Rag Island GIS files/rag_contour.shp.xml
- Rag Island GIS files/rag_contour.shx
- Rag Island GIS files/rag_elev.dbf
- Rag Island GIS files/rag_elev.prj
- Rag Island GIS files/rag_elev.sbn
- Rag Island GIS files/rag_elev.sbx
- Rag Island GIS files/rag_elev.shp
- Rag Island GIS files/rag_elev.shx
- Rag Island GIS files/rag_rast/
- Rag Island GIS files/rag_rast/dblbnd.adf
- Rag Island GIS files/rag_rast/hdr.adf
- Rag Island GIS files/rag_rast/metadata.xml
- Rag Island GIS files/rag_rast/prj.adf
- Rag Island GIS files/rag_rast/sta.adf
- Rag Island GIS files/rag_rast/w001001.adf
- Rag Island GIS files/rag_rast/w001001x.adf
- Rag Island GIS files/rag_tin/
- Rag Island GIS files/rag_tin/metadata.xml
- Rag Island GIS files/rag_tin/prj.adf
- Rag Island GIS files/rag_tin/tdenv9.adf
- Rag Island GIS files/rag_tin/tedg.adf
- Rag Island GIS files/rag_tin/thul.adf
- Rag Island GIS files/rag_tin/tmsk.adf
- Rag Island GIS files/rag_tin/tmsx.adf
- Rag Island GIS files/rag_tin/tnod.adf
- Rag Island GIS files/rag_tin/tnodinfo.adf
- Rag Island GIS files/rag_tin/tnxy.adf
- Rag Island GIS files/rag_tin/tnz.adf
- Rag Island GIS files/Thumbs.db
