# Supplementary material for: Impact of rising sea levels on Australian fur seals
Source: PeerJ. 2018 Oct 16;6:e5786. doi: 10.7717/peerj.5786 (PMC6195111; doi:10.7717/peerj.5786)
Supplement: Supplemental Information 8 [file peerj-06-5786-s008.zip › Rag Island GIS files/current_breeding.shp.xml]

<?xml version="1.0" encoding="UTF-8"?>
<metadata xml:lang="en"><Esri><CreaDate>20121108</CreaDate><CreaTime>12335400</CreaTime><ArcGISFormat>1.0</ArcGISFormat><SyncOnce>TRUE</SyncOnce><DataProperties><itemProps><itemLocation><linkage Sync="TRUE">file://\\cifs-m.its.deakin.edu.au\school-les\gis\gis-users\Lachie Mclean\AFS_colonies\Rag Island\current_breeding</linkage><protocol Sync="TRUE">Local Area Network</protocol></itemLocation></itemProps><copyHistory><copy source="X:\gis-users\Lachie Mclean\AFS_colonies\Wright Rocks\current_breeding" dest="\\cifs-m.its.deakin.edu.au\school-les\gis\gis-users\Lachie Mclean\AFS_colonies\Rag Island\current_breeding" date="20121108" time="12335400"></copy></copyHistory></DataProperties></Esri></metadata>
