# Supplementary material for: Impact of rising sea levels on Australian fur seals
Source: PeerJ. 2018 Oct 16;6:e5786. doi: 10.7717/peerj.5786 (PMC6195111; doi:10.7717/peerj.5786)
Supplement: Supplemental Information 8 [file peerj-06-5786-s008.zip › Rag Island GIS files/info/arc0000.dat]

../rag_rast/dblbnd.adf                                                          
