# Supplementary material for: Impact of rising sea levels on Australian fur seals
Source: PeerJ. 2018 Oct 16;6:e5786. doi: 10.7717/peerj.5786 (PMC6195111; doi:10.7717/peerj.5786)
Supplement: Supplemental Information 8 [file peerj-06-5786-s008.zip › Rag Island GIS files/rag_contour.shp.xml]

<?xml version="1.0" encoding="UTF-8"?>
<metadata xml:lang="en"><Esri><CreaDate>20121031</CreaDate><CreaTime>14312300</CreaTime><ArcGISFormat>1.0</ArcGISFormat><SyncOnce>TRUE</SyncOnce><DataProperties><lineage><Process ToolSource="C:\Program Files\ArcGIS\Desktop10.0\ArcToolbox\Toolboxes\3D Analyst Tools.tbx\SurfaceContour" Date="20121031" Time="143123">SurfaceContour rag_tin "X:\gis-users\Lachie Mclean\AFS_colonies\Rag Island\rag_contour.shp" 2 0 Contour 0 # Index_Cont 1 0</Process></lineage></DataProperties></Esri></metadata>
