# Supplementary material for: Impact of rising sea levels on Australian fur seals
Source: PeerJ. 2018 Oct 16;6:e5786. doi: 10.7717/peerj.5786 (PMC6195111; doi:10.7717/peerj.5786)
Supplement: Supplemental Information 8 [file peerj-06-5786-s008.zip › Rag Island GIS files/rag_rast/metadata.xml]

<?xml version="1.0" encoding="UTF-8"?>
<metadata xml:lang="en"><Esri><CreaDate>20121212</CreaDate><CreaTime>14310300</CreaTime><ArcGISFormat>1.0</ArcGISFormat><SyncOnce>TRUE</SyncOnce><DataProperties><lineage><Process ToolSource="C:\Program Files (x86)\ArcGIS\Desktop10.0\ArcToolbox\Toolboxes\3D Analyst Tools.tbx\TopoToRaster" Date="20121212" Time="143103">TopoToRaster "rag_contour Contour Contour" "X:\gis-users\Lachie Mclean\AFS_colonies\Rag Island\rag_rast" 9.62904380418195E-06 "146.67841455799 -38.9557436732059 146.685181296271 -38.9533364122549" 20 # # ENFORCE CONTOUR 40 # 1 0 # # # # # #</Process></lineage></DataProperties></Esri></metadata>
