# Supplementary material for: Impact of rising sea levels on Australian fur seals
Source: PeerJ. 2018 Oct 16;6:e5786. doi: 10.7717/peerj.5786 (PMC6195111; doi:10.7717/peerj.5786)
Supplement: Supplemental Information 8 [file peerj-06-5786-s008.zip › Rag Island GIS files/rag_tin/metadata.xml]

<?xml version="1.0" encoding="UTF-8"?>
<metadata xml:lang="en"><Esri><CreaDate>20121031</CreaDate><CreaTime>14300300</CreaTime><ArcGISFormat>1.0</ArcGISFormat><SyncOnce>TRUE</SyncOnce><DataProperties><lineage><Process ToolSource="C:\Program Files\ArcGIS\Desktop10.0\ArcToolbox\Toolboxes\3D Analyst Tools.tbx\CreateTin" Date="20121031" Time="143003">CreateTin "X:\gis-users\Lachie Mclean\AFS_colonies\Rag Island\rag_tin" GEOGCS['GCS_WGS_1984',DATUM['D_WGS_1984',SPHEROID['WGS_1984',6378137.0,298.257223563]],PRIMEM['Greenwich',0.0],UNIT['Degree',0.0174532925199433]] "rag_elev meters masspoints &lt;None&gt;" DELAUNAY</Process></lineage></DataProperties></Esri></metadata>
