# Supplementary material for: Impact of rising sea levels on Australian fur seals
Source: PeerJ. 2018 Oct 16;6:e5786. doi: 10.7717/peerj.5786 (PMC6195111; doi:10.7717/peerj.5786)
Supplement: Supplemental Information 9 [file peerj-06-5786-s009.zip]

Archive with 48 entries (44 files):
- Seal Rocks GIS files/
- Seal Rocks GIS files/.DS_Store
- __MACOSX/
- __MACOSX/Seal Rocks GIS files/
- __MACOSX/Seal Rocks GIS files/._.DS_Store
- Seal Rocks GIS files/CBA.dbf
- Seal Rocks GIS files/CBA.prj
- Seal Rocks GIS files/CBA.sbn
- Seal Rocks GIS files/CBA.sbx
- Seal Rocks GIS files/CBA.shp
- Seal Rocks GIS files/CBA.shp.xml
- Seal Rocks GIS files/CBA.shx
- Seal Rocks GIS files/current_breeding.dbf
- Seal Rocks GIS files/current_breeding.prj
- Seal Rocks GIS files/current_breeding.sbn
- Seal Rocks GIS files/current_breeding.sbx
- Seal Rocks GIS files/current_breeding.shp
- Seal Rocks GIS files/current_breeding.shp.xml
- Seal Rocks GIS files/current_breeding.shx
- Seal Rocks GIS files/info/
- Seal Rocks GIS files/info/arc.dir
- Seal Rocks GIS files/info/arc0000.dat
- Seal Rocks GIS files/info/arc0000.nit
- Seal Rocks GIS files/info/arc0001.dat
- Seal Rocks GIS files/info/arc0001.nit
- Seal Rocks GIS files/log
- Seal Rocks GIS files/PBA.dbf
- Seal Rocks GIS files/PBA.prj
- Seal Rocks GIS files/PBA.sbn
- Seal Rocks GIS files/PBA.sbx
- Seal Rocks GIS files/PBA.shp
- Seal Rocks GIS files/PBA.shp.xml
- Seal Rocks GIS files/PBA.shx
- Seal Rocks GIS files/phillip_lidar_clip.dbf
- Seal Rocks GIS files/phillip_lidar_clip.prj
- Seal Rocks GIS files/phillip_lidar_clip.sbn
- Seal Rocks GIS files/phillip_lidar_clip.sbx
- Seal Rocks GIS files/phillip_lidar_clip.shp
- Seal Rocks GIS files/phillip_lidar_clip.shp.xml
- Seal Rocks GIS files/phillip_lidar_clip.shx
- Seal Rocks GIS files/potential_breeding.dbf
- Seal Rocks GIS files/potential_breeding.prj
- Seal Rocks GIS files/potential_breeding.sbn
- Seal Rocks GIS files/potential_breeding.sbx
- Seal Rocks GIS files/potential_breeding.shp
- Seal Rocks GIS files/potential_breeding.shp.xml
- Seal Rocks GIS files/potential_breeding.shx
- Seal Rocks GIS files/Thumbs.db
