# Supplementary material for: Impact of rising sea levels on Australian fur seals
Source: PeerJ. 2018 Oct 16;6:e5786. doi: 10.7717/peerj.5786 (PMC6195111; doi:10.7717/peerj.5786)
Supplement: Supplemental Information 10 [file peerj-06-5786-s010.zip]

Archive with 98 entries (92 files):
- West Moncoeur Rocks GIS files/
- West Moncoeur Rocks GIS files/.DS_Store
- __MACOSX/
- __MACOSX/West Moncoeur Rocks GIS files/
- __MACOSX/West Moncoeur Rocks GIS files/._.DS_Store
- West Moncoeur Rocks GIS files/CBA.dbf
- West Moncoeur Rocks GIS files/CBA.prj
- West Moncoeur Rocks GIS files/CBA.sbn
- West Moncoeur Rocks GIS files/CBA.sbx
- West Moncoeur Rocks GIS files/CBA.shp
- West Moncoeur Rocks GIS files/CBA.shp.xml
- West Moncoeur Rocks GIS files/CBA.shx
- West Moncoeur Rocks GIS files/current_breeding.dbf
- West Moncoeur Rocks GIS files/current_breeding.prj
- West Moncoeur Rocks GIS files/current_breeding.sbn
- West Moncoeur Rocks GIS files/current_breeding.sbx
- West Moncoeur Rocks GIS files/current_breeding.shp
- West Moncoeur Rocks GIS files/current_breeding.shp.xml
- West Moncoeur Rocks GIS files/current_breeding.shx
- West Moncoeur Rocks GIS files/info/
- West Moncoeur Rocks GIS files/info/arc.dir
- West Moncoeur Rocks GIS files/info/arc0000.dat
- West Moncoeur Rocks GIS files/info/arc0000.nit
- West Moncoeur Rocks GIS files/info/arc0001.dat
- West Moncoeur Rocks GIS files/info/arc0001.nit
- West Moncoeur Rocks GIS files/log
- West Moncoeur Rocks GIS files/potential_breeding.dbf
- West Moncoeur Rocks GIS files/potential_breeding.prj
- West Moncoeur Rocks GIS files/potential_breeding.sbn
- West Moncoeur Rocks GIS files/potential_breeding.sbx
- West Moncoeur Rocks GIS files/potential_breeding.shp
- West Moncoeur Rocks GIS files/potential_breeding.shp.xml
- West Moncoeur Rocks GIS files/potential_breeding.shx
- West Moncoeur Rocks GIS files/Thumbs.db
- West Moncoeur Rocks GIS files/w_moncoeur_coastline.dbf
- West Moncoeur Rocks GIS files/w_moncoeur_coastline.prj
- West Moncoeur Rocks GIS files/w_moncoeur_coastline.sbn
- West Moncoeur Rocks GIS files/w_moncoeur_coastline.sbx
- West Moncoeur Rocks GIS files/w_moncoeur_coastline.shp
- West Moncoeur Rocks GIS files/w_moncoeur_coastline.shp.xml
- West Moncoeur Rocks GIS files/w_moncoeur_coastline.shx
- West Moncoeur Rocks GIS files/w_moncoeur_contours.dbf
- West Moncoeur Rocks GIS files/w_moncoeur_contours.prj
- West Moncoeur Rocks GIS files/w_moncoeur_contours.sbn
- West Moncoeur Rocks GIS files/w_moncoeur_contours.sbx
- West Moncoeur Rocks GIS files/w_moncoeur_contours.shp
- West Moncoeur Rocks GIS files/w_moncoeur_contours.shp.xml
- West Moncoeur Rocks GIS files/w_moncoeur_contours.shx
- West Moncoeur Rocks GIS files/w_moncoeur_contours_2.dbf
- West Moncoeur Rocks GIS files/w_moncoeur_contours_2.prj
- West Moncoeur Rocks GIS files/w_moncoeur_contours_2.sbn
- West Moncoeur Rocks GIS files/w_moncoeur_contours_2.sbx
- West Moncoeur Rocks GIS files/w_moncoeur_contours_2.shp
- West Moncoeur Rocks GIS files/w_moncoeur_contours_2.shp.xml
- West Moncoeur Rocks GIS files/w_moncoeur_contours_2.shx
- West Moncoeur Rocks GIS files/w_moncoeur_elev_2.dbf
- West Moncoeur Rocks GIS files/w_moncoeur_elev_2.prj
- West Moncoeur Rocks GIS files/w_moncoeur_elev_2.sbn
- West Moncoeur Rocks GIS files/w_moncoeur_elev_2.sbx
- West Moncoeur Rocks GIS files/w_moncoeur_elev_2.shp
- West Moncoeur Rocks GIS files/w_moncoeur_elev_2.shx
- West Moncoeur Rocks GIS files/w_moncoeur_spothts.dbf
- West Moncoeur Rocks GIS files/w_moncoeur_spothts.prj
- West Moncoeur Rocks GIS files/w_moncoeur_spothts.sbn
- West Moncoeur Rocks GIS files/w_moncoeur_spothts.sbx
- West Moncoeur Rocks GIS files/w_moncoeur_spothts.shp
- West Moncoeur Rocks GIS files/w_moncoeur_spothts.shp.xml
- West Moncoeur Rocks GIS files/w_moncoeur_spothts.shx
- West Moncoeur Rocks GIS files/w_moncoeur_tin/
- West Moncoeur Rocks GIS files/w_moncoeur_tin/metadata.xml
- West Moncoeur Rocks GIS files/w_moncoeur_tin/prj.adf
- West Moncoeur Rocks GIS files/w_moncoeur_tin/tdenv9.adf
- West Moncoeur Rocks GIS files/w_moncoeur_tin/tedg.adf
- West Moncoeur Rocks GIS files/w_moncoeur_tin/thul.adf
- West Moncoeur Rocks GIS files/w_moncoeur_tin/tmsk.adf
- West Moncoeur Rocks GIS files/w_moncoeur_tin/tmsx.adf
- West Moncoeur Rocks GIS files/w_moncoeur_tin/tnod.adf
- West Moncoeur Rocks GIS files/w_moncoeur_tin/tnodinfo.adf
- West Moncoeur Rocks GIS files/w_moncoeur_tin/tnxy.adf
- West Moncoeur Rocks GIS files/w_moncoeur_tin/tnz.adf
- West Moncoeur Rocks GIS files/WEST_CONT_10CM.cpg
- West Moncoeur Rocks GIS files/west_cont_10cm.dbf
- West Moncoeur Rocks GIS files/west_cont_10cm.prj
- West Moncoeur Rocks GIS files/west_cont_10cm.sbn
- West Moncoeur Rocks GIS files/west_cont_10cm.sbx
- West Moncoeur Rocks GIS files/west_cont_10cm.shp
- West Moncoeur Rocks GIS files/west_cont_10cm.shp.xml
- West Moncoeur Rocks GIS files/west_cont_10cm.shx
- West Moncoeur Rocks GIS files/west_moncoeur.mxd
- West Moncoeur Rocks GIS files/west_rast/
- West Moncoeur Rocks GIS files/west_rast/dblbnd.adf
- West Moncoeur Rocks GIS files/west_rast/hdr.adf
- West Moncoeur Rocks GIS files/west_rast/metadata.xml
- West Moncoeur Rocks GIS files/west_rast/prj.adf
- West Moncoeur Rocks GIS files/west_rast/sta.adf
- West Moncoeur Rocks GIS files/west_rast/w001001.adf
- West Moncoeur Rocks GIS files/west_rast/w001001x.adf
- West Moncoeur Rocks GIS files/west_rast.aux.xml
