# Supplementary material for: Impact of rising sea levels on Australian fur seals
Source: PeerJ. 2018 Oct 16;6:e5786. doi: 10.7717/peerj.5786 (PMC6195111; doi:10.7717/peerj.5786)
Supplement: Supplemental Information 10 [file peerj-06-5786-s010.zip › West Moncoeur Rocks GIS files/log]

201212111042   0     1     0GIS-01 X:\GUU2N7~R\LB3TGH~X\AO0EXC~W\W2SLWS~Y\west_cont_10cm.shp = CONTOUR(X:\gis-users\Lachie Mclean\AFS_colonies\West Moncoeur Rocks\
