# Supplementary material for: Impact of rising sea levels on Australian fur seals
Source: PeerJ. 2018 Oct 16;6:e5786. doi: 10.7717/peerj.5786 (PMC6195111; doi:10.7717/peerj.5786)
Supplement: Supplemental Information 10 [file peerj-06-5786-s010.zip › West Moncoeur Rocks GIS files/w_moncoeur_coastline.shp.xml]

<?xml version="1.0"?>
<metadata xml:lang="en"><Esri><CreaDate>20121015</CreaDate><CreaTime>14442400</CreaTime><ArcGISFormat>1.0</ArcGISFormat><SyncOnce>TRUE</SyncOnce><DataProperties><itemProps><itemLocation><linkage Sync="TRUE">file://\\cifs-m.its.deakin.edu.au\school-les\gis\gis-users\Lachie Mclean\AFS_colonies\West Moncoeur Rocks\w_moncoeur_coastline</linkage><protocol Sync="TRUE">Local Area Network</protocol></itemLocation></itemProps><copyHistory><copy source="X:\gis-users\Lachie Mclean\Other Data\Height Data\w_moncoeur_coastline" dest="\\cifs-m.its.deakin.edu.au\school-les\gis\gis-users\Lachie Mclean\AFS_colonies\West Moncoeur Rocks\w_moncoeur_coastline" date="20121019" time="10093000"></copy></copyHistory></DataProperties></Esri></metadata>
