# Supplementary material for: Impact of rising sea levels on Australian fur seals
Source: PeerJ. 2018 Oct 16;6:e5786. doi: 10.7717/peerj.5786 (PMC6195111; doi:10.7717/peerj.5786)
Supplement: Supplemental Information 10 [file peerj-06-5786-s010.zip › West Moncoeur Rocks GIS files/w_moncoeur_contours.shp.xml]

<?xml version="1.0"?>
<!--<!DOCTYPE metadata SYSTEM "http://www.esri.com/metadata/esriprof80.dtd">-->
<metadata xml:lang="en"><Esri><CreaDate>20121015</CreaDate><CreaTime>14180200</CreaTime><SyncOnce>TRUE</SyncOnce><DataProperties><lineage><Process Name="AddSpatialIndex_17" ToolSource="C:\Program Files\ArcGIS\ArcToolbox\Toolboxes\Data Management Tools.tbx\AddSpatialIndex" Date="20060810" Time="155616">AddSpatialIndex "\\hamster\gisdata\LISTData\Contours\Contours 10m\thelist_contours10m_gda94.shp" 0 0 0 "\\hamster\gisdata\LISTData\Contours\Contours 10m\thelist_contours10m_gda94.shp"</Process><Process Name="RemoveSpatialIndex_33" ToolSource="C:\Program Files\ArcGIS\ArcToolbox\Toolboxes\Data Management Tools.tbx\RemoveSpatialIndex" Date="20060812" Time="070225">RemoveSpatialIndex "\\hamster\gisdata\LISTData\Contours\Contours 10m\thelist_contours10m_gda94.shp" "\\hamster\gisdata\LISTData\Contours\Contours 10m\thelist_contours10m_gda94.shp"</Process><Process Name="AddSpatialIndex_34" ToolSource="C:\Program Files\ArcGIS\ArcToolbox\Toolboxes\Data Management Tools.tbx\AddSpatialIndex" Date="20060812" Time="070416">AddSpatialIndex "\\hamster\gisdata\LISTData\Contours\Contours 10m\thelist_contours10m_gda94.shp" 0 0 0 "\\hamster\gisdata\LISTData\Contours\Contours 10m\thelist_contours10m_gda94.shp"</Process><Process Name="RemoveSpatialIndex_33" ToolSource="C:\Program Files\ArcGIS\ArcToolbox\Toolboxes\Data Management Tools.tbx\RemoveSpatialIndex" Date="20060813" Time="070210">RemoveSpatialIndex "\\hamster\gisdata\LISTData\Contours\Contours 10m\thelist_contours10m_gda94.shp" "\\hamster\gisdata\LISTData\Contours\Contours 10m\thelist_contours10m_gda94.shp"</Process><Process Name="AddSpatialIndex_34" ToolSource="C:\Program Files\ArcGIS\ArcToolbox\Toolboxes\Data Management Tools.tbx\AddSpatialIndex" Date="20060813" Time="070403">AddSpatialIndex "\\hamster\gisdata\LISTData\Contours\Contours 10m\thelist_contours10m_gda94.shp" 0 0 0 "\\hamster\gisdata\LISTData\Contours\Contours 10m\thelist_contours10m_gda94.shp"</Process><Process Name="RemoveSpatialIndex_33" ToolSource="C:\Program Files\ArcGIS\ArcToolbox\Toolboxes\Data Management Tools.tbx\RemoveSpatialIndex" Date="20060814" Time="070211">RemoveSpatialIndex "\\hamster\gisdata\LISTData\Contours\Contours 10m\thelist_contours10m_gda94.shp" "\\hamster\gisdata\LISTData\Contours\Contours 10m\thelist_contours10m_gda94.shp"</Process><Process Name="AddSpatialIndex_34" ToolSource="C:\Program Files\ArcGIS\ArcToolbox\Toolboxes\Data Management Tools.tbx\AddSpatialIndex" Date="20060814" Time="070404">AddSpatialIndex "\\hamster\gisdata\LISTData\Contours\Contours 10m\thelist_contours10m_gda94.shp" 0 0 0 "\\hamster\gisdata\LISTData\Contours\Contours 10m\thelist_contours10m_gda94.shp"</Process><Process Name="RemoveSpatialIndex_33" ToolSource="C:\Program Files\ArcGIS\ArcToolbox\Toolboxes\Data Management Tools.tbx\RemoveSpatialIndex" Date="20060815" Time="070217">RemoveSpatialIndex "\\hamster\gisdata\LISTData\Contours\Contours 10m\thelist_contours10m_gda94.shp" "\\hamster\gisdata\LISTData\Contours\Contours 10m\thelist_contours10m_gda94.shp"</Process><Process Name="AddSpatialIndex_34" ToolSource="C:\Program Files\ArcGIS\ArcToolbox\Toolboxes\Data Management Tools.tbx\AddSpatialIndex" Date="20060815" Time="070408">AddSpatialIndex "\\hamster\gisdata\LISTData\Contours\Contours 10m\thelist_contours10m_gda94.shp" 0 0 0 "\\hamster\gisdata\LISTData\Contours\Contours 10m\thelist_contours10m_gda94.shp"</Process><Process Name="RemoveSpatialIndex_33" ToolSource="C:\Program Files\ArcGIS\ArcToolbox\Toolboxes\Data Management Tools.tbx\RemoveSpatialIndex" Date="20060816" Time="070239">RemoveSpatialIndex "\\hamster\gisdata\LISTData\Contours\Contours 10m\thelist_contours10m_gda94.shp" "\\hamster\gisdata\LISTData\Contours\Contours 10m\thelist_contours10m_gda94.shp"</Process><Process Name="AddSpatialIndex_34" ToolSource="C:\Program Files\ArcGIS\ArcToolbox\Toolboxes\Data Management Tools.tbx\AddSpatialIndex" Date="20060816" Time="070439">AddSpatialIndex "\\hamster\gisdata\LISTData\Contours\Contours 10m\thelist_contours10m_gda94.shp" 0 0 0 "\\hamster\gisdata\LISTData\Contours\Contours 10m\thelist_contours10m_gda94.shp"</Process><Process Name="RemoveSpatialIndex_33" ToolSource="C:\Program Files\ArcGIS\ArcToolbox\Toolboxes\Data Management Tools.tbx\RemoveSpatialIndex" Date="20060816" Time="084950">RemoveSpatialIndex "\\hamster\gisdata\LISTData\Contours\Contours 10m\thelist_contours10m_gda94.shp" "\\hamster\gisdata\LISTData\Contours\Contours 10m\thelist_contours10m_gda94.shp"</Process><Process Name="AddSpatialIndex_34" ToolSource="C:\Program Files\ArcGIS\ArcToolbox\Toolboxes\Data Management Tools.tbx\AddSpatialIndex" Date="20060816" Time="085205">AddSpatialIndex "\\hamster\gisdata\LISTData\Contours\Contours 10m\thelist_contours10m_gda94.shp" 0 0 0 "\\hamster\gisdata\LISTData\Contours\Contours 10m\thelist_contours10m_gda94.shp"</Process><Process Name="RemoveSpatialIndex_17" ToolSource="C:\Program Files\ArcGIS\ArcToolbox\Toolboxes\Data Management Tools.tbx\RemoveSpatialIndex" Date="20060816" Time="160432">RemoveSpatialIndex "\\hamster\gisdata\LISTData\Contours\Contours 10m\thelist_contours10m_gda94.shp" "\\hamster\gisdata\LISTData\Contours\Contours 10m\thelist_contours10m_gda94.shp"</Process><Process Name="AddSpatialIndex_17" ToolSource="C:\Program Files\ArcGIS\ArcToolbox\Toolboxes\Data Management Tools.tbx\AddSpatialIndex" Date="20060816" Time="161045">AddSpatialIndex "\\hamster\gisdata\LISTData\Contours\Contours 10m\thelist_contours10m_gda94.shp" 0 0 0 "\\hamster\gisdata\LISTData\Contours\Contours 10m\thelist_contours10m_gda94.shp"</Process><Process Name="AddSpatialIndex_17" ToolSource="C:\Program Files\ArcGIS\ArcToolbox\Toolboxes\Data Management Tools.tbx\AddSpatialIndex" Date="20060816" Time="161503">AddSpatialIndex "\\hamster\gisdata\LISTData\Contours\Contours 10m\thelist_contours10m_gda94.shp" 0 0 0 "\\hamster\gisdata\LISTData\Contours\Contours 10m\thelist_contours10m_gda94.shp"</Process><Process Name="RemoveSpatialIndex_17" ToolSource="C:\Program Files\ArcGIS\ArcToolbox\Toolboxes\Data Management Tools.tbx\RemoveSpatialIndex" Date="20060816" Time="161850">RemoveSpatialIndex "\\hamster\gisdata\LISTData\Contours\Contours 10m\thelist_contours10m_gda94.shp" "\\hamster\gisdata\LISTData\Contours\Contours 10m\thelist_contours10m_gda94.shp"</Process><Process Name="AddSpatialIndex_60" ToolSource="C:\Program Files\ArcGIS\ArcToolbox\Toolboxes\Data Management Tools.tbx\AddSpatialIndex" Date="20060816" Time="163542">AddSpatialIndex "\\hamster\gisdata\LISTData\Contours\Contours 10m\thelist_contours10m_gda94.shp" 0 0 0 "\\hamster\gisdata\LISTData\Contours\Contours 10m\thelist_contours10m_gda94.shp"</Process><Process ToolSource="C:\Program Files\ArcGIS\ArcToolbox\Toolboxes\Data Management Tools.tbx\RemoveSpatialIndex" Date="20060816" Time="165847">RemoveSpatialIndex "\\hamster\gisdata\LISTData\Contours\Contours 10m\thelist_contours10m_gda94.shp" "\\hamster\gisdata\LISTData\Contours\Contours 10m\thelist_contours10m_gda94.shp"</Process><Process Name="AddSpatialIndex_60" ToolSource="C:\Program Files\ArcGIS\ArcToolbox\Toolboxes\Data Management Tools.tbx\AddSpatialIndex" Date="20060816" Time="170519">AddSpatialIndex "\\hamster\gisdata\LISTData\Contours\Contours 10m\thelist_contours10m_gda94.shp" 0 0 0 "\\hamster\gisdata\LISTData\Contours\Contours 10m\thelist_contours10m_gda94.shp"</Process><Process Name="RemoveSpatialIndex_33" ToolSource="C:\Program Files\ArcGIS\ArcToolbox\Toolboxes\Data Management Tools.tbx\RemoveSpatialIndex" Date="20060817" Time="070213">RemoveSpatialIndex "\\hamster\gisdata\LISTData\Contours\Contours 10m\thelist_contours10m_gda94.shp" "\\hamster\gisdata\LISTData\Contours\Contours 10m\thelist_contours10m_gda94.shp"</Process><Process Name="AddSpatialIndex_34" ToolSource="C:\Program Files\ArcGIS\ArcToolbox\Toolboxes\Data Management Tools.tbx\AddSpatialIndex" Date="20060817" Time="070405">AddSpatialIndex "\\hamster\gisdata\LISTData\Contours\Contours 10m\thelist_contours10m_gda94.shp" 0 0 0 "\\hamster\gisdata\LISTData\Contours\Contours 10m\thelist_contours10m_gda94.shp"</Process><Process Name="RemoveSpatialIndex_33" ToolSource="C:\Program Files\ArcGIS\ArcToolbox\Toolboxes\Data Management Tools.tbx\RemoveSpatialIndex" Date="20060820" Time="070250">RemoveSpatialIndex "\\hamster\gisdata\LISTData\Contours\Contours 10m\thelist_contours10m_gda94.shp" "\\hamster\gisdata\LISTData\Contours\Contours 10m\thelist_contours10m_gda94.shp"</Process><Process Name="AddSpatialIndex_34" ToolSource="C:\Program Files\ArcGIS\ArcToolbox\Toolboxes\Data Management Tools.tbx\AddSpatialIndex" Date="20060820" Time="070454">AddSpatialIndex "\\hamster\gisdata\LISTData\Contours\Contours 10m\thelist_contours10m_gda94.shp" 0 0 0 "\\hamster\gisdata\LISTData\Contours\Contours 10m\thelist_contours10m_gda94.shp"</Process><Process Name="RemoveSpatialIndex_33" ToolSource="C:\Program Files\ArcGIS\ArcToolbox\Toolboxes\Data Management Tools.tbx\RemoveSpatialIndex" Date="20060821" Time="070245">RemoveSpatialIndex "\\hamster\gisdata\LISTData\Contours\Contours 10m\thelist_contours10m_gda94.shp" "\\hamster\gisdata\LISTData\Contours\Contours 10m\thelist_contours10m_gda94.shp"</Process><Process Name="AddSpatialIndex_34" ToolSource="C:\Program Files\ArcGIS\ArcToolbox\Toolboxes\Data Management Tools.tbx\AddSpatialIndex" Date="20060821" Time="070449">AddSpatialIndex "\\hamster\gisdata\LISTData\Contours\Contours 10m\thelist_contours10m_gda94.shp" 0 0 0 "\\hamster\gisdata\LISTData\Contours\Contours 10m\thelist_contours10m_gda94.shp"</Process><Process Name="RemoveSpatialIndex_33" ToolSource="C:\Program Files\ArcGIS\ArcToolbox\Toolboxes\Data Management Tools.tbx\RemoveSpatialIndex" Date="20060822" Time="070244">RemoveSpatialIndex "\\hamster\gisdata\LISTData\Contours\Contours 10m\thelist_contours10m_gda94.shp" "\\hamster\gisdata\LISTData\Contours\Contours 10m\thelist_contours10m_gda94.shp"</Process><Process Name="AddSpatialIndex_34" ToolSource="C:\Program Files\ArcGIS\ArcToolbox\Toolboxes\Data Management Tools.tbx\AddSpatialIndex" Date="20060822" Time="070449">AddSpatialIndex "\\hamster\gisdata\LISTData\Contours\Contours 10m\thelist_contours10m_gda94.shp" 0 0 0 "\\hamster\gisdata\LISTData\Contours\Contours 10m\thelist_contours10m_gda94.shp"</Process><Process Name="RemoveSpatialIndex_33" ToolSource="C:\Program Files\ArcGIS\ArcToolbox\Toolboxes\Data Management Tools.tbx\RemoveSpatialIndex" Date="20060824" Time="070254">RemoveSpatialIndex "\\hamster\gisdata\LISTData\Contours\Contours 10m\thelist_contours10m_gda94.shp" "\\hamster\gisdata\LISTData\Contours\Contours 10m\thelist_contours10m_gda94.shp"</Process><Process Name="AddSpatialIndex_34" ToolSource="C:\Program Files\ArcGIS\ArcToolbox\Toolboxes\Data Management Tools.tbx\AddSpatialIndex" Date="20060824" Time="070458">AddSpatialIndex "\\hamster\gisdata\LISTData\Contours\Contours 10m\thelist_contours10m_gda94.shp" 0 0 0 "\\hamster\gisdata\LISTData\Contours\Contours 10m\thelist_contours10m_gda94.shp"</Process><Process Name="RemoveSpatialIndex_17" ToolSource="C:\Program Files\ArcGIS\ArcToolbox\Toolboxes\Data Management Tools.tbx\RemoveSpatialIndex" Date="20060825" Time="070032">RemoveSpatialIndex "\\hamster\gisdata\LISTData\Contours\Contours 10m\thelist_contours10m_gda94.shp" "\\hamster\gisdata\LISTData\Contours\Contours 10m\thelist_contours10m_gda94.shp"</Process><Process Name="AddSpatialIndex_60" ToolSource="C:\Program Files\ArcGIS\ArcToolbox\Toolboxes\Data Management Tools.tbx\AddSpatialIndex" Date="20060826" Time="070502">AddSpatialIndex "\\hamster\gisdata\LISTData\Contours\Contours 10m\thelist_contours10m_gda94.shp" 0 0 0 "\\hamster\gisdata\LISTData\Contours\Contours 10m\thelist_contours10m_gda94.shp"</Process><Process Name="RemoveSpatialIndex_17" ToolSource="C:\Program Files\ArcGIS\ArcToolbox\Toolboxes\Data Management Tools.tbx\RemoveSpatialIndex" Date="20060829" Time="070020">RemoveSpatialIndex "\\hamster\gisdata\LISTData\Contours\Contours 10m\thelist_contours10m_gda94.shp" "\\hamster\gisdata\LISTData\Contours\Contours 10m\thelist_contours10m_gda94.shp"</Process><Process Name="AddSpatialIndex_60" ToolSource="C:\Program Files\ArcGIS\ArcToolbox\Toolboxes\Data Management Tools.tbx\AddSpatialIndex" Date="20060830" Time="070501">AddSpatialIndex "\\hamster\gisdata\LISTData\Contours\Contours 10m\thelist_contours10m_gda94.shp" 0 0 0 "\\hamster\gisdata\LISTData\Contours\Contours 10m\thelist_contours10m_gda94.shp"</Process><Process Name="AddSpatialIndex_60" ToolSource="C:\Program Files\ArcGIS\ArcToolbox\Toolboxes\Data Management Tools.tbx\AddSpatialIndex" Date="20060830" Time="112127">AddSpatialIndex "\\hamster\gisdata\LISTData\Contours\Contours 10m\thelist_contours10m_gda94.shp" 0 0 0 "\\hamster\gisdata\LISTData\Contours\Contours 10m\thelist_contours10m_gda94.shp"</Process><Process Name="RemoveSpatialIndex_17" ToolSource="C:\Program Files\ArcGIS\ArcToolbox\Toolboxes\Data Management Tools.tbx\RemoveSpatialIndex" Date="20060830" Time="114200">RemoveSpatialIndex "\\hamster\gisdata\LISTData\Contours\Contours 10m\thelist_contours10m_gda94.shp" "\\hamster\gisdata\LISTData\Contours\Contours 10m\thelist_contours10m_gda94.shp"</Process><Process Name="AddSpatialIndex_60" ToolSource="C:\Program Files\ArcGIS\ArcToolbox\Toolboxes\Data Management Tools.tbx\AddSpatialIndex" Date="20060830" Time="114733">AddSpatialIndex "\\hamster\gisdata\LISTData\Contours\Contours 10m\thelist_contours10m_gda94.shp" 0 0 0 "\\hamster\gisdata\LISTData\Contours\Contours 10m\thelist_contours10m_gda94.shp"</Process><Process Name="RemoveSpatialIndex_17" ToolSource="C:\Program Files\ArcGIS\ArcToolbox\Toolboxes\Data Management Tools.tbx\RemoveSpatialIndex" Date="20060830" Time="150616">RemoveSpatialIndex "\\hamster\gisdata\LISTData\Contours\Contours 10m\thelist_contours10m_gda94.shp" "\\hamster\gisdata\LISTData\Contours\Contours 10m\thelist_contours10m_gda94.shp"</Process><Process Name="AddSpatialIndex_60" ToolSource="C:\Program Files\ArcGIS\ArcToolbox\Toolboxes\Data Management Tools.tbx\AddSpatialIndex" Date="20060830" Time="151253">AddSpatialIndex "\\hamster\gisdata\LISTData\Contours\Contours 10m\thelist_contours10m_gda94.shp" 0 0 0 "\\hamster\gisdata\LISTData\Contours\Contours 10m\thelist_contours10m_gda94.shp"</Process><Process Name="RemoveSpatialIndex_17" ToolSource="C:\Program Files\ArcGIS\ArcToolbox\Toolboxes\Data Management Tools.tbx\RemoveSpatialIndex" Date="20060830" Time="152227">RemoveSpatialIndex "\\hamster\gisdata\LISTData\Contours\Contours 10m\thelist_contours10m_gda94.shp" "\\hamster\gisdata\LISTData\Contours\Contours 10m\thelist_contours10m_gda94.shp"</Process><Process Name="AddSpatialIndex_60" ToolSource="C:\Program Files\ArcGIS\ArcToolbox\Toolboxes\Data Management Tools.tbx\AddSpatialIndex" Date="20060830" Time="152728">AddSpatialIndex "\\hamster\gisdata\LISTData\Contours\Contours 10m\thelist_contours10m_gda94.shp" 0 0 0 "\\hamster\gisdata\LISTData\Contours\Contours 10m\thelist_contours10m_gda94.shp"</Process><Process Name="RemoveSpatialIndex_17" ToolSource="C:\Program Files\ArcGIS\ArcToolbox\Toolboxes\Data Management Tools.tbx\RemoveSpatialIndex" Date="20060830" Time="154227">RemoveSpatialIndex "\\hamster\gisdata\LISTData\Contours\Contours 10m\thelist_contours10m_gda94.shp" "\\hamster\gisdata\LISTData\Contours\Contours 10m\thelist_contours10m_gda94.shp"</Process><Process Name="AddSpatialIndex_60" ToolSource="C:\Program Files\ArcGIS\ArcToolbox\Toolboxes\Data Management Tools.tbx\AddSpatialIndex" Date="20060830" Time="154736">AddSpatialIndex "\\hamster\gisdata\LISTData\Contours\Contours 10m\thelist_contours10m_gda94.shp" 0 0 0 "\\hamster\gisdata\LISTData\Contours\Contours 10m\thelist_contours10m_gda94.shp"</Process><Process Name="RemoveSpatialIndex_17" ToolSource="C:\Program Files\ArcGIS\ArcToolbox\Toolboxes\Data Management Tools.tbx\RemoveSpatialIndex" Date="20060831" Time="070019">RemoveSpatialIndex "\\hamster\gisdata\LISTData\Contours\Contours 10m\thelist_contours10m_gda94.shp" "\\hamster\gisdata\LISTData\Contours\Contours 10m\thelist_contours10m_gda94.shp"</Process><Process Name="AddSpatialIndex_60" ToolSource="C:\Program Files\ArcGIS\ArcToolbox\Toolboxes\Data Management Tools.tbx\AddSpatialIndex" Date="20060831" Time="070518">AddSpatialIndex "\\hamster\gisdata\LISTData\Contours\Contours 10m\thelist_contours10m_gda94.shp" 0 0 0 "\\hamster\gisdata\LISTData\Contours\Contours 10m\thelist_contours10m_gda94.shp"</Process><Process Name="RemoveSpatialIndex_17" ToolSource="C:\Program Files\ArcGIS\ArcToolbox\Toolboxes\Data Management Tools.tbx\RemoveSpatialIndex" Date="20060901" Time="070023">RemoveSpatialIndex "\\hamster\gisdata\LISTData\Contours\Contours 10m\thelist_contours10m_gda94.shp" "\\hamster\gisdata\LISTData\Contours\Contours 10m\thelist_contours10m_gda94.shp"</Process><Process Name="AddSpatialIndex_60" ToolSource="C:\Program Files\ArcGIS\ArcToolbox\Toolboxes\Data Management Tools.tbx\AddSpatialIndex" Date="20060901" Time="070521">AddSpatialIndex "\\hamster\gisdata\LISTData\Contours\Contours 10m\thelist_contours10m_gda94.shp" 0 0 0 "\\hamster\gisdata\LISTData\Contours\Contours 10m\thelist_contours10m_gda94.shp"</Process><Process Name="RemoveSpatialIndex_17" ToolSource="C:\Program Files\ArcGIS\ArcToolbox\Toolboxes\Data Management Tools.tbx\RemoveSpatialIndex" Date="20060902" Time="070030">RemoveSpatialIndex "\\hamster\gisdata\LISTData\Contours\Contours 10m\thelist_contours10m_gda94.shp" "\\hamster\gisdata\LISTData\Contours\Contours 10m\thelist_contours10m_gda94.shp"</Process><Process Name="AddSpatialIndex_60" ToolSource="C:\Program Files\ArcGIS\ArcToolbox\Toolboxes\Data Management Tools.tbx\AddSpatialIndex" Date="20060902" Time="070611">AddSpatialIndex "\\hamster\gisdata\LISTData\Contours\Contours 10m\thelist_contours10m_gda94.shp" 0 0 0 "\\hamster\gisdata\LISTData\Contours\Contours 10m\thelist_contours10m_gda94.shp"</Process><Process Name="RemoveSpatialIndex_17" ToolSource="C:\Program Files\ArcGIS\ArcToolbox\Toolboxes\Data Management Tools.tbx\RemoveSpatialIndex" Date="20060903" Time="070024">RemoveSpatialIndex "\\hamster\gisdata\LISTData\Contours\Contours 10m\thelist_contours10m_gda94.shp" "\\hamster\gisdata\LISTData\Contours\Contours 10m\thelist_contours10m_gda94.shp"</Process><Process Name="AddSpatialIndex_60" ToolSource="C:\Program Files\ArcGIS\ArcToolbox\Toolboxes\Data Management Tools.tbx\AddSpatialIndex" Date="20060903" Time="070525">AddSpatialIndex "\\hamster\gisdata\LISTData\Contours\Contours 10m\thelist_contours10m_gda94.shp" 0 0 0 "\\hamster\gisdata\LISTData\Contours\Contours 10m\thelist_contours10m_gda94.shp"</Process><Process Name="RemoveSpatialIndex_17" ToolSource="C:\Program Files\ArcGIS\ArcToolbox\Toolboxes\Data Management Tools.tbx\RemoveSpatialIndex" Date="20060904" Time="070020">RemoveSpatialIndex "\\hamster\gisdata\LISTData\Contours\Contours 10m\thelist_contours10m_gda94.shp" "\\hamster\gisdata\LISTData\Contours\Contours 10m\thelist_contours10m_gda94.shp"</Process><Process Name="AddSpatialIndex_60" ToolSource="C:\Program Files\ArcGIS\ArcToolbox\Toolboxes\Data Management Tools.tbx\AddSpatialIndex" Date="20060904" Time="070518">AddSpatialIndex "\\hamster\gisdata\LISTData\Contours\Contours 10m\thelist_contours10m_gda94.shp" 0 0 0 "\\hamster\gisdata\LISTData\Contours\Contours 10m\thelist_contours10m_gda94.shp"</Process><Process Name="RemoveSpatialIndex_17" ToolSource="C:\Program Files\ArcGIS\ArcToolbox\Toolboxes\Data Management Tools.tbx\RemoveSpatialIndex" Date="20060905" Time="070028">RemoveSpatialIndex "\\hamster\gisdata\LISTData\Contours\Contours 10m\thelist_contours10m_gda94.shp" "\\hamster\gisdata\LISTData\Contours\Contours 10m\thelist_contours10m_gda94.shp"</Process><Process Name="AddSpatialIndex_60" ToolSource="C:\Program Files\ArcGIS\ArcToolbox\Toolboxes\Data Management Tools.tbx\AddSpatialIndex" Date="20060905" Time="070618">AddSpatialIndex "\\hamster\gisdata\LISTData\Contours\Contours 10m\thelist_contours10m_gda94.shp" 0 0 0 "\\hamster\gisdata\LISTData\Contours\Contours 10m\thelist_contours10m_gda94.shp"</Process><Process Name="RemoveSpatialIndex_17" ToolSource="C:\Program Files\ArcGIS\ArcToolbox\Toolboxes\Data Management Tools.tbx\RemoveSpatialIndex" Date="20060906" Time="070023">RemoveSpatialIndex "\\hamster\gisdata\LISTData\Contours\Contours 10m\thelist_contours10m_gda94.shp" "\\hamster\gisdata\LISTData\Contours\Contours 10m\thelist_contours10m_gda94.shp"</Process><Process Name="AddSpatialIndex_60" ToolSource="C:\Program Files\ArcGIS\ArcToolbox\Toolboxes\Data Management Tools.tbx\AddSpatialIndex" Date="20060906" Time="070525">AddSpatialIndex "\\hamster\gisdata\LISTData\Contours\Contours 10m\thelist_contours10m_gda94.shp" 0 0 0 "\\hamster\gisdata\LISTData\Contours\Contours 10m\thelist_contours10m_gda94.shp"</Process><Process Name="RemoveSpatialIndex_17" ToolSource="C:\Program Files\ArcGIS\ArcToolbox\Toolboxes\Data Management Tools.tbx\RemoveSpatialIndex" Date="20060907" Time="070035">RemoveSpatialIndex "\\hamster\gisdata\LISTData\Contours\Contours 10m\thelist_contours10m_gda94.shp" "\\hamster\gisdata\LISTData\Contours\Contours 10m\thelist_contours10m_gda94.shp"</Process><Process Name="AddSpatialIndex_60" ToolSource="C:\Program Files\ArcGIS\ArcToolbox\Toolboxes\Data Management Tools.tbx\AddSpatialIndex" Date="20060907" Time="070532">AddSpatialIndex "\\hamster\gisdata\LISTData\Contours\Contours 10m\thelist_contours10m_gda94.shp" 0 0 0 "\\hamster\gisdata\LISTData\Contours\Contours 10m\thelist_contours10m_gda94.shp"</Process><Process Name="RemoveSpatialIndex_17" ToolSource="C:\Program Files\ArcGIS\ArcToolbox\Toolboxes\Data Management Tools.tbx\RemoveSpatialIndex" Date="20060908" Time="070031">RemoveSpatialIndex "\\hamster\gisdata\LISTData\Contours\Contours 10m\thelist_contours10m_gda94.shp" "\\hamster\gisdata\LISTData\Contours\Contours 10m\thelist_contours10m_gda94.shp"</Process><Process Name="AddSpatialIndex_60" ToolSource="C:\Program Files\ArcGIS\ArcToolbox\Toolboxes\Data Management Tools.tbx\AddSpatialIndex" Date="20060908" Time="070604">AddSpatialIndex "\\hamster\gisdata\LISTData\Contours\Contours 10m\thelist_contours10m_gda94.shp" 0 0 0 "\\hamster\gisdata\LISTData\Contours\Contours 10m\thelist_contours10m_gda94.shp"</Process><Process Name="RemoveSpatialIndex_17" ToolSource="C:\Program Files\ArcGIS\ArcToolbox\Toolboxes\Data Management Tools.tbx\RemoveSpatialIndex" Date="20060909" Time="070029">RemoveSpatialIndex "\\hamster\gisdata\LISTData\Contours\Contours 10m\thelist_contours10m_gda94.shp" "\\hamster\gisdata\LISTData\Contours\Contours 10m\thelist_contours10m_gda94.shp"</Process><Process Name="AddSpatialIndex_60" ToolSource="C:\Program Files\ArcGIS\ArcToolbox\Toolboxes\Data Management Tools.tbx\AddSpatialIndex" Date="20060909" Time="070610">AddSpatialIndex "\\hamster\gisdata\LISTData\Contours\Contours 10m\thelist_contours10m_gda94.shp" 0 0 0 "\\hamster\gisdata\LISTData\Contours\Contours 10m\thelist_contours10m_gda94.shp"</Process><Process Name="RemoveSpatialIndex_17" ToolSource="C:\Program Files\ArcGIS\ArcToolbox\Toolboxes\Data Management Tools.tbx\RemoveSpatialIndex" Date="20060910" Time="070028">RemoveSpatialIndex "\\hamster\gisdata\LISTData\Contours\Contours 10m\thelist_contours10m_gda94.shp" "\\hamster\gisdata\LISTData\Contours\Contours 10m\thelist_contours10m_gda94.shp"</Process><Process Name="AddSpatialIndex_60" ToolSource="C:\Program Files\ArcGIS\ArcToolbox\Toolboxes\Data Management Tools.tbx\AddSpatialIndex" Date="20060910" Time="070616">AddSpatialIndex "\\hamster\gisdata\LISTData\Contours\Contours 10m\thelist_contours10m_gda94.shp" 0 0 0 "\\hamster\gisdata\LISTData\Contours\Contours 10m\thelist_contours10m_gda94.shp"</Process><Process Name="RemoveSpatialIndex_17" ToolSource="C:\Program Files\ArcGIS\ArcToolbox\Toolboxes\Data Management Tools.tbx\RemoveSpatialIndex" Date="20060911" Time="070028">RemoveSpatialIndex "\\hamster\gisdata\LISTData\Contours\Contours 10m\thelist_contours10m_gda94.shp" "\\hamster\gisdata\LISTData\Contours\Contours 10m\thelist_contours10m_gda94.shp"</Process><Process Name="AddSpatialIndex_60" ToolSource="C:\Program Files\ArcGIS\ArcToolbox\Toolboxes\Data Management Tools.tbx\AddSpatialIndex" Date="20060911" Time="070612">AddSpatialIndex "\\hamster\gisdata\LISTData\Contours\Contours 10m\thelist_contours10m_gda94.shp" 0 0 0 "\\hamster\gisdata\LISTData\Contours\Contours 10m\thelist_contours10m_gda94.shp"</Process><Process Name="RemoveSpatialIndex_17" ToolSource="C:\Program Files\ArcGIS\ArcToolbox\Toolboxes\Data Management Tools.tbx\RemoveSpatialIndex" Date="20060912" Time="070024">RemoveSpatialIndex "\\hamster\gisdata\LISTData\Contours\Contours 10m\thelist_contours10m_gda94.shp" "\\hamster\gisdata\LISTData\Contours\Contours 10m\thelist_contours10m_gda94.shp"</Process><Process Name="AddSpatialIndex_60" ToolSource="C:\Program Files\ArcGIS\ArcToolbox\Toolboxes\Data Management Tools.tbx\AddSpatialIndex" Date="20060912" Time="070523">AddSpatialIndex "\\hamster\gisdata\LISTData\Contours\Contours 10m\thelist_contours10m_gda94.shp" 0 0 0 "\\hamster\gisdata\LISTData\Contours\Contours 10m\thelist_contours10m_gda94.shp"</Process><Process Name="RemoveSpatialIndex_17" ToolSource="C:\Program Files\ArcGIS\ArcToolbox\Toolboxes\Data Management Tools.tbx\RemoveSpatialIndex" Date="20060913" Time="070731">RemoveSpatialIndex "\\hamster\gisdata\LISTData\Contours\Contours 10m\thelist_contours10m_gda94.shp" "\\hamster\gisdata\LISTData\Contours\Contours 10m\thelist_contours10m_gda94.shp"</Process><Process Name="AddSpatialIndex_60" ToolSource="C:\Program Files\ArcGIS\ArcToolbox\Toolboxes\Data Management Tools.tbx\AddSpatialIndex" Date="20060913" Time="101404">AddSpatialIndex "\\hamster\gisdata\LISTData\Contours\Contours 10m\thelist_contours10m_gda94.shp" 0 0 0 "\\hamster\gisdata\LISTData\Contours\Contours 10m\thelist_contours10m_gda94.shp"</Process><Process Name="RemoveSpatialIndex_17" ToolSource="C:\Program Files\ArcGIS\ArcToolbox\Toolboxes\Data Management Tools.tbx\RemoveSpatialIndex" Date="20060914" Time="070026">RemoveSpatialIndex "\\hamster\gisdata\LISTData\Contours\Contours 10m\thelist_contours10m_gda94.shp" "\\hamster\gisdata\LISTData\Contours\Contours 10m\thelist_contours10m_gda94.shp"</Process><Process Name="AddSpatialIndex_60" ToolSource="C:\Program Files\ArcGIS\ArcToolbox\Toolboxes\Data Management Tools.tbx\AddSpatialIndex" Date="20060914" Time="070616">AddSpatialIndex "\\hamster\gisdata\LISTData\Contours\Contours 10m\thelist_contours10m_gda94.shp" 0 0 0 "\\hamster\gisdata\LISTData\Contours\Contours 10m\thelist_contours10m_gda94.shp"</Process><Process Name="RemoveSpatialIndex_17" ToolSource="C:\Program Files\ArcGIS\ArcToolbox\Toolboxes\Data Management Tools.tbx\RemoveSpatialIndex" Date="20060915" Time="070031">RemoveSpatialIndex "\\hamster\gisdata\LISTData\Contours\Contours 10m\thelist_contours10m_gda94.shp" "\\hamster\gisdata\LISTData\Contours\Contours 10m\thelist_contours10m_gda94.shp"</Process><Process Name="AddSpatialIndex_60" ToolSource="C:\Program Files\ArcGIS\ArcToolbox\Toolboxes\Data Management Tools.tbx\AddSpatialIndex" Date="20060915" Time="070604">AddSpatialIndex "\\hamster\gisdata\LISTData\Contours\Contours 10m\thelist_contours10m_gda94.shp" 0 0 0 "\\hamster\gisdata\LISTData\Contours\Contours 10m\thelist_contours10m_gda94.shp"</Process><Process Name="RemoveSpatialIndex_17" ToolSource="C:\Program Files\ArcGIS\ArcToolbox\Toolboxes\Data Management Tools.tbx\RemoveSpatialIndex" Date="20060916" Time="070021">RemoveSpatialIndex "\\hamster\gisdata\LISTData\Contours\Contours 10m\thelist_contours10m_gda94.shp" "\\hamster\gisdata\LISTData\Contours\Contours 10m\thelist_contours10m_gda94.shp"</Process><Process Name="AddSpatialIndex_60" ToolSource="C:\Program Files\ArcGIS\ArcToolbox\Toolboxes\Data Management Tools.tbx\AddSpatialIndex" Date="20060916" Time="070518">AddSpatialIndex "\\hamster\gisdata\LISTData\Contours\Contours 10m\thelist_contours10m_gda94.shp" 0 0 0 "\\hamster\gisdata\LISTData\Contours\Contours 10m\thelist_contours10m_gda94.shp"</Process><Process Name="RemoveSpatialIndex_17" ToolSource="C:\Program Files\ArcGIS\ArcToolbox\Toolboxes\Data Management Tools.tbx\RemoveSpatialIndex" Date="20060917" Time="070020">RemoveSpatialIndex "\\hamster\gisdata\LISTData\Contours\Contours 10m\thelist_contours10m_gda94.shp" "\\hamster\gisdata\LISTData\Contours\Contours 10m\thelist_contours10m_gda94.shp"</Process><Process Name="AddSpatialIndex_60" ToolSource="C:\Program Files\ArcGIS\ArcToolbox\Toolboxes\Data Management Tools.tbx\AddSpatialIndex" Date="20060917" Time="070517">AddSpatialIndex "\\hamster\gisdata\LISTData\Contours\Contours 10m\thelist_contours10m_gda94.shp" 0 0 0 "\\hamster\gisdata\LISTData\Contours\Contours 10m\thelist_contours10m_gda94.shp"</Process><Process Name="RemoveSpatialIndex_17" ToolSource="C:\Program Files\ArcGIS\ArcToolbox\Toolboxes\Data Management Tools.tbx\RemoveSpatialIndex" Date="20060918" Time="070022">RemoveSpatialIndex "\\hamster\gisdata\LISTData\Contours\Contours 10m\thelist_contours10m_gda94.shp" "\\hamster\gisdata\LISTData\Contours\Contours 10m\thelist_contours10m_gda94.shp"</Process><Process Name="AddSpatialIndex_60" ToolSource="C:\Program Files\ArcGIS\ArcToolbox\Toolboxes\Data Management Tools.tbx\AddSpatialIndex" Date="20060918" Time="070526">AddSpatialIndex "\\hamster\gisdata\LISTData\Contours\Contours 10m\thelist_contours10m_gda94.shp" 0 0 0 "\\hamster\gisdata\LISTData\Contours\Contours 10m\thelist_contours10m_gda94.shp"</Process><Process Name="RemoveSpatialIndex_17" ToolSource="C:\Program Files\ArcGIS\ArcToolbox\Toolboxes\Data Management Tools.tbx\RemoveSpatialIndex" Date="20060919" Time="070018">RemoveSpatialIndex "\\hamster\gisdata\LISTData\Contours\Contours 10m\thelist_contours10m_gda94.shp" "\\hamster\gisdata\LISTData\Contours\Contours 10m\thelist_contours10m_gda94.shp"</Process><Process Name="AddSpatialIndex_60" ToolSource="C:\Program Files\ArcGIS\ArcToolbox\Toolboxes\Data Management Tools.tbx\AddSpatialIndex" Date="20060919" Time="070517">AddSpatialIndex "\\hamster\gisdata\LISTData\Contours\Contours 10m\thelist_contours10m_gda94.shp" 0 0 0 "\\hamster\gisdata\LISTData\Contours\Contours 10m\thelist_contours10m_gda94.shp"</Process><Process Name="RemoveSpatialIndex_17" ToolSource="C:\Program Files\ArcGIS\ArcToolbox\Toolboxes\Data Management Tools.tbx\RemoveSpatialIndex" Date="20060920" Time="070029">RemoveSpatialIndex "\\hamster\gisdata\LISTData\Contours\Contours 10m\thelist_contours10m_gda94.shp" "\\hamster\gisdata\LISTData\Contours\Contours 10m\thelist_contours10m_gda94.shp"</Process><Process Name="AddSpatialIndex_60" ToolSource="C:\Program Files\ArcGIS\ArcToolbox\Toolboxes\Data Management Tools.tbx\AddSpatialIndex" Date="20060920" Time="070523">AddSpatialIndex "\\hamster\gisdata\LISTData\Contours\Contours 10m\thelist_contours10m_gda94.shp" 0 0 0 "\\hamster\gisdata\LISTData\Contours\Contours 10m\thelist_contours10m_gda94.shp"</Process><Process Name="RemoveSpatialIndex_17" ToolSource="C:\Program Files\ArcGIS\ArcToolbox\Toolboxes\Data Management Tools.tbx\RemoveSpatialIndex" Date="20060921" Time="070020">RemoveSpatialIndex "\\hamster\gisdata\LISTData\Contours\Contours 10m\thelist_contours10m_gda94.shp" "\\hamster\gisdata\LISTData\Contours\Contours 10m\thelist_contours10m_gda94.shp"</Process><Process Name="AddSpatialIndex_60" ToolSource="C:\Program Files\ArcGIS\ArcToolbox\Toolboxes\Data Management Tools.tbx\AddSpatialIndex" Date="20060921" Time="070515">AddSpatialIndex "\\hamster\gisdata\LISTData\Contours\Contours 10m\thelist_contours10m_gda94.shp" 0 0 0 "\\hamster\gisdata\LISTData\Contours\Contours 10m\thelist_contours10m_gda94.shp"</Process><Process Name="RemoveSpatialIndex_17" ToolSource="C:\Program Files\ArcGIS\ArcToolbox\Toolboxes\Data Management Tools.tbx\RemoveSpatialIndex" Date="20060922" Time="070029">RemoveSpatialIndex "\\hamster\gisdata\LISTData\Contours\Contours 10m\thelist_contours10m_gda94.shp" "\\hamster\gisdata\LISTData\Contours\Contours 10m\thelist_contours10m_gda94.shp"</Process><Process Name="AddSpatialIndex_60" ToolSource="C:\Program Files\ArcGIS\ArcToolbox\Toolboxes\Data Management Tools.tbx\AddSpatialIndex" Date="20060922" Time="070525">AddSpatialIndex "\\hamster\gisdata\LISTData\Contours\Contours 10m\thelist_contours10m_gda94.shp" 0 0 0 "\\hamster\gisdata\LISTData\Contours\Contours 10m\thelist_contours10m_gda94.shp"</Process><Process Name="RemoveSpatialIndex_17" ToolSource="C:\Program Files\ArcGIS\ArcToolbox\Toolboxes\Data Management Tools.tbx\RemoveSpatialIndex" Date="20060923" Time="070041">RemoveSpatialIndex "\\hamster\gisdata\LISTData\Contours\Contours 10m\thelist_contours10m_gda94.shp" "\\hamster\gisdata\LISTData\Contours\Contours 10m\thelist_contours10m_gda94.shp"</Process><Process Name="AddSpatialIndex_60" ToolSource="C:\Program Files\ArcGIS\ArcToolbox\Toolboxes\Data Management Tools.tbx\AddSpatialIndex" Date="20060923" Time="070621">AddSpatialIndex "\\hamster\gisdata\LISTData\Contours\Contours 10m\thelist_contours10m_gda94.shp" 0 0 0 "\\hamster\gisdata\LISTData\Contours\Contours 10m\thelist_contours10m_gda94.shp"</Process><Process Name="RemoveSpatialIndex_17" ToolSource="C:\Program Files\ArcGIS\ArcToolbox\Toolboxes\Data Management Tools.tbx\RemoveSpatialIndex" Date="20060924" Time="070031">RemoveSpatialIndex "\\hamster\gisdata\LISTData\Contours\Contours 10m\thelist_contours10m_gda94.shp" "\\hamster\gisdata\LISTData\Contours\Contours 10m\thelist_contours10m_gda94.shp"</Process><Process Name="AddSpatialIndex_60" ToolSource="C:\Program Files\ArcGIS\ArcToolbox\Toolboxes\Data Management Tools.tbx\AddSpatialIndex" Date="20060924" Time="070611">AddSpatialIndex "\\hamster\gisdata\LISTData\Contours\Contours 10m\thelist_contours10m_gda94.shp" 0 0 0 "\\hamster\gisdata\LISTData\Contours\Contours 10m\thelist_contours10m_gda94.shp"</Process><Process Name="RemoveSpatialIndex_17" ToolSource="C:\Program Files\ArcGIS\ArcToolbox\Toolboxes\Data Management Tools.tbx\RemoveSpatialIndex" Date="20060925" Time="070027">RemoveSpatialIndex "\\hamster\gisdata\LISTData\Contours\Contours 10m\thelist_contours10m_gda94.shp" "\\hamster\gisdata\LISTData\Contours\Contours 10m\thelist_contours10m_gda94.shp"</Process><Process Name="AddSpatialIndex_60" ToolSource="C:\Program Files\ArcGIS\ArcToolbox\Toolboxes\Data Management Tools.tbx\AddSpatialIndex" Date="20060925" Time="070601">AddSpatialIndex "\\hamster\gisdata\LISTData\Contours\Contours 10m\thelist_contours10m_gda94.shp" 0 0 0 "\\hamster\gisdata\LISTData\Contours\Contours 10m\thelist_contours10m_gda94.shp"</Process><Process Name="RemoveSpatialIndex_17" ToolSource="C:\Program Files\ArcGIS\ArcToolbox\Toolboxes\Data Management Tools.tbx\RemoveSpatialIndex" Date="20060926" Time="070024">RemoveSpatialIndex "\\hamster\gisdata\LISTData\Contours\Contours 10m\thelist_contours10m_gda94.shp" "\\hamster\gisdata\LISTData\Contours\Contours 10m\thelist_contours10m_gda94.shp"</Process><Process Name="AddSpatialIndex_60" ToolSource="C:\Program Files\ArcGIS\ArcToolbox\Toolboxes\Data Management Tools.tbx\AddSpatialIndex" Date="20060926" Time="070519">AddSpatialIndex "\\hamster\gisdata\LISTData\Contours\Contours 10m\thelist_contours10m_gda94.shp" 0 0 0 "\\hamster\gisdata\LISTData\Contours\Contours 10m\thelist_contours10m_gda94.shp"</Process><Process Name="RemoveSpatialIndex_17" ToolSource="C:\Program Files\ArcGIS\ArcToolbox\Toolboxes\Data Management Tools.tbx\RemoveSpatialIndex" Date="20060927" Time="070020">RemoveSpatialIndex "\\hamster\gisdata\LISTData\Contours\Contours 10m\thelist_contours10m_gda94.shp" "\\hamster\gisdata\LISTData\Contours\Contours 10m\thelist_contours10m_gda94.shp"</Process><Process Name="AddSpatialIndex_60" ToolSource="C:\Program Files\ArcGIS\ArcToolbox\Toolboxes\Data Management Tools.tbx\AddSpatialIndex" Date="20060927" Time="070516">AddSpatialIndex "\\hamster\gisdata\LISTData\Contours\Contours 10m\thelist_contours10m_gda94.shp" 0 0 0 "\\hamster\gisdata\LISTData\Contours\Contours 10m\thelist_contours10m_gda94.shp"</Process><Process Name="RemoveSpatialIndex_17" ToolSource="C:\Program Files\ArcGIS\ArcToolbox\Toolboxes\Data Management Tools.tbx\RemoveSpatialIndex" Date="20060928" Time="070023">RemoveSpatialIndex "\\hamster\gisdata\LISTData\Contours\Contours 10m\thelist_contours10m_gda94.shp" "\\hamster\gisdata\LISTData\Contours\Contours 10m\thelist_contours10m_gda94.shp"</Process><Process Name="AddSpatialIndex_60" ToolSource="C:\Program Files\ArcGIS\ArcToolbox\Toolboxes\Data Management Tools.tbx\AddSpatialIndex" Date="20060928" Time="070519">AddSpatialIndex "\\hamster\gisdata\LISTData\Contours\Contours 10m\thelist_contours10m_gda94.shp" 0 0 0 "\\hamster\gisdata\LISTData\Contours\Contours 10m\thelist_contours10m_gda94.shp"</Process><Process Name="RemoveSpatialIndex_17" ToolSource="C:\Program Files\ArcGIS\ArcToolbox\Toolboxes\Data Management Tools.tbx\RemoveSpatialIndex" Date="20060929" Time="070024">RemoveSpatialIndex "\\hamster\gisdata\LISTData\Contours\Contours 10m\thelist_contours10m_gda94.shp" "\\hamster\gisdata\LISTData\Contours\Contours 10m\thelist_contours10m_gda94.shp"</Process><Process Name="AddSpatialIndex_60" ToolSource="C:\Program Files\ArcGIS\ArcToolbox\Toolboxes\Data Management Tools.tbx\AddSpatialIndex" Date="20060929" Time="070520">AddSpatialIndex "\\hamster\gisdata\LISTData\Contours\Contours 10m\thelist_contours10m_gda94.shp" 0 0 0 "\\hamster\gisdata\LISTData\Contours\Contours 10m\thelist_contours10m_gda94.shp"</Process><Process Name="RemoveSpatialIndex_17" ToolSource="C:\Program Files\ArcGIS\ArcToolbox\Toolboxes\Data Management Tools.tbx\RemoveSpatialIndex" Date="20060930" Time="070020">RemoveSpatialIndex "\\hamster\gisdata\LISTData\Contours\Contours 10m\thelist_contours10m_gda94.shp" "\\hamster\gisdata\LISTData\Contours\Contours 10m\thelist_contours10m_gda94.shp"</Process><Process Name="AddSpatialIndex_60" ToolSource="C:\Program Files\ArcGIS\ArcToolbox\Toolboxes\Data Management Tools.tbx\AddSpatialIndex" Date="20060930" Time="070516">AddSpatialIndex "\\hamster\gisdata\LISTData\Contours\Contours 10m\thelist_contours10m_gda94.shp" 0 0 0 "\\hamster\gisdata\LISTData\Contours\Contours 10m\thelist_contours10m_gda94.shp"</Process><Process Name="RemoveSpatialIndex_17" ToolSource="C:\Program Files\ArcGIS\ArcToolbox\Toolboxes\Data Management Tools.tbx\RemoveSpatialIndex" Date="20061001" Time="070021">RemoveSpatialIndex "\\hamster\gisdata\LISTData\Contours\Contours 10m\thelist_contours10m_gda94.shp" "\\hamster\gisdata\LISTData\Contours\Contours 10m\thelist_contours10m_gda94.shp"</Process><Process Name="AddSpatialIndex_60" ToolSource="C:\Program Files\ArcGIS\ArcToolbox\Toolboxes\Data Management Tools.tbx\AddSpatialIndex" Date="20061001" Time="070522">AddSpatialIndex "\\hamster\gisdata\LISTData\Contours\Contours 10m\thelist_contours10m_gda94.shp" 0 0 0 "\\hamster\gisdata\LISTData\Contours\Contours 10m\thelist_contours10m_gda94.shp"</Process><Process Name="RemoveSpatialIndex_17" ToolSource="C:\Program Files\ArcGIS\ArcToolbox\Toolboxes\Data Management Tools.tbx\RemoveSpatialIndex" Date="20061002" Time="070020">RemoveSpatialIndex "\\hamster\gisdata\LISTData\Contours\Contours 10m\thelist_contours10m_gda94.shp" "\\hamster\gisdata\LISTData\Contours\Contours 10m\thelist_contours10m_gda94.shp"</Process><Process Name="AddSpatialIndex_60" ToolSource="C:\Program Files\ArcGIS\ArcToolbox\Toolboxes\Data Management Tools.tbx\AddSpatialIndex" Date="20061002" Time="070514">AddSpatialIndex "\\hamster\gisdata\LISTData\Contours\Contours 10m\thelist_contours10m_gda94.shp" 0 0 0 "\\hamster\gisdata\LISTData\Contours\Contours 10m\thelist_contours10m_gda94.shp"</Process><Process Name="RemoveSpatialIndex_17" ToolSource="C:\Program Files\ArcGIS\ArcToolbox\Toolboxes\Data Management Tools.tbx\RemoveSpatialIndex" Date="20061003" Time="070021">RemoveSpatialIndex "\\hamster\gisdata\LISTData\Contours\Contours 10m\thelist_contours10m_gda94.shp" "\\hamster\gisdata\LISTData\Contours\Contours 10m\thelist_contours10m_gda94.shp"</Process><Process Name="AddSpatialIndex_60" ToolSource="C:\Program Files\ArcGIS\ArcToolbox\Toolboxes\Data Management Tools.tbx\AddSpatialIndex" Date="20061003" Time="070519">AddSpatialIndex "\\hamster\gisdata\LISTData\Contours\Contours 10m\thelist_contours10m_gda94.shp" 0 0 0 "\\hamster\gisdata\LISTData\Contours\Contours 10m\thelist_contours10m_gda94.shp"</Process><Process Name="RemoveSpatialIndex_17" ToolSource="C:\Program Files\ArcGIS\ArcToolbox\Toolboxes\Data Management Tools.tbx\RemoveSpatialIndex" Date="20061004" Time="070021">RemoveSpatialIndex "\\hamster\gisdata\LISTData\Contours\Contours 10m\thelist_contours10m_gda94.shp" "\\hamster\gisdata\LISTData\Contours\Contours 10m\thelist_contours10m_gda94.shp"</Process><Process Name="AddSpatialIndex_60" ToolSource="C:\Program Files\ArcGIS\ArcToolbox\Toolboxes\Data Management Tools.tbx\AddSpatialIndex" Date="20061004" Time="070517">AddSpatialIndex "\\hamster\gisdata\LISTData\Contours\Contours 10m\thelist_contours10m_gda94.shp" 0 0 0 "\\hamster\gisdata\LISTData\Contours\Contours 10m\thelist_contours10m_gda94.shp"</Process><Process Name="RemoveSpatialIndex_17" ToolSource="C:\Program Files\ArcGIS\ArcToolbox\Toolboxes\Data Management Tools.tbx\RemoveSpatialIndex" Date="20061006" Time="070023">RemoveSpatialIndex "\\hamster\gisdata\LISTData\Contours\Contours 10m\thelist_contours10m_gda94.shp" "\\hamster\gisdata\LISTData\Contours\Contours 10m\thelist_contours10m_gda94.shp"</Process><Process Name="AddSpatialIndex_60" ToolSource="C:\Program Files\ArcGIS\ArcToolbox\Toolboxes\Data Management Tools.tbx\AddSpatialIndex" Date="20061006" Time="070518">AddSpatialIndex "\\hamster\gisdata\LISTData\Contours\Contours 10m\thelist_contours10m_gda94.shp" 0 0 0 "\\hamster\gisdata\LISTData\Contours\Contours 10m\thelist_contours10m_gda94.shp"</Process><Process Name="RemoveSpatialIndex_17" ToolSource="C:\Program Files\ArcGIS\ArcToolbox\Toolboxes\Data Management Tools.tbx\RemoveSpatialIndex" Date="20061007" Time="070024">RemoveSpatialIndex "\\hamster\gisdata\LISTData\Contours\Contours 10m\thelist_contours10m_gda94.shp" "\\hamster\gisdata\LISTData\Contours\Contours 10m\thelist_contours10m_gda94.shp"</Process><Process Name="AddSpatialIndex_61" ToolSource="C:\Program Files\ArcGIS\ArcToolbox\Toolboxes\Data Management Tools.tbx\AddSpatialIndex" Date="20061007" Time="070518">AddSpatialIndex "\\hamster\gisdata\LISTData\Contours\Contours 10m\thelist_contours10m_gda94.shp" 0 0 0 "\\hamster\gisdata\LISTData\Contours\Contours 10m\thelist_contours10m_gda94.shp"</Process><Process Name="RemoveSpatialIndex_17" ToolSource="C:\Program Files\ArcGIS\ArcToolbox\Toolboxes\Data Management Tools.tbx\RemoveSpatialIndex" Date="20061008" Time="070054">RemoveSpatialIndex "\\hamster\gisdata\LISTData\Contours\Contours 10m\thelist_contours10m_gda94.shp" "\\hamster\gisdata\LISTData\Contours\Contours 10m\thelist_contours10m_gda94.shp"</Process><Process Name="AddSpatialIndex_61" ToolSource="C:\Program Files\ArcGIS\ArcToolbox\Toolboxes\Data Management Tools.tbx\AddSpatialIndex" Date="20061008" Time="070549">AddSpatialIndex "\\hamster\gisdata\LISTData\Contours\Contours 10m\thelist_contours10m_gda94.shp" 0 0 0 "\\hamster\gisdata\LISTData\Contours\Contours 10m\thelist_contours10m_gda94.shp"</Process><Process Name="RemoveSpatialIndex_17" ToolSource="C:\Program Files\ArcGIS\ArcToolbox\Toolboxes\Data Management Tools.tbx\RemoveSpatialIndex" Date="20061009" Time="070018">RemoveSpatialIndex "\\hamster\gisdata\LISTData\Contours\Contours 10m\thelist_contours10m_gda94.shp" "\\hamster\gisdata\LISTData\Contours\Contours 10m\thelist_contours10m_gda94.shp"</Process><Process Name="AddSpatialIndex_61" ToolSource="C:\Program Files\ArcGIS\ArcToolbox\Toolboxes\Data Management Tools.tbx\AddSpatialIndex" Date="20061009" Time="070514">AddSpatialIndex "\\hamster\gisdata\LISTData\Contours\Contours 10m\thelist_contours10m_gda94.shp" 0 0 0 "\\hamster\gisdata\LISTData\Contours\Contours 10m\thelist_contours10m_gda94.shp"</Process><Process Name="RemoveSpatialIndex_17" ToolSource="C:\Program Files\ArcGIS\ArcToolbox\Toolboxes\Data Management Tools.tbx\RemoveSpatialIndex" Date="20061010" Time="070052">RemoveSpatialIndex "\\hamster\gisdata\LISTData\Contours\Contours 10m\thelist_contours10m_gda94.shp" "\\hamster\gisdata\LISTData\Contours\Contours 10m\thelist_contours10m_gda94.shp"</Process><Process Name="AddSpatialIndex_61" ToolSource="C:\Program Files\ArcGIS\ArcToolbox\Toolboxes\Data Management Tools.tbx\AddSpatialIndex" Date="20061010" Time="070551">AddSpatialIndex "\\hamster\gisdata\LISTData\Contours\Contours 10m\thelist_contours10m_gda94.shp" 0 0 0 "\\hamster\gisdata\LISTData\Contours\Contours 10m\thelist_contours10m_gda94.shp"</Process><Process Name="RemoveSpatialIndex_17" ToolSource="C:\Program Files\ArcGIS\ArcToolbox\Toolboxes\Data Management Tools.tbx\RemoveSpatialIndex" Date="20061011" Time="070021">RemoveSpatialIndex "\\hamster\gisdata\LISTData\Contours\Contours 10m\thelist_contours10m_gda94.shp" "\\hamster\gisdata\LISTData\Contours\Contours 10m\thelist_contours10m_gda94.shp"</Process><Process Name="AddSpatialIndex_61" ToolSource="C:\Program Files\ArcGIS\ArcToolbox\Toolboxes\Data Management Tools.tbx\AddSpatialIndex" Date="20061011" Time="070517">AddSpatialIndex "\\hamster\gisdata\LISTData\Contours\Contours 10m\thelist_contours10m_gda94.shp" 0 0 0 "\\hamster\gisdata\LISTData\Contours\Contours 10m\thelist_contours10m_gda94.shp"</Process><Process Name="RemoveSpatialIndex_17" ToolSource="C:\Program Files\ArcGIS\ArcToolbox\Toolboxes\Data Management Tools.tbx\RemoveSpatialIndex" Date="20061012" Time="070034">RemoveSpatialIndex "\\hamster\gisdata\LISTData\Contours\Contours 10m\thelist_contours10m_gda94.shp" "\\hamster\gisdata\LISTData\Contours\Contours 10m\thelist_contours10m_gda94.shp"</Process><Process Name="AddSpatialIndex_61" ToolSource="C:\Program Files\ArcGIS\ArcToolbox\Toolboxes\Data Management Tools.tbx\AddSpatialIndex" Date="20061012" Time="070533">AddSpatialIndex "\\hamster\gisdata\LISTData\Contours\Contours 10m\thelist_contours10m_gda94.shp" 0 0 0 "\\hamster\gisdata\LISTData\Contours\Contours 10m\thelist_contours10m_gda94.shp"</Process><Process Name="RemoveSpatialIndex_17" ToolSource="C:\Program Files\ArcGIS\ArcToolbox\Toolboxes\Data Management Tools.tbx\RemoveSpatialIndex" Date="20061013" Time="070026">RemoveSpatialIndex "\\hamster\gisdata\LISTData\Contours\Contours 10m\thelist_contours10m_gda94.shp" "\\hamster\gisdata\LISTData\Contours\Contours 10m\thelist_contours10m_gda94.shp"</Process><Process Name="AddSpatialIndex_61" ToolSource="C:\Program Files\ArcGIS\ArcToolbox\Toolboxes\Data Management Tools.tbx\AddSpatialIndex" Date="20061013" Time="070525">AddSpatialIndex "\\hamster\gisdata\LISTData\Contours\Contours 10m\thelist_contours10m_gda94.shp" 0 0 0 "\\hamster\gisdata\LISTData\Contours\Contours 10m\thelist_contours10m_gda94.shp"</Process><Process Name="RemoveSpatialIndex_17" ToolSource="C:\Program Files\ArcGIS\ArcToolbox\Toolboxes\Data Management Tools.tbx\RemoveSpatialIndex" Date="20061014" Time="070025">RemoveSpatialIndex "\\hamster\gisdata\LISTData\Contours\Contours 10m\thelist_contours10m_gda94.shp" "\\hamster\gisdata\LISTData\Contours\Contours 10m\thelist_contours10m_gda94.shp"</Process><Process Name="AddSpatialIndex_61" ToolSource="C:\Program Files\ArcGIS\ArcToolbox\Toolboxes\Data Management Tools.tbx\AddSpatialIndex" Date="20061014" Time="070522">AddSpatialIndex "\\hamster\gisdata\LISTData\Contours\Contours 10m\thelist_contours10m_gda94.shp" 0 0 0 "\\hamster\gisdata\LISTData\Contours\Contours 10m\thelist_contours10m_gda94.shp"</Process><Process Name="RemoveSpatialIndex_17" ToolSource="C:\Program Files\ArcGIS\ArcToolbox\Toolboxes\Data Management Tools.tbx\RemoveSpatialIndex" Date="20061015" Time="070021">RemoveSpatialIndex "\\hamster\gisdata\LISTData\Contours\Contours 10m\thelist_contours10m_gda94.shp" "\\hamster\gisdata\LISTData\Contours\Contours 10m\thelist_contours10m_gda94.shp"</Process><Process Name="AddSpatialIndex_61" ToolSource="C:\Program Files\ArcGIS\ArcToolbox\Toolboxes\Data Management Tools.tbx\AddSpatialIndex" Date="20061015" Time="070518">AddSpatialIndex "\\hamster\gisdata\LISTData\Contours\Contours 10m\thelist_contours10m_gda94.shp" 0 0 0 "\\hamster\gisdata\LISTData\Contours\Contours 10m\thelist_contours10m_gda94.shp"</Process><Process Name="RemoveSpatialIndex_17" ToolSource="C:\Program Files\ArcGIS\ArcToolbox\Toolboxes\Data Management Tools.tbx\RemoveSpatialIndex" Date="20061016" Time="070025">RemoveSpatialIndex "\\hamster\gisdata\LISTData\Contours\Contours 10m\thelist_contours10m_gda94.shp" "\\hamster\gisdata\LISTData\Contours\Contours 10m\thelist_contours10m_gda94.shp"</Process><Process Name="AddSpatialIndex_61" ToolSource="C:\Program Files\ArcGIS\ArcToolbox\Toolboxes\Data Management Tools.tbx\AddSpatialIndex" Date="20061016" Time="070523">AddSpatialIndex "\\hamster\gisdata\LISTData\Contours\Contours 10m\thelist_contours10m_gda94.shp" 0 0 0 "\\hamster\gisdata\LISTData\Contours\Contours 10m\thelist_contours10m_gda94.shp"</Process><Process Name="RemoveSpatialIndex_17" ToolSource="C:\Program Files\ArcGIS\ArcToolbox\Toolboxes\Data Management Tools.tbx\RemoveSpatialIndex" Date="20061017" Time="070024">RemoveSpatialIndex "\\hamster\gisdata\LISTData\Contours\Contours 10m\thelist_contours10m_gda94.shp" "\\hamster\gisdata\LISTData\Contours\Contours 10m\thelist_contours10m_gda94.shp"</Process><Process Name="AddSpatialIndex_61" ToolSource="C:\Program Files\ArcGIS\ArcToolbox\Toolboxes\Data Management Tools.tbx\AddSpatialIndex" Date="20061017" Time="070529">AddSpatialIndex "\\hamster\gisdata\LISTData\Contours\Contours 10m\thelist_contours10m_gda94.shp" 0 0 0 "\\hamster\gisdata\LISTData\Contours\Contours 10m\thelist_contours10m_gda94.shp"</Process><Process Name="RemoveSpatialIndex_17" ToolSource="C:\Program Files\ArcGIS\ArcToolbox\Toolboxes\Data Management Tools.tbx\RemoveSpatialIndex" Date="20061018" Time="070030">RemoveSpatialIndex "\\hamster\gisdata\LISTData\Contours\Contours 10m\thelist_contours10m_gda94.shp" "\\hamster\gisdata\LISTData\Contours\Contours 10m\thelist_contours10m_gda94.shp"</Process><Process Name="AddSpatialIndex_61" ToolSource="C:\Program Files\ArcGIS\ArcToolbox\Toolboxes\Data Management Tools.tbx\AddSpatialIndex" Date="20061018" Time="070537">AddSpatialIndex "\\hamster\gisdata\LISTData\Contours\Contours 10m\thelist_contours10m_gda94.shp" 0 0 0 "\\hamster\gisdata\LISTData\Contours\Contours 10m\thelist_contours10m_gda94.shp"</Process><Process Name="RemoveSpatialIndex_17" ToolSource="C:\Program Files\ArcGIS\ArcToolbox\Toolboxes\Data Management Tools.tbx\RemoveSpatialIndex" Date="20061019" Time="070025">RemoveSpatialIndex "\\hamster\gisdata\LISTData\Contours\Contours 10m\thelist_contours10m_gda94.shp" "\\hamster\gisdata\LISTData\Contours\Contours 10m\thelist_contours10m_gda94.shp"</Process><Process Name="AddSpatialIndex_62" ToolSource="C:\Program Files\ArcGIS\ArcToolbox\Toolboxes\Data Management Tools.tbx\AddSpatialIndex" Date="20061019" Time="070532">AddSpatialIndex "\\hamster\gisdata\LISTData\Contours\Contours 10m\thelist_contours10m_gda94.shp" 0 0 0 "\\hamster\gisdata\LISTData\Contours\Contours 10m\thelist_contours10m_gda94.shp"</Process><Process Name="RemoveSpatialIndex_17" ToolSource="C:\Program Files\ArcGIS\ArcToolbox\Toolboxes\Data Management Tools.tbx\RemoveSpatialIndex" Date="20061020" Time="070026">RemoveSpatialIndex "\\hamster\gisdata\LISTData\Contours\Contours 10m\thelist_contours10m_gda94.shp" "\\hamster\gisdata\LISTData\Contours\Contours 10m\thelist_contours10m_gda94.shp"</Process><Process Name="AddSpatialIndex_62" ToolSource="C:\Program Files\ArcGIS\ArcToolbox\Toolboxes\Data Management Tools.tbx\AddSpatialIndex" Date="20061020" Time="070532">AddSpatialIndex "\\hamster\gisdata\LISTData\Contours\Contours 10m\thelist_contours10m_gda94.shp" 0 0 0 "\\hamster\gisdata\LISTData\Contours\Contours 10m\thelist_contours10m_gda94.shp"</Process><Process Name="RemoveSpatialIndex_17" ToolSource="C:\Program Files\ArcGIS\ArcToolbox\Toolboxes\Data Management Tools.tbx\RemoveSpatialIndex" Date="20061021" Time="070028">RemoveSpatialIndex "\\hamster\gisdata\LISTData\Contours\Contours 10m\thelist_contours10m_gda94.shp" "\\hamster\gisdata\LISTData\Contours\Contours 10m\thelist_contours10m_gda94.shp"</Process><Process Name="AddSpatialIndex_62" ToolSource="C:\Program Files\ArcGIS\ArcToolbox\Toolboxes\Data Management Tools.tbx\AddSpatialIndex" Date="20061021" Time="070535">AddSpatialIndex "\\hamster\gisdata\LISTData\Contours\Contours 10m\thelist_contours10m_gda94.shp" 0 0 0 "\\hamster\gisdata\LISTData\Contours\Contours 10m\thelist_contours10m_gda94.shp"</Process><Process Name="RemoveSpatialIndex_17" ToolSource="C:\Program Files\ArcGIS\ArcToolbox\Toolboxes\Data Management Tools.tbx\RemoveSpatialIndex" Date="20061022" Time="070025">RemoveSpatialIndex "\\hamster\gisdata\LISTData\Contours\Contours 10m\thelist_contours10m_gda94.shp" "\\hamster\gisdata\LISTData\Contours\Contours 10m\thelist_contours10m_gda94.shp"</Process><Process Name="AddSpatialIndex_62" ToolSource="C:\Program Files\ArcGIS\ArcToolbox\Toolboxes\Data Management Tools.tbx\AddSpatialIndex" Date="20061022" Time="070530">AddSpatialIndex "\\hamster\gisdata\LISTData\Contours\Contours 10m\thelist_contours10m_gda94.shp" 0 0 0 "\\hamster\gisdata\LISTData\Contours\Contours 10m\thelist_contours10m_gda94.shp"</Process><Process Name="RemoveSpatialIndex_17" ToolSource="C:\Program Files\ArcGIS\ArcToolbox\Toolboxes\Data Management Tools.tbx\RemoveSpatialIndex" Date="20061023" Time="070026">RemoveSpatialIndex "\\hamster\gisdata\LISTData\Contours\Contours 10m\thelist_contours10m_gda94.shp" "\\hamster\gisdata\LISTData\Contours\Contours 10m\thelist_contours10m_gda94.shp"</Process><Process Name="AddSpatialIndex_62" ToolSource="C:\Program Files\ArcGIS\ArcToolbox\Toolboxes\Data Management Tools.tbx\AddSpatialIndex" Date="20061023" Time="070530">AddSpatialIndex "\\hamster\gisdata\LISTData\Contours\Contours 10m\thelist_contours10m_gda94.shp" 0 0 0 "\\hamster\gisdata\LISTData\Contours\Contours 10m\thelist_contours10m_gda94.shp"</Process><Process Name="RemoveSpatialIndex_17" ToolSource="C:\Program Files\ArcGIS\ArcToolbox\Toolboxes\Data Management Tools.tbx\RemoveSpatialIndex" Date="20061024" Time="070030">RemoveSpatialIndex "\\hamster\gisdata\LISTData\Contours\Contours 10m\thelist_contours10m_gda94.shp" "\\hamster\gisdata\LISTData\Contours\Contours 10m\thelist_contours10m_gda94.shp"</Process><Process Name="AddSpatialIndex_62" ToolSource="C:\Program Files\ArcGIS\ArcToolbox\Toolboxes\Data Management Tools.tbx\AddSpatialIndex" Date="20061024" Time="070539">AddSpatialIndex "\\hamster\gisdata\LISTData\Contours\Contours 10m\thelist_contours10m_gda94.shp" 0 0 0 "\\hamster\gisdata\LISTData\Contours\Contours 10m\thelist_contours10m_gda94.shp"</Process><Process Name="RemoveSpatialIndex_17" ToolSource="C:\Program Files\ArcGIS\ArcToolbox\Toolboxes\Data Management Tools.tbx\RemoveSpatialIndex" Date="20061025" Time="070028">RemoveSpatialIndex "\\hamster\gisdata\LISTData\Contours\Contours 10m\thelist_contours10m_gda94.shp" "\\hamster\gisdata\LISTData\Contours\Contours 10m\thelist_contours10m_gda94.shp"</Process><Process Name="AddSpatialIndex_62" ToolSource="C:\Program Files\ArcGIS\ArcToolbox\Toolboxes\Data Management Tools.tbx\AddSpatialIndex" Date="20061025" Time="070538">AddSpatialIndex "\\hamster\gisdata\LISTData\Contours\Contours 10m\thelist_contours10m_gda94.shp" 0 0 0 "\\hamster\gisdata\LISTData\Contours\Contours 10m\thelist_contours10m_gda94.shp"</Process><Process Name="RemoveSpatialIndex_17" ToolSource="C:\Program Files\ArcGIS\ArcToolbox\Toolboxes\Data Management Tools.tbx\RemoveSpatialIndex" Date="20061026" Time="070024">RemoveSpatialIndex "\\hamster\gisdata\LISTData\Contours\Contours 10m\thelist_contours10m_gda94.shp" "\\hamster\gisdata\LISTData\Contours\Contours 10m\thelist_contours10m_gda94.shp"</Process><Process Name="AddSpatialIndex_62" ToolSource="C:\Program Files\ArcGIS\ArcToolbox\Toolboxes\Data Management Tools.tbx\AddSpatialIndex" Date="20061026" Time="070530">AddSpatialIndex "\\hamster\gisdata\LISTData\Contours\Contours 10m\thelist_contours10m_gda94.shp" 0 0 0 "\\hamster\gisdata\LISTData\Contours\Contours 10m\thelist_contours10m_gda94.shp"</Process><Process Name="RemoveSpatialIndex_17" ToolSource="C:\Program Files\ArcGIS\ArcToolbox\Toolboxes\Data Management Tools.tbx\RemoveSpatialIndex" Date="20061027" Time="070027">RemoveSpatialIndex "\\hamster\gisdata\LISTData\Contours\Contours 10m\thelist_contours10m_gda94.shp" "\\hamster\gisdata\LISTData\Contours\Contours 10m\thelist_contours10m_gda94.shp"</Process><Process Name="AddSpatialIndex_62" ToolSource="C:\Program Files\ArcGIS\ArcToolbox\Toolboxes\Data Management Tools.tbx\AddSpatialIndex" Date="20061027" Time="070537">AddSpatialIndex "\\hamster\gisdata\LISTData\Contours\Contours 10m\thelist_contours10m_gda94.shp" 0 0 0 "\\hamster\gisdata\LISTData\Contours\Contours 10m\thelist_contours10m_gda94.shp"</Process><Process Name="RemoveSpatialIndex_17" ToolSource="C:\Program Files\ArcGIS\ArcToolbox\Toolboxes\Data Management Tools.tbx\RemoveSpatialIndex" Date="20061028" Time="070027">RemoveSpatialIndex "\\hamster\gisdata\LISTData\Contours\Contours 10m\thelist_contours10m_gda94.shp" "\\hamster\gisdata\LISTData\Contours\Contours 10m\thelist_contours10m_gda94.shp"</Process><Process Name="AddSpatialIndex_62" ToolSource="C:\Program Files\ArcGIS\ArcToolbox\Toolboxes\Data Management Tools.tbx\AddSpatialIndex" Date="20061028" Time="070534">AddSpatialIndex "\\hamster\gisdata\LISTData\Contours\Contours 10m\thelist_contours10m_gda94.shp" 0 0 0 "\\hamster\gisdata\LISTData\Contours\Contours 10m\thelist_contours10m_gda94.shp"</Process><Process Name="RemoveSpatialIndex_17" ToolSource="C:\Program Files\ArcGIS\ArcToolbox\Toolboxes\Data Management Tools.tbx\RemoveSpatialIndex" Date="20061029" Time="070022">RemoveSpatialIndex "\\hamster\gisdata\LISTData\Contours\Contours 10m\thelist_contours10m_gda94.shp" "\\hamster\gisdata\LISTData\Contours\Contours 10m\thelist_contours10m_gda94.shp"</Process><Process Name="AddSpatialIndex_62" ToolSource="C:\Program Files\ArcGIS\ArcToolbox\Toolboxes\Data Management Tools.tbx\AddSpatialIndex" Date="20061029" Time="070528">AddSpatialIndex "\\hamster\gisdata\LISTData\Contours\Contours 10m\thelist_contours10m_gda94.shp" 0 0 0 "\\hamster\gisdata\LISTData\Contours\Contours 10m\thelist_contours10m_gda94.shp"</Process><Process Name="RemoveSpatialIndex_17" ToolSource="C:\Program Files\ArcGIS\ArcToolbox\Toolboxes\Data Management Tools.tbx\RemoveSpatialIndex" Date="20061030" Time="070024">RemoveSpatialIndex "\\hamster\gisdata\LISTData\Contours\Contours 10m\thelist_contours10m_gda94.shp" "\\hamster\gisdata\LISTData\Contours\Contours 10m\thelist_contours10m_gda94.shp"</Process><Process Name="AddSpatialIndex_62" ToolSource="C:\Program Files\ArcGIS\ArcToolbox\Toolboxes\Data Management Tools.tbx\AddSpatialIndex" Date="20061030" Time="070534">AddSpatialIndex "\\hamster\gisdata\LISTData\Contours\Contours 10m\thelist_contours10m_gda94.shp" 0 0 0 "\\hamster\gisdata\LISTData\Contours\Contours 10m\thelist_contours10m_gda94.shp"</Process><Process Name="RemoveSpatialIndex_17" ToolSource="C:\Program Files\ArcGIS\ArcToolbox\Toolboxes\Data Management Tools.tbx\RemoveSpatialIndex" Date="20061031" Time="070028">RemoveSpatialIndex "\\hamster\gisdata\LISTData\Contours\Contours 10m\thelist_contours10m_gda94.shp" "\\hamster\gisdata\LISTData\Contours\Contours 10m\thelist_contours10m_gda94.shp"</Process><Process Name="AddSpatialIndex_62" ToolSource="C:\Program Files\ArcGIS\ArcToolbox\Toolboxes\Data Management Tools.tbx\AddSpatialIndex" Date="20061031" Time="070537">AddSpatialIndex "\\hamster\gisdata\LISTData\Contours\Contours 10m\thelist_contours10m_gda94.shp" 0 0 0 "\\hamster\gisdata\LISTData\Contours\Contours 10m\thelist_contours10m_gda94.shp"</Process><Process Name="RemoveSpatialIndex_17" ToolSource="C:\Program Files\ArcGIS\ArcToolbox\Toolboxes\Data Management Tools.tbx\RemoveSpatialIndex" Date="20061101" Time="070025">RemoveSpatialIndex "\\hamster\gisdata\LISTData\Contours\Contours 10m\thelist_contours10m_gda94.shp" "\\hamster\gisdata\LISTData\Contours\Contours 10m\thelist_contours10m_gda94.shp"</Process><Process Name="AddSpatialIndex_63" ToolSource="C:\Program Files\ArcGIS\ArcToolbox\Toolboxes\Data Management Tools.tbx\AddSpatialIndex" Date="20061101" Time="070534">AddSpatialIndex "\\hamster\gisdata\LISTData\Contours\Contours 10m\thelist_contours10m_gda94.shp" 0 0 0 "\\hamster\gisdata\LISTData\Contours\Contours 10m\thelist_contours10m_gda94.shp"</Process><Process Name="RemoveSpatialIndex_17" ToolSource="C:\Program Files\ArcGIS\ArcToolbox\Toolboxes\Data Management Tools.tbx\RemoveSpatialIndex" Date="20061102" Time="070027">RemoveSpatialIndex "\\hamster\gisdata\LISTData\Contours\Contours 10m\thelist_contours10m_gda94.shp" "\\hamster\gisdata\LISTData\Contours\Contours 10m\thelist_contours10m_gda94.shp"</Process><Process Name="AddSpatialIndex_62" ToolSource="C:\Program Files\ArcGIS\ArcToolbox\Toolboxes\Data Management Tools.tbx\AddSpatialIndex" Date="20061102" Time="070538">AddSpatialIndex "\\hamster\gisdata\LISTData\Contours\Contours 10m\thelist_contours10m_gda94.shp" 0 0 0 "\\hamster\gisdata\LISTData\Contours\Contours 10m\thelist_contours10m_gda94.shp"</Process><Process Name="RemoveSpatialIndex_17" ToolSource="C:\Program Files\ArcGIS\ArcToolbox\Toolboxes\Data Management Tools.tbx\RemoveSpatialIndex" Date="20061103" Time="070031">RemoveSpatialIndex "\\hamster\gisdata\LISTData\Contours\Contours 10m\thelist_contours10m_gda94.shp" "\\hamster\gisdata\LISTData\Contours\Contours 10m\thelist_contours10m_gda94.shp"</Process><Process Name="AddSpatialIndex_62" ToolSource="C:\Program Files\ArcGIS\ArcToolbox\Toolboxes\Data Management Tools.tbx\AddSpatialIndex" Date="20061103" Time="070548">AddSpatialIndex "\\hamster\gisdata\LISTData\Contours\Contours 10m\thelist_contours10m_gda94.shp" 0 0 0 "\\hamster\gisdata\LISTData\Contours\Contours 10m\thelist_contours10m_gda94.shp"</Process><Process Name="RemoveSpatialIndex_17" ToolSource="C:\Program Files\ArcGIS\ArcToolbox\Toolboxes\Data Management Tools.tbx\RemoveSpatialIndex" Date="20061104" Time="070035">RemoveSpatialIndex "\\hamster\gisdata\LISTData\Contours\Contours 10m\thelist_contours10m_gda94.shp" "\\hamster\gisdata\LISTData\Contours\Contours 10m\thelist_contours10m_gda94.shp"</Process><Process Name="AddSpatialIndex_62" ToolSource="C:\Program Files\ArcGIS\ArcToolbox\Toolboxes\Data Management Tools.tbx\AddSpatialIndex" Date="20061104" Time="070547">AddSpatialIndex "\\hamster\gisdata\LISTData\Contours\Contours 10m\thelist_contours10m_gda94.shp" 0 0 0 "\\hamster\gisdata\LISTData\Contours\Contours 10m\thelist_contours10m_gda94.shp"</Process><Process Name="RemoveSpatialIndex_17" ToolSource="C:\Program Files\ArcGIS\ArcToolbox\Toolboxes\Data Management Tools.tbx\RemoveSpatialIndex" Date="20061105" Time="070032">RemoveSpatialIndex "\\hamster\gisdata\LISTData\Contours\Contours 10m\thelist_contours10m_gda94.shp" "\\hamster\gisdata\LISTData\Contours\Contours 10m\thelist_contours10m_gda94.shp"</Process><Process Name="AddSpatialIndex_62" ToolSource="C:\Program Files\ArcGIS\ArcToolbox\Toolboxes\Data Management Tools.tbx\AddSpatialIndex" Date="20061105" Time="070547">AddSpatialIndex "\\hamster\gisdata\LISTData\Contours\Contours 10m\thelist_contours10m_gda94.shp" 0 0 0 "\\hamster\gisdata\LISTData\Contours\Contours 10m\thelist_contours10m_gda94.shp"</Process><Process Name="RemoveSpatialIndex_17" ToolSource="C:\Program Files\ArcGIS\ArcToolbox\Toolboxes\Data Management Tools.tbx\RemoveSpatialIndex" Date="20061106" Time="070033">RemoveSpatialIndex "\\hamster\gisdata\LISTData\Contours\Contours 10m\thelist_contours10m_gda94.shp" "\\hamster\gisdata\LISTData\Contours\Contours 10m\thelist_contours10m_gda94.shp"</Process><Process Name="AddSpatialIndex_62" ToolSource="C:\Program Files\ArcGIS\ArcToolbox\Toolboxes\Data Management Tools.tbx\AddSpatialIndex" Date="20061106" Time="070547">AddSpatialIndex "\\hamster\gisdata\LISTData\Contours\Contours 10m\thelist_contours10m_gda94.shp" 0 0 0 "\\hamster\gisdata\LISTData\Contours\Contours 10m\thelist_contours10m_gda94.shp"</Process><Process Name="RemoveSpatialIndex_17" ToolSource="C:\Program Files\ArcGIS\ArcToolbox\Toolboxes\Data Management Tools.tbx\RemoveSpatialIndex" Date="20061107" Time="070037">RemoveSpatialIndex "\\hamster\gisdata\LISTData\Contours\Contours 10m\thelist_contours10m_gda94.shp" "\\hamster\gisdata\LISTData\Contours\Contours 10m\thelist_contours10m_gda94.shp"</Process><Process Name="AddSpatialIndex_62" ToolSource="C:\Program Files\ArcGIS\ArcToolbox\Toolboxes\Data Management Tools.tbx\AddSpatialIndex" Date="20061107" Time="070549">AddSpatialIndex "\\hamster\gisdata\LISTData\Contours\Contours 10m\thelist_contours10m_gda94.shp" 0 0 0 "\\hamster\gisdata\LISTData\Contours\Contours 10m\thelist_contours10m_gda94.shp"</Process><Process Name="RemoveSpatialIndex_17" ToolSource="C:\Program Files\ArcGIS\ArcToolbox\Toolboxes\Data Management Tools.tbx\RemoveSpatialIndex" Date="20061108" Time="070219">RemoveSpatialIndex "\\hamster\gisdata\LISTData\Contours\Contours 10m\thelist_contours10m_gda94.shp" "\\hamster\gisdata\LISTData\Contours\Contours 10m\thelist_contours10m_gda94.shp"</Process><Process Name="AddSpatialIndex_62" ToolSource="C:\Program Files\ArcGIS\ArcToolbox\Toolboxes\Data Management Tools.tbx\AddSpatialIndex" Date="20061108" Time="070728">AddSpatialIndex "\\hamster\gisdata\LISTData\Contours\Contours 10m\thelist_contours10m_gda94.shp" 0 0 0 "\\hamster\gisdata\LISTData\Contours\Contours 10m\thelist_contours10m_gda94.shp"</Process><Process Name="RemoveSpatialIndex_17" ToolSource="C:\Program Files\ArcGIS\ArcToolbox\Toolboxes\Data Management Tools.tbx\RemoveSpatialIndex" Date="20061109" Time="070051">RemoveSpatialIndex "\\hamster\gisdata\LISTData\Contours\Contours 10m\thelist_contours10m_gda94.shp" "\\hamster\gisdata\LISTData\Contours\Contours 10m\thelist_contours10m_gda94.shp"</Process><Process Name="AddSpatialIndex_62" ToolSource="C:\Program Files\ArcGIS\ArcToolbox\Toolboxes\Data Management Tools.tbx\AddSpatialIndex" Date="20061109" Time="070642">AddSpatialIndex "\\hamster\gisdata\LISTData\Contours\Contours 10m\thelist_contours10m_gda94.shp" 0 0 0 "\\hamster\gisdata\LISTData\Contours\Contours 10m\thelist_contours10m_gda94.shp"</Process><Process Name="RemoveSpatialIndex_17" ToolSource="C:\Program Files\ArcGIS\ArcToolbox\Toolboxes\Data Management Tools.tbx\RemoveSpatialIndex" Date="20061110" Time="070047">RemoveSpatialIndex "\\hamster\gisdata\LISTData\Contours\Contours 10m\thelist_contours10m_gda94.shp" "\\hamster\gisdata\LISTData\Contours\Contours 10m\thelist_contours10m_gda94.shp"</Process><Process Name="AddSpatialIndex_62" ToolSource="C:\Program Files\ArcGIS\ArcToolbox\Toolboxes\Data Management Tools.tbx\AddSpatialIndex" Date="20061110" Time="070637">AddSpatialIndex "\\hamster\gisdata\LISTData\Contours\Contours 10m\thelist_contours10m_gda94.shp" 0 0 0 "\\hamster\gisdata\LISTData\Contours\Contours 10m\thelist_contours10m_gda94.shp"</Process><Process Name="RemoveSpatialIndex_17" ToolSource="C:\Program Files\ArcGIS\ArcToolbox\Toolboxes\Data Management Tools.tbx\RemoveSpatialIndex" Date="20061111" Time="070047">RemoveSpatialIndex "\\hamster\gisdata\LISTData\Contours\Contours 10m\thelist_contours10m_gda94.shp" "\\hamster\gisdata\LISTData\Contours\Contours 10m\thelist_contours10m_gda94.shp"</Process><Process Name="AddSpatialIndex_62" ToolSource="C:\Program Files\ArcGIS\ArcToolbox\Toolboxes\Data Management Tools.tbx\AddSpatialIndex" Date="20061111" Time="070656">AddSpatialIndex "\\hamster\gisdata\LISTData\Contours\Contours 10m\thelist_contours10m_gda94.shp" 0 0 0 "\\hamster\gisdata\LISTData\Contours\Contours 10m\thelist_contours10m_gda94.shp"</Process><Process Name="RemoveSpatialIndex_17" ToolSource="C:\Program Files\ArcGIS\ArcToolbox\Toolboxes\Data Management Tools.tbx\RemoveSpatialIndex" Date="20061112" Time="070048">RemoveSpatialIndex "\\hamster\gisdata\LISTData\Contours\Contours 10m\thelist_contours10m_gda94.shp" "\\hamster\gisdata\LISTData\Contours\Contours 10m\thelist_contours10m_gda94.shp"</Process><Process Name="AddSpatialIndex_62" ToolSource="C:\Program Files\ArcGIS\ArcToolbox\Toolboxes\Data Management Tools.tbx\AddSpatialIndex" Date="20061112" Time="070651">AddSpatialIndex "\\hamster\gisdata\LISTData\Contours\Contours 10m\thelist_contours10m_gda94.shp" 0 0 0 "\\hamster\gisdata\LISTData\Contours\Contours 10m\thelist_contours10m_gda94.shp"</Process><Process Name="RemoveSpatialIndex_17" ToolSource="C:\Program Files\ArcGIS\ArcToolbox\Toolboxes\Data Management Tools.tbx\RemoveSpatialIndex" Date="20061113" Time="070049">RemoveSpatialIndex "\\hamster\gisdata\LISTData\Contours\Contours 10m\thelist_contours10m_gda94.shp" "\\hamster\gisdata\LISTData\Contours\Contours 10m\thelist_contours10m_gda94.shp"</Process><Process Name="AddSpatialIndex_62" ToolSource="C:\Program Files\ArcGIS\ArcToolbox\Toolboxes\Data Management Tools.tbx\AddSpatialIndex" Date="20061113" Time="070655">AddSpatialIndex "\\hamster\gisdata\LISTData\Contours\Contours 10m\thelist_contours10m_gda94.shp" 0 0 0 "\\hamster\gisdata\LISTData\Contours\Contours 10m\thelist_contours10m_gda94.shp"</Process><Process Name="RemoveSpatialIndex_17" ToolSource="C:\Program Files\ArcGIS\ArcToolbox\Toolboxes\Data Management Tools.tbx\RemoveSpatialIndex" Date="20061114" Time="070050">RemoveSpatialIndex "\\hamster\gisdata\LISTData\Contours\Contours 10m\thelist_contours10m_gda94.shp" "\\hamster\gisdata\LISTData\Contours\Contours 10m\thelist_contours10m_gda94.shp"</Process><Process Name="AddSpatialIndex_62" ToolSource="C:\Program Files\ArcGIS\ArcToolbox\Toolboxes\Data Management Tools.tbx\AddSpatialIndex" Date="20061114" Time="070648">AddSpatialIndex "\\hamster\gisdata\LISTData\Contours\Contours 10m\thelist_contours10m_gda94.shp" 0 0 0 "\\hamster\gisdata\LISTData\Contours\Contours 10m\thelist_contours10m_gda94.shp"</Process><Process Name="RemoveSpatialIndex_17" ToolSource="C:\Program Files\ArcGIS\ArcToolbox\Toolboxes\Data Management Tools.tbx\RemoveSpatialIndex" Date="20061115" Time="070047">RemoveSpatialIndex "\\hamster\gisdata\LISTData\Contours\Contours 10m\thelist_contours10m_gda94.shp" "\\hamster\gisdata\LISTData\Contours\Contours 10m\thelist_contours10m_gda94.shp"</Process><Process Name="AddSpatialIndex_62" ToolSource="C:\Program Files\ArcGIS\ArcToolbox\Toolboxes\Data Management Tools.tbx\AddSpatialIndex" Date="20061115" Time="070645">AddSpatialIndex "\\hamster\gisdata\LISTData\Contours\Contours 10m\thelist_contours10m_gda94.shp" 0 0 0 "\\hamster\gisdata\LISTData\Contours\Contours 10m\thelist_contours10m_gda94.shp"</Process><Process Name="RemoveSpatialIndex_17" ToolSource="C:\Program Files\ArcGIS\ArcToolbox\Toolboxes\Data Management Tools.tbx\RemoveSpatialIndex" Date="20061116" Time="070048">RemoveSpatialIndex "\\hamster\gisdata\LISTData\Contours\Contours 10m\thelist_contours10m_gda94.shp" "\\hamster\gisdata\LISTData\Contours\Contours 10m\thelist_contours10m_gda94.shp"</Process><Process Name="AddSpatialIndex_62" ToolSource="C:\Program Files\ArcGIS\ArcToolbox\Toolboxes\Data Management Tools.tbx\AddSpatialIndex" Date="20061116" Time="070652">AddSpatialIndex "\\hamster\gisdata\LISTData\Contours\Contours 10m\thelist_contours10m_gda94.shp" 0 0 0 "\\hamster\gisdata\LISTData\Contours\Contours 10m\thelist_contours10m_gda94.shp"</Process><Process Name="RemoveSpatialIndex_17" ToolSource="C:\Program Files\ArcGIS\ArcToolbox\Toolboxes\Data Management Tools.tbx\RemoveSpatialIndex" Date="20061117" Time="070051">RemoveSpatialIndex "\\hamster\gisdata\LISTData\Contours\Contours 10m\thelist_contours10m_gda94.shp" "\\hamster\gisdata\LISTData\Contours\Contours 10m\thelist_contours10m_gda94.shp"</Process><Process Name="AddSpatialIndex_64" ToolSource="C:\Program Files\ArcGIS\ArcToolbox\Toolboxes\Data Management Tools.tbx\AddSpatialIndex" Date="20061117" Time="070656">AddSpatialIndex "\\hamster\gisdata\LISTData\Contours\Contours 10m\thelist_contours10m_gda94.shp" 0 0 0 "\\hamster\gisdata\LISTData\Contours\Contours 10m\thelist_contours10m_gda94.shp"</Process><Process Name="RemoveSpatialIndex_17" ToolSource="C:\Program Files\ArcGIS\ArcToolbox\Toolboxes\Data Management Tools.tbx\RemoveSpatialIndex" Date="20061118" Time="070051">RemoveSpatialIndex "\\hamster\gisdata\LISTData\Contours\Contours 10m\thelist_contours10m_gda94.shp" "\\hamster\gisdata\LISTData\Contours\Contours 10m\thelist_contours10m_gda94.shp"</Process><Process Name="AddSpatialIndex_64" ToolSource="C:\Program Files\ArcGIS\ArcToolbox\Toolboxes\Data Management Tools.tbx\AddSpatialIndex" Date="20061118" Time="070655">AddSpatialIndex "\\hamster\gisdata\LISTData\Contours\Contours 10m\thelist_contours10m_gda94.shp" 0 0 0 "\\hamster\gisdata\LISTData\Contours\Contours 10m\thelist_contours10m_gda94.shp"</Process><Process Name="RemoveSpatialIndex_17" ToolSource="C:\Program Files\ArcGIS\ArcToolbox\Toolboxes\Data Management Tools.tbx\RemoveSpatialIndex" Date="20061119" Time="070040">RemoveSpatialIndex "\\hamster\gisdata\LISTData\Contours\Contours 10m\thelist_contours10m_gda94.shp" "\\hamster\gisdata\LISTData\Contours\Contours 10m\thelist_contours10m_gda94.shp"</Process><Process Name="AddSpatialIndex_64" ToolSource="C:\Program Files\ArcGIS\ArcToolbox\Toolboxes\Data Management Tools.tbx\AddSpatialIndex" Date="20061119" Time="070649">AddSpatialIndex "\\hamster\gisdata\LISTData\Contours\Contours 10m\thelist_contours10m_gda94.shp" 0 0 0 "\\hamster\gisdata\LISTData\Contours\Contours 10m\thelist_contours10m_gda94.shp"</Process><Process Name="RemoveSpatialIndex_17" ToolSource="C:\Program Files\ArcGIS\ArcToolbox\Toolboxes\Data Management Tools.tbx\RemoveSpatialIndex" Date="20061120" Time="070039">RemoveSpatialIndex "\\hamster\gisdata\LISTData\Contours\Contours 10m\thelist_contours10m_gda94.shp" "\\hamster\gisdata\LISTData\Contours\Contours 10m\thelist_contours10m_gda94.shp"</Process><Process Name="AddSpatialIndex_64" ToolSource="C:\Program Files\ArcGIS\ArcToolbox\Toolboxes\Data Management Tools.tbx\AddSpatialIndex" Date="20061120" Time="070646">AddSpatialIndex "\\hamster\gisdata\LISTData\Contours\Contours 10m\thelist_contours10m_gda94.shp" 0 0 0 "\\hamster\gisdata\LISTData\Contours\Contours 10m\thelist_contours10m_gda94.shp"</Process><Process Name="RemoveSpatialIndex_17" ToolSource="C:\Program Files\ArcGIS\ArcToolbox\Toolboxes\Data Management Tools.tbx\RemoveSpatialIndex" Date="20061121" Time="070051">RemoveSpatialIndex "\\hamster\gisdata\LISTData\Contours\Contours 10m\thelist_contours10m_gda94.shp" "\\hamster\gisdata\LISTData\Contours\Contours 10m\thelist_contours10m_gda94.shp"</Process><Process Name="AddSpatialIndex_64" ToolSource="C:\Program Files\ArcGIS\ArcToolbox\Toolboxes\Data Management Tools.tbx\AddSpatialIndex" Date="20061121" Time="070653">AddSpatialIndex "\\hamster\gisdata\LISTData\Contours\Contours 10m\thelist_contours10m_gda94.shp" 0 0 0 "\\hamster\gisdata\LISTData\Contours\Contours 10m\thelist_contours10m_gda94.shp"</Process><Process Name="RemoveSpatialIndex_17" ToolSource="C:\Program Files\ArcGIS\ArcToolbox\Toolboxes\Data Management Tools.tbx\RemoveSpatialIndex" Date="20061122" Time="070058">RemoveSpatialIndex "\\hamster\gisdata\LISTData\Contours\Contours 10m\thelist_contours10m_gda94.shp" "\\hamster\gisdata\LISTData\Contours\Contours 10m\thelist_contours10m_gda94.shp"</Process><Process Name="AddSpatialIndex_64" ToolSource="C:\Program Files\ArcGIS\ArcToolbox\Toolboxes\Data Management Tools.tbx\AddSpatialIndex" Date="20061122" Time="070809">AddSpatialIndex "\\hamster\gisdata\LISTData\Contours\Contours 10m\thelist_contours10m_gda94.shp" 0 0 0 "\\hamster\gisdata\LISTData\Contours\Contours 10m\thelist_contours10m_gda94.shp"</Process><Process Name="RemoveSpatialIndex_17" ToolSource="C:\Program Files\ArcGIS\ArcToolbox\Toolboxes\Data Management Tools.tbx\RemoveSpatialIndex" Date="20061123" Time="070052">RemoveSpatialIndex "\\hamster\gisdata\LISTData\Contours\Contours 10m\thelist_contours10m_gda94.shp" "\\hamster\gisdata\LISTData\Contours\Contours 10m\thelist_contours10m_gda94.shp"</Process><Process Name="AddSpatialIndex_64" ToolSource="C:\Program Files\ArcGIS\ArcToolbox\Toolboxes\Data Management Tools.tbx\AddSpatialIndex" Date="20061123" Time="070658">AddSpatialIndex "\\hamster\gisdata\LISTData\Contours\Contours 10m\thelist_contours10m_gda94.shp" 0 0 0 "\\hamster\gisdata\LISTData\Contours\Contours 10m\thelist_contours10m_gda94.shp"</Process><Process Name="RemoveSpatialIndex_17" ToolSource="C:\Program Files\ArcGIS\ArcToolbox\Toolboxes\Data Management Tools.tbx\RemoveSpatialIndex" Date="20061124" Time="070048">RemoveSpatialIndex "\\hamster\gisdata\LISTData\Contours\Contours 10m\thelist_contours10m_gda94.shp" "\\hamster\gisdata\LISTData\Contours\Contours 10m\thelist_contours10m_gda94.shp"</Process><Process Name="AddSpatialIndex_64" ToolSource="C:\Program Files\ArcGIS\ArcToolbox\Toolboxes\Data Management Tools.tbx\AddSpatialIndex" Date="20061124" Time="070652">AddSpatialIndex "\\hamster\gisdata\LISTData\Contours\Contours 10m\thelist_contours10m_gda94.shp" 0 0 0 "\\hamster\gisdata\LISTData\Contours\Contours 10m\thelist_contours10m_gda94.shp"</Process><Process Name="RemoveSpatialIndex_17" ToolSource="C:\Program Files\ArcGIS\ArcToolbox\Toolboxes\Data Management Tools.tbx\RemoveSpatialIndex" Date="20061125" Time="070046">RemoveSpatialIndex "\\hamster\gisdata\LISTData\Contours\Contours 10m\thelist_contours10m_gda94.shp" "\\hamster\gisdata\LISTData\Contours\Contours 10m\thelist_contours10m_gda94.shp"</Process><Process Name="AddSpatialIndex_64" ToolSource="C:\Program Files\ArcGIS\ArcToolbox\Toolboxes\Data Management Tools.tbx\AddSpatialIndex" Date="20061125" Time="070649">AddSpatialIndex "\\hamster\gisdata\LISTData\Contours\Contours 10m\thelist_contours10m_gda94.shp" 0 0 0 "\\hamster\gisdata\LISTData\Contours\Contours 10m\thelist_contours10m_gda94.shp"</Process><Process Name="RemoveSpatialIndex_17" ToolSource="C:\Program Files\ArcGIS\ArcToolbox\Toolboxes\Data Management Tools.tbx\RemoveSpatialIndex" Date="20061126" Time="070046">RemoveSpatialIndex "\\hamster\gisdata\LISTData\Contours\Contours 10m\thelist_contours10m_gda94.shp" "\\hamster\gisdata\LISTData\Contours\Contours 10m\thelist_contours10m_gda94.shp"</Process><Process Name="AddSpatialIndex_64" ToolSource="C:\Program Files\ArcGIS\ArcToolbox\Toolboxes\Data Management Tools.tbx\AddSpatialIndex" Date="20061126" Time="070648">AddSpatialIndex "\\hamster\gisdata\LISTData\Contours\Contours 10m\thelist_contours10m_gda94.shp" 0 0 0 "\\hamster\gisdata\LISTData\Contours\Contours 10m\thelist_contours10m_gda94.shp"</Process><Process Name="RemoveSpatialIndex_17" ToolSource="C:\Program Files\ArcGIS\ArcToolbox\Toolboxes\Data Management Tools.tbx\RemoveSpatialIndex" Date="20061127" Time="070047">RemoveSpatialIndex "\\hamster\gisdata\LISTData\Contours\Contours 10m\thelist_contours10m_gda94.shp" "\\hamster\gisdata\LISTData\Contours\Contours 10m\thelist_contours10m_gda94.shp"</Process><Process Name="AddSpatialIndex_64" ToolSource="C:\Program Files\ArcGIS\ArcToolbox\Toolboxes\Data Management Tools.tbx\AddSpatialIndex" Date="20061127" Time="070651">AddSpatialIndex "\\hamster\gisdata\LISTData\Contours\Contours 10m\thelist_contours10m_gda94.shp" 0 0 0 "\\hamster\gisdata\LISTData\Contours\Contours 10m\thelist_contours10m_gda94.shp"</Process><Process Name="RemoveSpatialIndex_17" ToolSource="C:\Program Files\ArcGIS\ArcToolbox\Toolboxes\Data Management Tools.tbx\RemoveSpatialIndex" Date="20061128" Time="070057">RemoveSpatialIndex "\\hamster\gisdata\LISTData\Contours\Contours 10m\thelist_contours10m_gda94.shp" "\\hamster\gisdata\LISTData\Contours\Contours 10m\thelist_contours10m_gda94.shp"</Process><Process Name="AddSpatialIndex_64" ToolSource="C:\Program Files\ArcGIS\ArcToolbox\Toolboxes\Data Management Tools.tbx\AddSpatialIndex" Date="20061128" Time="070703">AddSpatialIndex "\\hamster\gisdata\LISTData\Contours\Contours 10m\thelist_contours10m_gda94.shp" 0 0 0 "\\hamster\gisdata\LISTData\Contours\Contours 10m\thelist_contours10m_gda94.shp"</Process><Process Name="RemoveSpatialIndex_17" ToolSource="C:\Program Files\ArcGIS\ArcToolbox\Toolboxes\Data Management Tools.tbx\RemoveSpatialIndex" Date="20061129" Time="070051">RemoveSpatialIndex "\\hamster\gisdata\LISTData\Contours\Contours 10m\thelist_contours10m_gda94.shp" "\\hamster\gisdata\LISTData\Contours\Contours 10m\thelist_contours10m_gda94.shp"</Process><Process Name="AddSpatialIndex_64" ToolSource="C:\Program Files\ArcGIS\ArcToolbox\Toolboxes\Data Management Tools.tbx\AddSpatialIndex" Date="20061129" Time="070657">AddSpatialIndex "\\hamster\gisdata\LISTData\Contours\Contours 10m\thelist_contours10m_gda94.shp" 0 0 0 "\\hamster\gisdata\LISTData\Contours\Contours 10m\thelist_contours10m_gda94.shp"</Process><Process Name="RemoveSpatialIndex_17" ToolSource="C:\Program Files\ArcGIS\ArcToolbox\Toolboxes\Data Management Tools.tbx\RemoveSpatialIndex" Date="20061130" Time="070051">RemoveSpatialIndex "\\hamster\gisdata\LISTData\Contours\Contours 10m\thelist_contours10m_gda94.shp" "\\hamster\gisdata\LISTData\Contours\Contours 10m\thelist_contours10m_gda94.shp"</Process><Process Name="AddSpatialIndex_64" ToolSource="C:\Program Files\ArcGIS\ArcToolbox\Toolboxes\Data Management Tools.tbx\AddSpatialIndex" Date="20061130" Time="070703">AddSpatialIndex "\\hamster\gisdata\LISTData\Contours\Contours 10m\thelist_contours10m_gda94.shp" 0 0 0 "\\hamster\gisdata\LISTData\Contours\Contours 10m\thelist_contours10m_gda94.shp"</Process><Process Name="RemoveSpatialIndex_17" ToolSource="C:\Program Files\ArcGIS\ArcToolbox\Toolboxes\Data Management Tools.tbx\RemoveSpatialIndex" Date="20061201" Time="070047">RemoveSpatialIndex "\\hamster\gisdata\LISTData\Contours\Contours 10m\thelist_contours10m_gda94.shp" "\\hamster\gisdata\LISTData\Contours\Contours 10m\thelist_contours10m_gda94.shp"</Process><Process Name="AddSpatialIndex_64" ToolSource="C:\Program Files\ArcGIS\ArcToolbox\Toolboxes\Data Management Tools.tbx\AddSpatialIndex" Date="20061201" Time="070659">AddSpatialIndex "\\hamster\gisdata\LISTData\Contours\Contours 10m\thelist_contours10m_gda94.shp" 0 0 0 "\\hamster\gisdata\LISTData\Contours\Contours 10m\thelist_contours10m_gda94.shp"</Process><Process Name="RemoveSpatialIndex_17" ToolSource="C:\Program Files\ArcGIS\ArcToolbox\Toolboxes\Data Management Tools.tbx\RemoveSpatialIndex" Date="20061202" Time="070048">RemoveSpatialIndex "\\hamster\gisdata\LISTData\Contours\Contours 10m\thelist_contours10m_gda94.shp" "\\hamster\gisdata\LISTData\Contours\Contours 10m\thelist_contours10m_gda94.shp"</Process><Process Name="AddSpatialIndex_64" ToolSource="C:\Program Files\ArcGIS\ArcToolbox\Toolboxes\Data Management Tools.tbx\AddSpatialIndex" Date="20061202" Time="070658">AddSpatialIndex "\\hamster\gisdata\LISTData\Contours\Contours 10m\thelist_contours10m_gda94.shp" 0 0 0 "\\hamster\gisdata\LISTData\Contours\Contours 10m\thelist_contours10m_gda94.shp"</Process><Process Name="RemoveSpatialIndex_17" ToolSource="C:\Program Files\ArcGIS\ArcToolbox\Toolboxes\Data Management Tools.tbx\RemoveSpatialIndex" Date="20061203" Time="070047">RemoveSpatialIndex "\\hamster\gisdata\LISTData\Contours\Contours 10m\thelist_contours10m_gda94.shp" "\\hamster\gisdata\LISTData\Contours\Contours 10m\thelist_contours10m_gda94.shp"</Process><Process Name="AddSpatialIndex_64" ToolSource="C:\Program Files\ArcGIS\ArcToolbox\Toolboxes\Data Management Tools.tbx\AddSpatialIndex" Date="20061203" Time="070654">AddSpatialIndex "\\hamster\gisdata\LISTData\Contours\Contours 10m\thelist_contours10m_gda94.shp" 0 0 0 "\\hamster\gisdata\LISTData\Contours\Contours 10m\thelist_contours10m_gda94.shp"</Process><Process Name="RemoveSpatialIndex_17" ToolSource="C:\Program Files\ArcGIS\ArcToolbox\Toolboxes\Data Management Tools.tbx\RemoveSpatialIndex" Date="20061204" Time="070049">RemoveSpatialIndex "\\hamster\gisdata\LISTData\Contours\Contours 10m\thelist_contours10m_gda94.shp" "\\hamster\gisdata\LISTData\Contours\Contours 10m\thelist_contours10m_gda94.shp"</Process><Process Name="AddSpatialIndex_64" ToolSource="C:\Program Files\ArcGIS\ArcToolbox\Toolboxes\Data Management Tools.tbx\AddSpatialIndex" Date="20061204" Time="070656">AddSpatialIndex "\\hamster\gisdata\LISTData\Contours\Contours 10m\thelist_contours10m_gda94.shp" 0 0 0 "\\hamster\gisdata\LISTData\Contours\Contours 10m\thelist_contours10m_gda94.shp"</Process><Process Name="RemoveSpatialIndex_17" ToolSource="C:\Program Files\ArcGIS\ArcToolbox\Toolboxes\Data Management Tools.tbx\RemoveSpatialIndex" Date="20061205" Time="070047">RemoveSpatialIndex "\\hamster\gisdata\LISTData\Contours\Contours 10m\thelist_contours10m_gda94.shp" "\\hamster\gisdata\LISTData\Contours\Contours 10m\thelist_contours10m_gda94.shp"</Process><Process Name="AddSpatialIndex_65" ToolSource="C:\Program Files\ArcGIS\ArcToolbox\Toolboxes\Data Management Tools.tbx\AddSpatialIndex" Date="20061205" Time="070655">AddSpatialIndex "\\hamster\gisdata\LISTData\Contours\Contours 10m\thelist_contours10m_gda94.shp" 0 0 0 "\\hamster\gisdata\LISTData\Contours\Contours 10m\thelist_contours10m_gda94.shp"</Process><Process Name="RemoveSpatialIndex_17" ToolSource="C:\Program Files\ArcGIS\ArcToolbox\Toolboxes\Data Management Tools.tbx\RemoveSpatialIndex" Date="20061206" Time="070100">RemoveSpatialIndex "\\hamster\gisdata\LISTData\Contours\Contours 10m\thelist_contours10m_gda94.shp" "\\hamster\gisdata\LISTData\Contours\Contours 10m\thelist_contours10m_gda94.shp"</Process><Process Name="AddSpatialIndex_65" ToolSource="C:\Program Files\ArcGIS\ArcToolbox\Toolboxes\Data Management Tools.tbx\AddSpatialIndex" Date="20061206" Time="070659">AddSpatialIndex "\\hamster\gisdata\LISTData\Contours\Contours 10m\thelist_contours10m_gda94.shp" 0 0 0 "\\hamster\gisdata\LISTData\Contours\Contours 10m\thelist_contours10m_gda94.shp"</Process><Process Name="RemoveSpatialIndex_17" ToolSource="C:\Program Files\ArcGIS\ArcToolbox\Toolboxes\Data Management Tools.tbx\RemoveSpatialIndex" Date="20061207" Time="070055">RemoveSpatialIndex "\\hamster\gisdata\LISTData\Contours\Contours 10m\thelist_contours10m_gda94.shp" "\\hamster\gisdata\LISTData\Contours\Contours 10m\thelist_contours10m_gda94.shp"</Process><Process Name="AddSpatialIndex_65" ToolSource="C:\Program Files\ArcGIS\ArcToolbox\Toolboxes\Data Management Tools.tbx\AddSpatialIndex" Date="20061207" Time="070702">AddSpatialIndex "\\hamster\gisdata\LISTData\Contours\Contours 10m\thelist_contours10m_gda94.shp" 0 0 0 "\\hamster\gisdata\LISTData\Contours\Contours 10m\thelist_contours10m_gda94.shp"</Process><Process Name="RemoveSpatialIndex_17" ToolSource="C:\Program Files\ArcGIS\ArcToolbox\Toolboxes\Data Management Tools.tbx\RemoveSpatialIndex" Date="20061208" Time="070056">RemoveSpatialIndex "\\hamster\gisdata\LISTData\Contours\Contours 10m\thelist_contours10m_gda94.shp" "\\hamster\gisdata\LISTData\Contours\Contours 10m\thelist_contours10m_gda94.shp"</Process><Process Name="AddSpatialIndex_65" ToolSource="C:\Program Files\ArcGIS\ArcToolbox\Toolboxes\Data Management Tools.tbx\AddSpatialIndex" Date="20061208" Time="070707">AddSpatialIndex "\\hamster\gisdata\LISTData\Contours\Contours 10m\thelist_contours10m_gda94.shp" 0 0 0 "\\hamster\gisdata\LISTData\Contours\Contours 10m\thelist_contours10m_gda94.shp"</Process><Process Name="RemoveSpatialIndex_17" ToolSource="C:\Program Files\ArcGIS\ArcToolbox\Toolboxes\Data Management Tools.tbx\RemoveSpatialIndex" Date="20061209" Time="070046">RemoveSpatialIndex "\\hamster\gisdata\LISTData\Contours\Contours 10m\thelist_contours10m_gda94.shp" "\\hamster\gisdata\LISTData\Contours\Contours 10m\thelist_contours10m_gda94.shp"</Process><Process Name="AddSpatialIndex_65" ToolSource="C:\Program Files\ArcGIS\ArcToolbox\Toolboxes\Data Management Tools.tbx\AddSpatialIndex" Date="20061209" Time="070650">AddSpatialIndex "\\hamster\gisdata\LISTData\Contours\Contours 10m\thelist_contours10m_gda94.shp" 0 0 0 "\\hamster\gisdata\LISTData\Contours\Contours 10m\thelist_contours10m_gda94.shp"</Process><Process Name="RemoveSpatialIndex_17" ToolSource="C:\Program Files\ArcGIS\ArcToolbox\Toolboxes\Data Management Tools.tbx\RemoveSpatialIndex" Date="20061210" Time="070046">RemoveSpatialIndex "\\hamster\gisdata\LISTData\Contours\Contours 10m\thelist_contours10m_gda94.shp" "\\hamster\gisdata\LISTData\Contours\Contours 10m\thelist_contours10m_gda94.shp"</Process><Process Name="AddSpatialIndex_65" ToolSource="C:\Program Files\ArcGIS\ArcToolbox\Toolboxes\Data Management Tools.tbx\AddSpatialIndex" Date="20061210" Time="070649">AddSpatialIndex "\\hamster\gisdata\LISTData\Contours\Contours 10m\thelist_contours10m_gda94.shp" 0 0 0 "\\hamster\gisdata\LISTData\Contours\Contours 10m\thelist_contours10m_gda94.shp"</Process><Process Name="RemoveSpatialIndex_17" ToolSource="C:\Program Files\ArcGIS\ArcToolbox\Toolboxes\Data Management Tools.tbx\RemoveSpatialIndex" Date="20061211" Time="070056">RemoveSpatialIndex "\\hamster\gisdata\LISTData\Contours\Contours 10m\thelist_contours10m_gda94.shp" "\\hamster\gisdata\LISTData\Contours\Contours 10m\thelist_contours10m_gda94.shp"</Process><Process Name="AddSpatialIndex_65" ToolSource="C:\Program Files\ArcGIS\ArcToolbox\Toolboxes\Data Management Tools.tbx\AddSpatialIndex" Date="20061211" Time="070710">AddSpatialIndex "\\hamster\gisdata\LISTData\Contours\Contours 10m\thelist_contours10m_gda94.shp" 0 0 0 "\\hamster\gisdata\LISTData\Contours\Contours 10m\thelist_contours10m_gda94.shp"</Process><Process Name="RemoveSpatialIndex_17" ToolSource="C:\Program Files\ArcGIS\ArcToolbox\Toolboxes\Data Management Tools.tbx\RemoveSpatialIndex" Date="20061212" Time="070053">RemoveSpatialIndex "\\hamster\gisdata\LISTData\Contours\Contours 10m\thelist_contours10m_gda94.shp" "\\hamster\gisdata\LISTData\Contours\Contours 10m\thelist_contours10m_gda94.shp"</Process><Process Name="AddSpatialIndex_65" ToolSource="C:\Program Files\ArcGIS\ArcToolbox\Toolboxes\Data Management Tools.tbx\AddSpatialIndex" Date="20061212" Time="070657">AddSpatialIndex "\\hamster\gisdata\LISTData\Contours\Contours 10m\thelist_contours10m_gda94.shp" 0 0 0 "\\hamster\gisdata\LISTData\Contours\Contours 10m\thelist_contours10m_gda94.shp"</Process><Process Name="RemoveSpatialIndex_17" ToolSource="C:\Program Files\ArcGIS\ArcToolbox\Toolboxes\Data Management Tools.tbx\RemoveSpatialIndex" Date="20061213" Time="070049">RemoveSpatialIndex "\\hamster\gisdata\LISTData\Contours\Contours 10m\thelist_contours10m_gda94.shp" "\\hamster\gisdata\LISTData\Contours\Contours 10m\thelist_contours10m_gda94.shp"</Process><Process Name="AddSpatialIndex_65" ToolSource="C:\Program Files\ArcGIS\ArcToolbox\Toolboxes\Data Management Tools.tbx\AddSpatialIndex" Date="20061213" Time="070657">AddSpatialIndex "\\hamster\gisdata\LISTData\Contours\Contours 10m\thelist_contours10m_gda94.shp" 0 0 0 "\\hamster\gisdata\LISTData\Contours\Contours 10m\thelist_contours10m_gda94.shp"</Process><Process Name="RemoveSpatialIndex_17" ToolSource="C:\Program Files\ArcGIS\ArcToolbox\Toolboxes\Data Management Tools.tbx\RemoveSpatialIndex" Date="20061214" Time="070049">RemoveSpatialIndex "\\hamster\gisdata\LISTData\Contours\Contours 10m\thelist_contours10m_gda94.shp" "\\hamster\gisdata\LISTData\Contours\Contours 10m\thelist_contours10m_gda94.shp"</Process><Process Name="AddSpatialIndex_65" ToolSource="C:\Program Files\ArcGIS\ArcToolbox\Toolboxes\Data Management Tools.tbx\AddSpatialIndex" Date="20061214" Time="070706">AddSpatialIndex "\\hamster\gisdata\LISTData\Contours\Contours 10m\thelist_contours10m_gda94.shp" 0 0 0 "\\hamster\gisdata\LISTData\Contours\Contours 10m\thelist_contours10m_gda94.shp"</Process><Process Name="RemoveSpatialIndex_17" ToolSource="C:\Program Files\ArcGIS\ArcToolbox\Toolboxes\Data Management Tools.tbx\RemoveSpatialIndex" Date="20061215" Time="070048">RemoveSpatialIndex "\\hamster\gisdata\LISTData\Contours\Contours 10m\thelist_contours10m_gda94.shp" "\\hamster\gisdata\LISTData\Contours\Contours 10m\thelist_contours10m_gda94.shp"</Process><Process Name="AddSpatialIndex_65" ToolSource="C:\Program Files\ArcGIS\ArcToolbox\Toolboxes\Data Management Tools.tbx\AddSpatialIndex" Date="20061215" Time="070654">AddSpatialIndex "\\hamster\gisdata\LISTData\Contours\Contours 10m\thelist_contours10m_gda94.shp" 0 0 0 "\\hamster\gisdata\LISTData\Contours\Contours 10m\thelist_contours10m_gda94.shp"</Process><Process Name="RemoveSpatialIndex_17" ToolSource="C:\Program Files\ArcGIS\ArcToolbox\Toolboxes\Data Management Tools.tbx\RemoveSpatialIndex" Date="20061216" Time="070047">RemoveSpatialIndex "\\hamster\gisdata\LISTData\Contours\Contours 10m\thelist_contours10m_gda94.shp" "\\hamster\gisdata\LISTData\Contours\Contours 10m\thelist_contours10m_gda94.shp"</Process><Process Name="AddSpatialIndex_65" ToolSource="C:\Program Files\ArcGIS\ArcToolbox\Toolboxes\Data Management Tools.tbx\AddSpatialIndex" Date="20061216" Time="070652">AddSpatialIndex "\\hamster\gisdata\LISTData\Contours\Contours 10m\thelist_contours10m_gda94.shp" 0 0 0 "\\hamster\gisdata\LISTData\Contours\Contours 10m\thelist_contours10m_gda94.shp"</Process><Process Name="RemoveSpatialIndex_17" ToolSource="C:\Program Files\ArcGIS\ArcToolbox\Toolboxes\Data Management Tools.tbx\RemoveSpatialIndex" Date="20061217" Time="070043">RemoveSpatialIndex "\\hamster\gisdata\LISTData\Contours\Contours 10m\thelist_contours10m_gda94.shp" "\\hamster\gisdata\LISTData\Contours\Contours 10m\thelist_contours10m_gda94.shp"</Process><Process Name="AddSpatialIndex_65" ToolSource="C:\Program Files\ArcGIS\ArcToolbox\Toolboxes\Data Management Tools.tbx\AddSpatialIndex" Date="20061217" Time="070649">AddSpatialIndex "\\hamster\gisdata\LISTData\Contours\Contours 10m\thelist_contours10m_gda94.shp" 0 0 0 "\\hamster\gisdata\LISTData\Contours\Contours 10m\thelist_contours10m_gda94.shp"</Process><Process Name="RemoveSpatialIndex_17" ToolSource="C:\Program Files\ArcGIS\ArcToolbox\Toolboxes\Data Management Tools.tbx\RemoveSpatialIndex" Date="20061218" Time="070049">RemoveSpatialIndex "\\hamster\gisdata\LISTData\Contours\Contours 10m\thelist_contours10m_gda94.shp" "\\hamster\gisdata\LISTData\Contours\Contours 10m\thelist_contours10m_gda94.shp"</Process><Process Name="AddSpatialIndex_65" ToolSource="C:\Program Files\ArcGIS\ArcToolbox\Toolboxes\Data Management Tools.tbx\AddSpatialIndex" Date="20061218" Time="070713">AddSpatialIndex "\\hamster\gisdata\LISTData\Contours\Contours 10m\thelist_contours10m_gda94.shp" 0 0 0 "\\hamster\gisdata\LISTData\Contours\Contours 10m\thelist_contours10m_gda94.shp"</Process><Process Name="RemoveSpatialIndex_17" ToolSource="C:\Program Files\ArcGIS\ArcToolbox\Toolboxes\Data Management Tools.tbx\RemoveSpatialIndex" Date="20061219" Time="070047">RemoveSpatialIndex "\\hamster\gisdata\LISTData\Contours\Contours 10m\thelist_contours10m_gda94.shp" "\\hamster\gisdata\LISTData\Contours\Contours 10m\thelist_contours10m_gda94.shp"</Process><Process Name="AddSpatialIndex_65" ToolSource="C:\Program Files\ArcGIS\ArcToolbox\Toolboxes\Data Management Tools.tbx\AddSpatialIndex" Date="20061219" Time="070653">AddSpatialIndex "\\hamster\gisdata\LISTData\Contours\Contours 10m\thelist_contours10m_gda94.shp" 0 0 0 "\\hamster\gisdata\LISTData\Contours\Contours 10m\thelist_contours10m_gda94.shp"</Process><Process Name="RemoveSpatialIndex_17" ToolSource="C:\Program Files\ArcGIS\ArcToolbox\Toolboxes\Data Management Tools.tbx\RemoveSpatialIndex" Date="20061220" Time="070056">RemoveSpatialIndex "\\hamster\gisdata\LISTData\Contours\Contours 10m\thelist_contours10m_gda94.shp" "\\hamster\gisdata\LISTData\Contours\Contours 10m\thelist_contours10m_gda94.shp"</Process><Process Name="AddSpatialIndex_65" ToolSource="C:\Program Files\ArcGIS\ArcToolbox\Toolboxes\Data Management Tools.tbx\AddSpatialIndex" Date="20061220" Time="070706">AddSpatialIndex "\\hamster\gisdata\LISTData\Contours\Contours 10m\thelist_contours10m_gda94.shp" 0 0 0 "\\hamster\gisdata\LISTData\Contours\Contours 10m\thelist_contours10m_gda94.shp"</Process><Process Name="RemoveSpatialIndex_17" ToolSource="C:\Program Files\ArcGIS\ArcToolbox\Toolboxes\Data Management Tools.tbx\RemoveSpatialIndex" Date="20061221" Time="070048">RemoveSpatialIndex "\\hamster\gisdata\LISTData\Contours\Contours 10m\thelist_contours10m_gda94.shp" "\\hamster\gisdata\LISTData\Contours\Contours 10m\thelist_contours10m_gda94.shp"</Process><Process Name="AddSpatialIndex_65" ToolSource="C:\Program Files\ArcGIS\ArcToolbox\Toolboxes\Data Management Tools.tbx\AddSpatialIndex" Date="20061221" Time="070655">AddSpatialIndex "\\hamster\gisdata\LISTData\Contours\Contours 10m\thelist_contours10m_gda94.shp" 0 0 0 "\\hamster\gisdata\LISTData\Contours\Contours 10m\thelist_contours10m_gda94.shp"</Process><Process Name="RemoveSpatialIndex_17" ToolSource="C:\Program Files\ArcGIS\ArcToolbox\Toolboxes\Data Management Tools.tbx\RemoveSpatialIndex" Date="20061222" Time="070048">RemoveSpatialIndex "\\hamster\gisdata\LISTData\Contours\Contours 10m\thelist_contours10m_gda94.shp" "\\hamster\gisdata\LISTData\Contours\Contours 10m\thelist_contours10m_gda94.shp"</Process><Process Name="AddSpatialIndex_65" ToolSource="C:\Program Files\ArcGIS\ArcToolbox\Toolboxes\Data Management Tools.tbx\AddSpatialIndex" Date="20061222" Time="070701">AddSpatialIndex "\\hamster\gisdata\LISTData\Contours\Contours 10m\thelist_contours10m_gda94.shp" 0 0 0 "\\hamster\gisdata\LISTData\Contours\Contours 10m\thelist_contours10m_gda94.shp"</Process><Process Name="RemoveSpatialIndex_17" ToolSource="C:\Program Files\ArcGIS\ArcToolbox\Toolboxes\Data Management Tools.tbx\RemoveSpatialIndex" Date="20061223" Time="070052">RemoveSpatialIndex "\\hamster\gisdata\LISTData\Contours\Contours 10m\thelist_contours10m_gda94.shp" "\\hamster\gisdata\LISTData\Contours\Contours 10m\thelist_contours10m_gda94.shp"</Process><Process Name="AddSpatialIndex_65" ToolSource="C:\Program Files\ArcGIS\ArcToolbox\Toolboxes\Data Management Tools.tbx\AddSpatialIndex" Date="20061223" Time="070701">AddSpatialIndex "\\hamster\gisdata\LISTData\Contours\Contours 10m\thelist_contours10m_gda94.shp" 0 0 0 "\\hamster\gisdata\LISTData\Contours\Contours 10m\thelist_contours10m_gda94.shp"</Process><Process Name="RemoveSpatialIndex_17" ToolSource="C:\Program Files\ArcGIS\ArcToolbox\Toolboxes\Data Management Tools.tbx\RemoveSpatialIndex" Date="20061224" Time="070049">RemoveSpatialIndex "\\hamster\gisdata\LISTData\Contours\Contours 10m\thelist_contours10m_gda94.shp" "\\hamster\gisdata\LISTData\Contours\Contours 10m\thelist_contours10m_gda94.shp"</Process><Process Name="AddSpatialIndex_65" ToolSource="C:\Program Files\ArcGIS\ArcToolbox\Toolboxes\Data Management Tools.tbx\AddSpatialIndex" Date="20061224" Time="070654">AddSpatialIndex "\\hamster\gisdata\LISTData\Contours\Contours 10m\thelist_contours10m_gda94.shp" 0 0 0 "\\hamster\gisdata\LISTData\Contours\Contours 10m\thelist_contours10m_gda94.shp"</Process><Process Name="RemoveSpatialIndex_17" ToolSource="C:\Program Files\ArcGIS\ArcToolbox\Toolboxes\Data Management Tools.tbx\RemoveSpatialIndex" Date="20061225" Time="070048">RemoveSpatialIndex "\\hamster\gisdata\LISTData\Contours\Contours 10m\thelist_contours10m_gda94.shp" "\\hamster\gisdata\LISTData\Contours\Contours 10m\thelist_contours10m_gda94.shp"</Process><Process Name="AddSpatialIndex_65" ToolSource="C:\Program Files\ArcGIS\ArcToolbox\Toolboxes\Data Management Tools.tbx\AddSpatialIndex" Date="20061225" Time="070711">AddSpatialIndex "\\hamster\gisdata\LISTData\Contours\Contours 10m\thelist_contours10m_gda94.shp" 0 0 0 "\\hamster\gisdata\LISTData\Contours\Contours 10m\thelist_contours10m_gda94.shp"</Process><Process Name="RemoveSpatialIndex_17" ToolSource="C:\Program Files\ArcGIS\ArcToolbox\Toolboxes\Data Management Tools.tbx\RemoveSpatialIndex" Date="20061226" Time="070056">RemoveSpatialIndex "\\hamster\gisdata\LISTData\Contours\Contours 10m\thelist_contours10m_gda94.shp" "\\hamster\gisdata\LISTData\Contours\Contours 10m\thelist_contours10m_gda94.shp"</Process><Process Name="AddSpatialIndex_65" ToolSource="C:\Program Files\ArcGIS\ArcToolbox\Toolboxes\Data Management Tools.tbx\AddSpatialIndex" Date="20061226" Time="070704">AddSpatialIndex "\\hamster\gisdata\LISTData\Contours\Contours 10m\thelist_contours10m_gda94.shp" 0 0 0 "\\hamster\gisdata\LISTData\Contours\Contours 10m\thelist_contours10m_gda94.shp"</Process><Process Name="RemoveSpatialIndex_17" ToolSource="C:\Program Files\ArcGIS\ArcToolbox\Toolboxes\Data Management Tools.tbx\RemoveSpatialIndex" Date="20061227" Time="070056">RemoveSpatialIndex "\\hamster\gisdata\LISTData\Contours\Contours 10m\thelist_contours10m_gda94.shp" "\\hamster\gisdata\LISTData\Contours\Contours 10m\thelist_contours10m_gda94.shp"</Process><Process Name="AddSpatialIndex_65" ToolSource="C:\Program Files\ArcGIS\ArcToolbox\Toolboxes\Data Management Tools.tbx\AddSpatialIndex" Date="20061227" Time="070705">AddSpatialIndex "\\hamster\gisdata\LISTData\Contours\Contours 10m\thelist_contours10m_gda94.shp" 0 0 0 "\\hamster\gisdata\LISTData\Contours\Contours 10m\thelist_contours10m_gda94.shp"</Process><Process Name="RemoveSpatialIndex_17" ToolSource="C:\Program Files\ArcGIS\ArcToolbox\Toolboxes\Data Management Tools.tbx\RemoveSpatialIndex" Date="20061228" Time="070057">RemoveSpatialIndex "\\hamster\gisdata\LISTData\Contours\Contours 10m\thelist_contours10m_gda94.shp" "\\hamster\gisdata\LISTData\Contours\Contours 10m\thelist_contours10m_gda94.shp"</Process><Process Name="AddSpatialIndex_65" ToolSource="C:\Program Files\ArcGIS\ArcToolbox\Toolboxes\Data Management Tools.tbx\AddSpatialIndex" Date="20061228" Time="070712">AddSpatialIndex "\\hamster\gisdata\LISTData\Contours\Contours 10m\thelist_contours10m_gda94.shp" 0 0 0 "\\hamster\gisdata\LISTData\Contours\Contours 10m\thelist_contours10m_gda94.shp"</Process><Process Name="RemoveSpatialIndex_17" ToolSource="C:\Program Files\ArcGIS\ArcToolbox\Toolboxes\Data Management Tools.tbx\RemoveSpatialIndex" Date="20061229" Time="070055">RemoveSpatialIndex "\\hamster\gisdata\LISTData\Contours\Contours 10m\thelist_contours10m_gda94.shp" "\\hamster\gisdata\LISTData\Contours\Contours 10m\thelist_contours10m_gda94.shp"</Process><Process Name="AddSpatialIndex_65" ToolSource="C:\Program Files\ArcGIS\ArcToolbox\Toolboxes\Data Management Tools.tbx\AddSpatialIndex" Date="20061229" Time="070709">AddSpatialIndex "\\hamster\gisdata\LISTData\Contours\Contours 10m\thelist_contours10m_gda94.shp" 0 0 0 "\\hamster\gisdata\LISTData\Contours\Contours 10m\thelist_contours10m_gda94.shp"</Process><Process Name="RemoveSpatialIndex_17" ToolSource="C:\Program Files\ArcGIS\ArcToolbox\Toolboxes\Data Management Tools.tbx\RemoveSpatialIndex" Date="20061230" Time="070048">RemoveSpatialIndex "\\hamster\gisdata\LISTData\Contours\Contours 10m\thelist_contours10m_gda94.shp" "\\hamster\gisdata\LISTData\Contours\Contours 10m\thelist_contours10m_gda94.shp"</Process><Process Name="AddSpatialIndex_65" ToolSource="C:\Program Files\ArcGIS\ArcToolbox\Toolboxes\Data Management Tools.tbx\AddSpatialIndex" Date="20061230" Time="070654">AddSpatialIndex "\\hamster\gisdata\LISTData\Contours\Contours 10m\thelist_contours10m_gda94.shp" 0 0 0 "\\hamster\gisdata\LISTData\Contours\Contours 10m\thelist_contours10m_gda94.shp"</Process><Process Name="RemoveSpatialIndex_17" ToolSource="C:\Program Files\ArcGIS\ArcToolbox\Toolboxes\Data Management Tools.tbx\RemoveSpatialIndex" Date="20061231" Time="070056">RemoveSpatialIndex "\\hamster\gisdata\LISTData\Contours\Contours 10m\thelist_contours10m_gda94.shp" "\\hamster\gisdata\LISTData\Contours\Contours 10m\thelist_contours10m_gda94.shp"</Process><Process Name="AddSpatialIndex_65" ToolSource="C:\Program Files\ArcGIS\ArcToolbox\Toolboxes\Data Management Tools.tbx\AddSpatialIndex" Date="20061231" Time="070700">AddSpatialIndex "\\hamster\gisdata\LISTData\Contours\Contours 10m\thelist_contours10m_gda94.shp" 0 0 0 "\\hamster\gisdata\LISTData\Contours\Contours 10m\thelist_contours10m_gda94.shp"</Process><Process Name="RemoveSpatialIndex_17" ToolSource="C:\Program Files\ArcGIS\ArcToolbox\Toolboxes\Data Management Tools.tbx\RemoveSpatialIndex" Date="20070101" Time="070057">RemoveSpatialIndex "\\hamster\gisdata\LISTData\Contours\Contours 10m\thelist_contours10m_gda94.shp" "\\hamster\gisdata\LISTData\Contours\Contours 10m\thelist_contours10m_gda94.shp"</Process><Process Name="AddSpatialIndex_65" ToolSource="C:\Program Files\ArcGIS\ArcToolbox\Toolboxes\Data Management Tools.tbx\AddSpatialIndex" Date="20070101" Time="070703">AddSpatialIndex "\\hamster\gisdata\LISTData\Contours\Contours 10m\thelist_contours10m_gda94.shp" 0 0 0 "\\hamster\gisdata\LISTData\Contours\Contours 10m\thelist_contours10m_gda94.shp"</Process><Process Name="RemoveSpatialIndex_17" ToolSource="C:\Program Files\ArcGIS\ArcToolbox\Toolboxes\Data Management Tools.tbx\RemoveSpatialIndex" Date="20070102" Time="070046">RemoveSpatialIndex "\\hamster\gisdata\LISTData\Contours\Contours 10m\thelist_contours10m_gda94.shp" "\\hamster\gisdata\LISTData\Contours\Contours 10m\thelist_contours10m_gda94.shp"</Process><Process Name="AddSpatialIndex_65" ToolSource="C:\Program Files\ArcGIS\ArcToolbox\Toolboxes\Data Management Tools.tbx\AddSpatialIndex" Date="20070102" Time="070657">AddSpatialIndex "\\hamster\gisdata\LISTData\Contours\Contours 10m\thelist_contours10m_gda94.shp" 0 0 0 "\\hamster\gisdata\LISTData\Contours\Contours 10m\thelist_contours10m_gda94.shp"</Process><Process Name="RemoveSpatialIndex_17" ToolSource="C:\Program Files\ArcGIS\ArcToolbox\Toolboxes\Data Management Tools.tbx\RemoveSpatialIndex" Date="20070103" Time="070049">RemoveSpatialIndex "\\hamster\gisdata\LISTData\Contours\Contours 10m\thelist_contours10m_gda94.shp" "\\hamster\gisdata\LISTData\Contours\Contours 10m\thelist_contours10m_gda94.shp"</Process><Process Name="AddSpatialIndex_65" ToolSource="C:\Program Files\ArcGIS\ArcToolbox\Toolboxes\Data Management Tools.tbx\AddSpatialIndex" Date="20070103" Time="070656">AddSpatialIndex "\\hamster\gisdata\LISTData\Contours\Contours 10m\thelist_contours10m_gda94.shp" 0 0 0 "\\hamster\gisdata\LISTData\Contours\Contours 10m\thelist_contours10m_gda94.shp"</Process><Process Name="RemoveSpatialIndex_17" ToolSource="C:\Program Files\ArcGIS\ArcToolbox\Toolboxes\Data Management Tools.tbx\RemoveSpatialIndex" Date="20070105" Time="070052">RemoveSpatialIndex "\\hamster\gisdata\LISTData\Contours\Contours 10m\thelist_contours10m_gda94.shp" "\\hamster\gisdata\LISTData\Contours\Contours 10m\thelist_contours10m_gda94.shp"</Process><Process Name="AddSpatialIndex_65" ToolSource="C:\Program Files\ArcGIS\ArcToolbox\Toolboxes\Data Management Tools.tbx\AddSpatialIndex" Date="20070105" Time="070656">AddSpatialIndex "\\hamster\gisdata\LISTData\Contours\Contours 10m\thelist_contours10m_gda94.shp" 0 0 0 "\\hamster\gisdata\LISTData\Contours\Contours 10m\thelist_contours10m_gda94.shp"</Process><Process Name="RemoveSpatialIndex_17" ToolSource="C:\Program Files\ArcGIS\ArcToolbox\Toolboxes\Data Management Tools.tbx\RemoveSpatialIndex" Date="20070106" Time="070043">RemoveSpatialIndex "\\hamster\gisdata\LISTData\Contours\Contours 10m\thelist_contours10m_gda94.shp" "\\hamster\gisdata\LISTData\Contours\Contours 10m\thelist_contours10m_gda94.shp"</Process><Process Name="AddSpatialIndex_65" ToolSource="C:\Program Files\ArcGIS\ArcToolbox\Toolboxes\Data Management Tools.tbx\AddSpatialIndex" Date="20070106" Time="070651">AddSpatialIndex "\\hamster\gisdata\LISTData\Contours\Contours 10m\thelist_contours10m_gda94.shp" 0 0 0 "\\hamster\gisdata\LISTData\Contours\Contours 10m\thelist_contours10m_gda94.shp"</Process><Process Name="RemoveSpatialIndex_17" ToolSource="C:\Program Files\ArcGIS\ArcToolbox\Toolboxes\Data Management Tools.tbx\RemoveSpatialIndex" Date="20070107" Time="070043">RemoveSpatialIndex "\\hamster\gisdata\LISTData\Contours\Contours 10m\thelist_contours10m_gda94.shp" "\\hamster\gisdata\LISTData\Contours\Contours 10m\thelist_contours10m_gda94.shp"</Process><Process Name="AddSpatialIndex_65" ToolSource="C:\Program Files\ArcGIS\ArcToolbox\Toolboxes\Data Management Tools.tbx\AddSpatialIndex" Date="20070107" Time="070649">AddSpatialIndex "\\hamster\gisdata\LISTData\Contours\Contours 10m\thelist_contours10m_gda94.shp" 0 0 0 "\\hamster\gisdata\LISTData\Contours\Contours 10m\thelist_contours10m_gda94.shp"</Process><Process Name="RemoveSpatialIndex_17" ToolSource="C:\Program Files\ArcGIS\ArcToolbox\Toolboxes\Data Management Tools.tbx\RemoveSpatialIndex" Date="20070108" Time="070045">RemoveSpatialIndex "\\hamster\gisdata\LISTData\Contours\Contours 10m\thelist_contours10m_gda94.shp" "\\hamster\gisdata\LISTData\Contours\Contours 10m\thelist_contours10m_gda94.shp"</Process><Process Name="AddSpatialIndex_65" ToolSource="C:\Program Files\ArcGIS\ArcToolbox\Toolboxes\Data Management Tools.tbx\AddSpatialIndex" Date="20070108" Time="070654">AddSpatialIndex "\\hamster\gisdata\LISTData\Contours\Contours 10m\thelist_contours10m_gda94.shp" 0 0 0 "\\hamster\gisdata\LISTData\Contours\Contours 10m\thelist_contours10m_gda94.shp"</Process><Process Name="RemoveSpatialIndex_17" ToolSource="C:\Program Files\ArcGIS\ArcToolbox\Toolboxes\Data Management Tools.tbx\RemoveSpatialIndex" Date="20070109" Time="070041">RemoveSpatialIndex "\\hamster\gisdata\LISTData\Contours\Contours 10m\thelist_contours10m_gda94.shp" "\\hamster\gisdata\LISTData\Contours\Contours 10m\thelist_contours10m_gda94.shp"</Process><Process Name="AddSpatialIndex_65" ToolSource="C:\Program Files\ArcGIS\ArcToolbox\Toolboxes\Data Management Tools.tbx\AddSpatialIndex" Date="20070109" Time="070649">AddSpatialIndex "\\hamster\gisdata\LISTData\Contours\Contours 10m\thelist_contours10m_gda94.shp" 0 0 0 "\\hamster\gisdata\LISTData\Contours\Contours 10m\thelist_contours10m_gda94.shp"</Process><Process Name="RemoveSpatialIndex_17" ToolSource="C:\Program Files\ArcGIS\ArcToolbox\Toolboxes\Data Management Tools.tbx\RemoveSpatialIndex" Date="20070110" Time="070049">RemoveSpatialIndex "\\hamster\gisdata\LISTData\Contours\Contours 10m\thelist_contours10m_gda94.shp" "\\hamster\gisdata\LISTData\Contours\Contours 10m\thelist_contours10m_gda94.shp"</Process><Process Name="AddSpatialIndex_65" ToolSource="C:\Program Files\ArcGIS\ArcToolbox\Toolboxes\Data Management Tools.tbx\AddSpatialIndex" Date="20070110" Time="070657">AddSpatialIndex "\\hamster\gisdata\LISTData\Contours\Contours 10m\thelist_contours10m_gda94.shp" 0 0 0 "\\hamster\gisdata\LISTData\Contours\Contours 10m\thelist_contours10m_gda94.shp"</Process><Process Name="RemoveSpatialIndex_17" ToolSource="C:\Program Files\ArcGIS\ArcToolbox\Toolboxes\Data Management Tools.tbx\RemoveSpatialIndex" Date="20070111" Time="070048">RemoveSpatialIndex "\\hamster\gisdata\LISTData\Contours\Contours 10m\thelist_contours10m_gda94.shp" "\\hamster\gisdata\LISTData\Contours\Contours 10m\thelist_contours10m_gda94.shp"</Process><Process Name="AddSpatialIndex_65" ToolSource="C:\Program Files\ArcGIS\ArcToolbox\Toolboxes\Data Management Tools.tbx\AddSpatialIndex" Date="20070111" Time="070656">AddSpatialIndex "\\hamster\gisdata\LISTData\Contours\Contours 10m\thelist_contours10m_gda94.shp" 0 0 0 "\\hamster\gisdata\LISTData\Contours\Contours 10m\thelist_contours10m_gda94.shp"</Process><Process Name="RemoveSpatialIndex_17" ToolSource="C:\Program Files\ArcGIS\ArcToolbox\Toolboxes\Data Management Tools.tbx\RemoveSpatialIndex" Date="20070112" Time="070048">RemoveSpatialIndex "\\hamster\gisdata\LISTData\Contours\Contours 10m\thelist_contours10m_gda94.shp" "\\hamster\gisdata\LISTData\Contours\Contours 10m\thelist_contours10m_gda94.shp"</Process><Process Name="AddSpatialIndex_65" ToolSource="C:\Program Files\ArcGIS\ArcToolbox\Toolboxes\Data Management Tools.tbx\AddSpatialIndex" Date="20070112" Time="070658">AddSpatialIndex "\\hamster\gisdata\LISTData\Contours\Contours 10m\thelist_contours10m_gda94.shp" 0 0 0 "\\hamster\gisdata\LISTData\Contours\Contours 10m\thelist_contours10m_gda94.shp"</Process><Process Name="RemoveSpatialIndex_17" ToolSource="C:\Program Files\ArcGIS\ArcToolbox\Toolboxes\Data Management Tools.tbx\RemoveSpatialIndex" Date="20070113" Time="070049">RemoveSpatialIndex "\\hamster\gisdata\LISTData\Contours\Contours 10m\thelist_contours10m_gda94.shp" "\\hamster\gisdata\LISTData\Contours\Contours 10m\thelist_contours10m_gda94.shp"</Process><Process Name="AddSpatialIndex_65" ToolSource="C:\Program Files\ArcGIS\ArcToolbox\Toolboxes\Data Management Tools.tbx\AddSpatialIndex" Date="20070113" Time="070659">AddSpatialIndex "\\hamster\gisdata\LISTData\Contours\Contours 10m\thelist_contours10m_gda94.shp" 0 0 0 "\\hamster\gisdata\LISTData\Contours\Contours 10m\thelist_contours10m_gda94.shp"</Process><Process Name="RemoveSpatialIndex_17" ToolSource="C:\Program Files\ArcGIS\ArcToolbox\Toolboxes\Data Management Tools.tbx\RemoveSpatialIndex" Date="20070114" Time="070048">RemoveSpatialIndex "\\hamster\gisdata\LISTData\Contours\Contours 10m\thelist_contours10m_gda94.shp" "\\hamster\gisdata\LISTData\Contours\Contours 10m\thelist_contours10m_gda94.shp"</Process><Process Name="AddSpatialIndex_65" ToolSource="C:\Program Files\ArcGIS\ArcToolbox\Toolboxes\Data Management Tools.tbx\AddSpatialIndex" Date="20070114" Time="070656">AddSpatialIndex "\\hamster\gisdata\LISTData\Contours\Contours 10m\thelist_contours10m_gda94.shp" 0 0 0 "\\hamster\gisdata\LISTData\Contours\Contours 10m\thelist_contours10m_gda94.shp"</Process><Process Name="RemoveSpatialIndex_17" ToolSource="C:\Program Files\ArcGIS\ArcToolbox\Toolboxes\Data Management Tools.tbx\RemoveSpatialIndex" Date="20070115" Time="070048">RemoveSpatialIndex "\\hamster\gisdata\LISTData\Contours\Contours 10m\thelist_contours10m_gda94.shp" "\\hamster\gisdata\LISTData\Contours\Contours 10m\thelist_contours10m_gda94.shp"</Process><Process Name="AddSpatialIndex_65" ToolSource="C:\Program Files\ArcGIS\ArcToolbox\Toolboxes\Data Management Tools.tbx\AddSpatialIndex" Date="20070115" Time="070657">AddSpatialIndex "\\hamster\gisdata\LISTData\Contours\Contours 10m\thelist_contours10m_gda94.shp" 0 0 0 "\\hamster\gisdata\LISTData\Contours\Contours 10m\thelist_contours10m_gda94.shp"</Process><Process Name="RemoveSpatialIndex_17" ToolSource="C:\Program Files\ArcGIS\ArcToolbox\Toolboxes\Data Management Tools.tbx\RemoveSpatialIndex" Date="20070116" Time="070048">RemoveSpatialIndex "\\hamster\gisdata\LISTData\Contours\Contours 10m\thelist_contours10m_gda94.shp" "\\hamster\gisdata\LISTData\Contours\Contours 10m\thelist_contours10m_gda94.shp"</Process><Process Name="AddSpatialIndex_65" ToolSource="C:\Program Files\ArcGIS\ArcToolbox\Toolboxes\Data Management Tools.tbx\AddSpatialIndex" Date="20070116" Time="070656">AddSpatialIndex "\\hamster\gisdata\LISTData\Contours\Contours 10m\thelist_contours10m_gda94.shp" 0 0 0 "\\hamster\gisdata\LISTData\Contours\Contours 10m\thelist_contours10m_gda94.shp"</Process><Process Name="RemoveSpatialIndex_17" ToolSource="C:\Program Files\ArcGIS\ArcToolbox\Toolboxes\Data Management Tools.tbx\RemoveSpatialIndex" Date="20070117" Time="070048">RemoveSpatialIndex "\\hamster\gisdata\LISTData\Contours\Contours 10m\thelist_contours10m_gda94.shp" "\\hamster\gisdata\LISTData\Contours\Contours 10m\thelist_contours10m_gda94.shp"</Process><Process Name="AddSpatialIndex_65" ToolSource="C:\Program Files\ArcGIS\ArcToolbox\Toolboxes\Data Management Tools.tbx\AddSpatialIndex" Date="20070117" Time="070655">AddSpatialIndex "\\hamster\gisdata\LISTData\Contours\Contours 10m\thelist_contours10m_gda94.shp" 0 0 0 "\\hamster\gisdata\LISTData\Contours\Contours 10m\thelist_contours10m_gda94.shp"</Process><Process Name="RemoveSpatialIndex_17" ToolSource="C:\Program Files\ArcGIS\ArcToolbox\Toolboxes\Data Management Tools.tbx\RemoveSpatialIndex" Date="20070118" Time="070048">RemoveSpatialIndex "\\hamster\gisdata\LISTData\Contours\Contours 10m\thelist_contours10m_gda94.shp" "\\hamster\gisdata\LISTData\Contours\Contours 10m\thelist_contours10m_gda94.shp"</Process><Process Name="AddSpatialIndex_65" ToolSource="C:\Program Files\ArcGIS\ArcToolbox\Toolboxes\Data Management Tools.tbx\AddSpatialIndex" Date="20070118" Time="070655">AddSpatialIndex "\\hamster\gisdata\LISTData\Contours\Contours 10m\thelist_contours10m_gda94.shp" 0 0 0 "\\hamster\gisdata\LISTData\Contours\Contours 10m\thelist_contours10m_gda94.shp"</Process><Process Name="RemoveSpatialIndex_17" ToolSource="C:\Program Files\ArcGIS\ArcToolbox\Toolboxes\Data Management Tools.tbx\RemoveSpatialIndex" Date="20070119" Time="070056">RemoveSpatialIndex "\\hamster\gisdata\LISTData\Contours\Contours 10m\thelist_contours10m_gda94.shp" "\\hamster\gisdata\LISTData\Contours\Contours 10m\thelist_contours10m_gda94.shp"</Process><Process Name="AddSpatialIndex_65" ToolSource="C:\Program Files\ArcGIS\ArcToolbox\Toolboxes\Data Management Tools.tbx\AddSpatialIndex" Date="20070119" Time="070705">AddSpatialIndex "\\hamster\gisdata\LISTData\Contours\Contours 10m\thelist_contours10m_gda94.shp" 0 0 0 "\\hamster\gisdata\LISTData\Contours\Contours 10m\thelist_contours10m_gda94.shp"</Process><Process Name="RemoveSpatialIndex_17" ToolSource="C:\Program Files\ArcGIS\ArcToolbox\Toolboxes\Data Management Tools.tbx\RemoveSpatialIndex" Date="20070120" Time="070050">RemoveSpatialIndex "\\hamster\gisdata\LISTData\Contours\Contours 10m\thelist_contours10m_gda94.shp" "\\hamster\gisdata\LISTData\Contours\Contours 10m\thelist_contours10m_gda94.shp"</Process><Process Name="AddSpatialIndex_65" ToolSource="C:\Program Files\ArcGIS\ArcToolbox\Toolboxes\Data Management Tools.tbx\AddSpatialIndex" Date="20070120" Time="070656">AddSpatialIndex "\\hamster\gisdata\LISTData\Contours\Contours 10m\thelist_contours10m_gda94.shp" 0 0 0 "\\hamster\gisdata\LISTData\Contours\Contours 10m\thelist_contours10m_gda94.shp"</Process><Process Name="RemoveSpatialIndex_17" ToolSource="C:\Program Files\ArcGIS\ArcToolbox\Toolboxes\Data Management Tools.tbx\RemoveSpatialIndex" Date="20070121" Time="070056">RemoveSpatialIndex "\\hamster\gisdata\LISTData\Contours\Contours 10m\thelist_contours10m_gda94.shp" "\\hamster\gisdata\LISTData\Contours\Contours 10m\thelist_contours10m_gda94.shp"</Process><Process Name="AddSpatialIndex_65" ToolSource="C:\Program Files\ArcGIS\ArcToolbox\Toolboxes\Data Management Tools.tbx\AddSpatialIndex" Date="20070121" Time="070703">AddSpatialIndex "\\hamster\gisdata\LISTData\Contours\Contours 10m\thelist_contours10m_gda94.shp" 0 0 0 "\\hamster\gisdata\LISTData\Contours\Contours 10m\thelist_contours10m_gda94.shp"</Process><Process Name="RemoveSpatialIndex_17" ToolSource="C:\Program Files\ArcGIS\ArcToolbox\Toolboxes\Data Management Tools.tbx\RemoveSpatialIndex" Date="20070122" Time="070100">RemoveSpatialIndex "\\hamster\gisdata\LISTData\Contours\Contours 10m\thelist_contours10m_gda94.shp" "\\hamster\gisdata\LISTData\Contours\Contours 10m\thelist_contours10m_gda94.shp"</Process><Process Name="AddSpatialIndex_65" ToolSource="C:\Program Files\ArcGIS\ArcToolbox\Toolboxes\Data Management Tools.tbx\AddSpatialIndex" Date="20070122" Time="070715">AddSpatialIndex "\\hamster\gisdata\LISTData\Contours\Contours 10m\thelist_contours10m_gda94.shp" 0 0 0 "\\hamster\gisdata\LISTData\Contours\Contours 10m\thelist_contours10m_gda94.shp"</Process><Process Name="RemoveSpatialIndex_17" ToolSource="C:\Program Files\ArcGIS\ArcToolbox\Toolboxes\Data Management Tools.tbx\RemoveSpatialIndex" Date="20070123" Time="070055">RemoveSpatialIndex "\\hamster\gisdata\LISTData\Contours\Contours 10m\thelist_contours10m_gda94.shp" "\\hamster\gisdata\LISTData\Contours\Contours 10m\thelist_contours10m_gda94.shp"</Process><Process Name="AddSpatialIndex_65" ToolSource="C:\Program Files\ArcGIS\ArcToolbox\Toolboxes\Data Management Tools.tbx\AddSpatialIndex" Date="20070123" Time="070706">AddSpatialIndex "\\hamster\gisdata\LISTData\Contours\Contours 10m\thelist_contours10m_gda94.shp" 0 0 0 "\\hamster\gisdata\LISTData\Contours\Contours 10m\thelist_contours10m_gda94.shp"</Process><Process Name="RemoveSpatialIndex_17" ToolSource="C:\Program Files\ArcGIS\ArcToolbox\Toolboxes\Data Management Tools.tbx\RemoveSpatialIndex" Date="20070124" Time="070057">RemoveSpatialIndex "\\hamster\gisdata\LISTData\Contours\Contours 10m\thelist_contours10m_gda94.shp" "\\hamster\gisdata\LISTData\Contours\Contours 10m\thelist_contours10m_gda94.shp"</Process><Process Name="AddSpatialIndex_65" ToolSource="C:\Program Files\ArcGIS\ArcToolbox\Toolboxes\Data Management Tools.tbx\AddSpatialIndex" Date="20070124" Time="070706">AddSpatialIndex "\\hamster\gisdata\LISTData\Contours\Contours 10m\thelist_contours10m_gda94.shp" 0 0 0 "\\hamster\gisdata\LISTData\Contours\Contours 10m\thelist_contours10m_gda94.shp"</Process><Process Name="RemoveSpatialIndex_17" ToolSource="C:\Program Files\ArcGIS\ArcToolbox\Toolboxes\Data Management Tools.tbx\RemoveSpatialIndex" Date="20070125" Time="070056">RemoveSpatialIndex "\\hamster\gisdata\LISTData\Contours\Contours 10m\thelist_contours10m_gda94.shp" "\\hamster\gisdata\LISTData\Contours\Contours 10m\thelist_contours10m_gda94.shp"</Process><Process Name="AddSpatialIndex_65" ToolSource="C:\Program Files\ArcGIS\ArcToolbox\Toolboxes\Data Management Tools.tbx\AddSpatialIndex" Date="20070125" Time="070711">AddSpatialIndex "\\hamster\gisdata\LISTData\Contours\Contours 10m\thelist_contours10m_gda94.shp" 0 0 0 "\\hamster\gisdata\LISTData\Contours\Contours 10m\thelist_contours10m_gda94.shp"</Process><Process Name="RemoveSpatialIndex_17" ToolSource="C:\Program Files\ArcGIS\ArcToolbox\Toolboxes\Data Management Tools.tbx\RemoveSpatialIndex" Date="20070130" Time="070046">RemoveSpatialIndex "\\hamster\gisdata\LISTData\Contours\Contours 10m\thelist_contours10m_gda94.shp" "\\hamster\gisdata\LISTData\Contours\Contours 10m\thelist_contours10m_gda94.shp"</Process><Process Name="AddSpatialIndex_65" ToolSource="C:\Program Files\ArcGIS\ArcToolbox\Toolboxes\Data Management Tools.tbx\AddSpatialIndex" Date="20070130" Time="070654">AddSpatialIndex "\\hamster\gisdata\LISTData\Contours\Contours 10m\thelist_contours10m_gda94.shp" 0 0 0 "\\hamster\gisdata\LISTData\Contours\Contours 10m\thelist_contours10m_gda94.shp"</Process><Process Name="RemoveSpatialIndex_17" ToolSource="C:\Program Files\ArcGIS\ArcToolbox\Toolboxes\Data Management Tools.tbx\RemoveSpatialIndex" Date="20070131" Time="070051">RemoveSpatialIndex "\\hamster\gisdata\LISTData\Contours\Contours 10m\thelist_contours10m_gda94.shp" "\\hamster\gisdata\LISTData\Contours\Contours 10m\thelist_contours10m_gda94.shp"</Process><Process Name="AddSpatialIndex_65" ToolSource="C:\Program Files\ArcGIS\ArcToolbox\Toolboxes\Data Management Tools.tbx\AddSpatialIndex" Date="20070131" Time="070703">AddSpatialIndex "\\hamster\gisdata\LISTData\Contours\Contours 10m\thelist_contours10m_gda94.shp" 0 0 0 "\\hamster\gisdata\LISTData\Contours\Contours 10m\thelist_contours10m_gda94.shp"</Process><Process Name="RemoveSpatialIndex_17" ToolSource="C:\Program Files\ArcGIS\ArcToolbox\Toolboxes\Data Management Tools.tbx\RemoveSpatialIndex" Date="20070201" Time="070056">RemoveSpatialIndex "\\hamster\gisdata\LISTData\Contours\Contours 10m\thelist_contours10m_gda94.shp" "\\hamster\gisdata\LISTData\Contours\Contours 10m\thelist_contours10m_gda94.shp"</Process><Process Name="AddSpatialIndex_65" ToolSource="C:\Program Files\ArcGIS\ArcToolbox\Toolboxes\Data Management Tools.tbx\AddSpatialIndex" Date="20070201" Time="070709">AddSpatialIndex "\\hamster\gisdata\LISTData\Contours\Contours 10m\thelist_contours10m_gda94.shp" 0 0 0 "\\hamster\gisdata\LISTData\Contours\Contours 10m\thelist_contours10m_gda94.shp"</Process><Process Name="RemoveSpatialIndex_17" ToolSource="C:\Program Files\ArcGIS\ArcToolbox\Toolboxes\Data Management Tools.tbx\RemoveSpatialIndex" Date="20070202" Time="070050">RemoveSpatialIndex "\\hamster\gisdata\LISTData\Contours\Contours 10m\thelist_contours10m_gda94.shp" "\\hamster\gisdata\LISTData\Contours\Contours 10m\thelist_contours10m_gda94.shp"</Process><Process Name="AddSpatialIndex_65" ToolSource="C:\Program Files\ArcGIS\ArcToolbox\Toolboxes\Data Management Tools.tbx\AddSpatialIndex" Date="20070202" Time="070701">AddSpatialIndex "\\hamster\gisdata\LISTData\Contours\Contours 10m\thelist_contours10m_gda94.shp" 0 0 0 "\\hamster\gisdata\LISTData\Contours\Contours 10m\thelist_contours10m_gda94.shp"</Process><Process Name="RemoveSpatialIndex_17" ToolSource="C:\Program Files\ArcGIS\ArcToolbox\Toolboxes\Data Management Tools.tbx\RemoveSpatialIndex" Date="20070203" Time="070049">RemoveSpatialIndex "\\hamster\gisdata\LISTData\Contours\Contours 10m\thelist_contours10m_gda94.shp" "\\hamster\gisdata\LISTData\Contours\Contours 10m\thelist_contours10m_gda94.shp"</Process><Process Name="AddSpatialIndex_65" ToolSource="C:\Program Files\ArcGIS\ArcToolbox\Toolboxes\Data Management Tools.tbx\AddSpatialIndex" Date="20070203" Time="070659">AddSpatialIndex "\\hamster\gisdata\LISTData\Contours\Contours 10m\thelist_contours10m_gda94.shp" 0 0 0 "\\hamster\gisdata\LISTData\Contours\Contours 10m\thelist_contours10m_gda94.shp"</Process><Process Name="RemoveSpatialIndex_17" ToolSource="C:\Program Files\ArcGIS\ArcToolbox\Toolboxes\Data Management Tools.tbx\RemoveSpatialIndex" Date="20070204" Time="070050">RemoveSpatialIndex "\\hamster\gisdata\LISTData\Contours\Contours 10m\thelist_contours10m_gda94.shp" "\\hamster\gisdata\LISTData\Contours\Contours 10m\thelist_contours10m_gda94.shp"</Process><Process Name="AddSpatialIndex_65" ToolSource="C:\Program Files\ArcGIS\ArcToolbox\Toolboxes\Data Management Tools.tbx\AddSpatialIndex" Date="20070204" Time="070658">AddSpatialIndex "\\hamster\gisdata\LISTData\Contours\Contours 10m\thelist_contours10m_gda94.shp" 0 0 0 "\\hamster\gisdata\LISTData\Contours\Contours 10m\thelist_contours10m_gda94.shp"</Process><Process Name="RemoveSpatialIndex_17" ToolSource="C:\Program Files\ArcGIS\ArcToolbox\Toolboxes\Data Management Tools.tbx\RemoveSpatialIndex" Date="20070205" Time="070050">RemoveSpatialIndex "\\hamster\gisdata\LISTData\Contours\Contours 10m\thelist_contours10m_gda94.shp" "\\hamster\gisdata\LISTData\Contours\Contours 10m\thelist_contours10m_gda94.shp"</Process><Process Name="AddSpatialIndex_65" ToolSource="C:\Program Files\ArcGIS\ArcToolbox\Toolboxes\Data Management Tools.tbx\AddSpatialIndex" Date="20070205" Time="070701">AddSpatialIndex "\\hamster\gisdata\LISTData\Contours\Contours 10m\thelist_contours10m_gda94.shp" 0 0 0 "\\hamster\gisdata\LISTData\Contours\Contours 10m\thelist_contours10m_gda94.shp"</Process><Process Name="RemoveSpatialIndex_17" ToolSource="C:\Program Files\ArcGIS\ArcToolbox\Toolboxes\Data Management Tools.tbx\RemoveSpatialIndex" Date="20070206" Time="070059">RemoveSpatialIndex "\\hamster\gisdata\LISTData\Contours\Contours 10m\thelist_contours10m_gda94.shp" "\\hamster\gisdata\LISTData\Contours\Contours 10m\thelist_contours10m_gda94.shp"</Process><Process Name="AddSpatialIndex_65" ToolSource="C:\Program Files\ArcGIS\ArcToolbox\Toolboxes\Data Management Tools.tbx\AddSpatialIndex" Date="20070206" Time="070708">AddSpatialIndex "\\hamster\gisdata\LISTData\Contours\Contours 10m\thelist_contours10m_gda94.shp" 0 0 0 "\\hamster\gisdata\LISTData\Contours\Contours 10m\thelist_contours10m_gda94.shp"</Process><Process Name="RemoveSpatialIndex_17" ToolSource="C:\Program Files\ArcGIS\ArcToolbox\Toolboxes\Data Management Tools.tbx\RemoveSpatialIndex" Date="20070207" Time="070057">RemoveSpatialIndex "\\hamster\gisdata\LISTData\Contours\Contours 10m\thelist_contours10m_gda94.shp" "\\hamster\gisdata\LISTData\Contours\Contours 10m\thelist_contours10m_gda94.shp"</Process><Process Name="AddSpatialIndex_64" ToolSource="C:\Program Files\ArcGIS\ArcToolbox\Toolboxes\Data Management Tools.tbx\AddSpatialIndex" Date="20070207" Time="070707">AddSpatialIndex "\\hamster\gisdata\LISTData\Contours\Contours 10m\thelist_contours10m_gda94.shp" 0 0 0 "\\hamster\gisdata\LISTData\Contours\Contours 10m\thelist_contours10m_gda94.shp"</Process><Process Name="RemoveSpatialIndex_17" ToolSource="C:\Program Files\ArcGIS\ArcToolbox\Toolboxes\Data Management Tools.tbx\RemoveSpatialIndex" Date="20070208" Time="070049">RemoveSpatialIndex "\\hamster\gisdata\LISTData\Contours\Contours 10m\thelist_contours10m_gda94.shp" "\\hamster\gisdata\LISTData\Contours\Contours 10m\thelist_contours10m_gda94.shp"</Process><Process Name="AddSpatialIndex_64" ToolSource="C:\Program Files\ArcGIS\ArcToolbox\Toolboxes\Data Management Tools.tbx\AddSpatialIndex" Date="20070208" Time="070706">AddSpatialIndex "\\hamster\gisdata\LISTData\Contours\Contours 10m\thelist_contours10m_gda94.shp" 0 0 0 "\\hamster\gisdata\LISTData\Contours\Contours 10m\thelist_contours10m_gda94.shp"</Process><Process Name="RemoveSpatialIndex_17" ToolSource="C:\Program Files\ArcGIS\ArcToolbox\Toolboxes\Data Management Tools.tbx\RemoveSpatialIndex" Date="20070209" Time="070045">RemoveSpatialIndex "\\hamster\gisdata\LISTData\Contours\Contours 10m\thelist_contours10m_gda94.shp" "\\hamster\gisdata\LISTData\Contours\Contours 10m\thelist_contours10m_gda94.shp"</Process><Process Name="AddSpatialIndex_64" ToolSource="C:\Program Files\ArcGIS\ArcToolbox\Toolboxes\Data Management Tools.tbx\AddSpatialIndex" Date="20070209" Time="070649">AddSpatialIndex "\\hamster\gisdata\LISTData\Contours\Contours 10m\thelist_contours10m_gda94.shp" 0 0 0 "\\hamster\gisdata\LISTData\Contours\Contours 10m\thelist_contours10m_gda94.shp"</Process><Process Name="RemoveSpatialIndex_17" ToolSource="C:\Program Files\ArcGIS\ArcToolbox\Toolboxes\Data Management Tools.tbx\RemoveSpatialIndex" Date="20070210" Time="070049">RemoveSpatialIndex "\\hamster\gisdata\LISTData\Contours\Contours 10m\thelist_contours10m_gda94.shp" "\\hamster\gisdata\LISTData\Contours\Contours 10m\thelist_contours10m_gda94.shp"</Process><Process Name="AddSpatialIndex_64" ToolSource="C:\Program Files\ArcGIS\ArcToolbox\Toolboxes\Data Management Tools.tbx\AddSpatialIndex" Date="20070210" Time="070700">AddSpatialIndex "\\hamster\gisdata\LISTData\Contours\Contours 10m\thelist_contours10m_gda94.shp" 0 0 0 "\\hamster\gisdata\LISTData\Contours\Contours 10m\thelist_contours10m_gda94.shp"</Process><Process Name="RemoveSpatialIndex_17" ToolSource="C:\Program Files\ArcGIS\ArcToolbox\Toolboxes\Data Management Tools.tbx\RemoveSpatialIndex" Date="20070211" Time="070056">RemoveSpatialIndex "\\hamster\gisdata\LISTData\Contours\Contours 10m\thelist_contours10m_gda94.shp" "\\hamster\gisdata\LISTData\Contours\Contours 10m\thelist_contours10m_gda94.shp"</Process><Process Name="AddSpatialIndex_64" ToolSource="C:\Program Files\ArcGIS\ArcToolbox\Toolboxes\Data Management Tools.tbx\AddSpatialIndex" Date="20070211" Time="070707">AddSpatialIndex "\\hamster\gisdata\LISTData\Contours\Contours 10m\thelist_contours10m_gda94.shp" 0 0 0 "\\hamster\gisdata\LISTData\Contours\Contours 10m\thelist_contours10m_gda94.shp"</Process><Process Name="RemoveSpatialIndex_17" ToolSource="C:\Program Files\ArcGIS\ArcToolbox\Toolboxes\Data Management Tools.tbx\RemoveSpatialIndex" Date="20070212" Time="070050">RemoveSpatialIndex "\\hamster\gisdata\LISTData\Contours\Contours 10m\thelist_contours10m_gda94.shp" "\\hamster\gisdata\LISTData\Contours\Contours 10m\thelist_contours10m_gda94.shp"</Process><Process Name="AddSpatialIndex_64" ToolSource="C:\Program Files\ArcGIS\ArcToolbox\Toolboxes\Data Management Tools.tbx\AddSpatialIndex" Date="20070212" Time="070659">AddSpatialIndex "\\hamster\gisdata\LISTData\Contours\Contours 10m\thelist_contours10m_gda94.shp" 0 0 0 "\\hamster\gisdata\LISTData\Contours\Contours 10m\thelist_contours10m_gda94.shp"</Process><Process Name="RemoveSpatialIndex_17" ToolSource="C:\Program Files\ArcGIS\ArcToolbox\Toolboxes\Data Management Tools.tbx\RemoveSpatialIndex" Date="20070213" Time="070050">RemoveSpatialIndex "\\hamster\gisdata\LISTData\Contours\Contours 10m\thelist_contours10m_gda94.shp" "\\hamster\gisdata\LISTData\Contours\Contours 10m\thelist_contours10m_gda94.shp"</Process><Process Name="AddSpatialIndex_64" ToolSource="C:\Program Files\ArcGIS\ArcToolbox\Toolboxes\Data Management Tools.tbx\AddSpatialIndex" Date="20070213" Time="070706">AddSpatialIndex "\\hamster\gisdata\LISTData\Contours\Contours 10m\thelist_contours10m_gda94.shp" 0 0 0 "\\hamster\gisdata\LISTData\Contours\Contours 10m\thelist_contours10m_gda94.shp"</Process><Process Name="RemoveSpatialIndex_17" ToolSource="C:\Program Files\ArcGIS\ArcToolbox\Toolboxes\Data Management Tools.tbx\RemoveSpatialIndex" Date="20070214" Time="070055">RemoveSpatialIndex "\\hamster\gisdata\LISTData\Contours\Contours 10m\thelist_contours10m_gda94.shp" "\\hamster\gisdata\LISTData\Contours\Contours 10m\thelist_contours10m_gda94.shp"</Process><Process Name="AddSpatialIndex_64" ToolSource="C:\Program Files\ArcGIS\ArcToolbox\Toolboxes\Data Management Tools.tbx\AddSpatialIndex" Date="20070214" Time="070709">AddSpatialIndex "\\hamster\gisdata\LISTData\Contours\Contours 10m\thelist_contours10m_gda94.shp" 0 0 0 "\\hamster\gisdata\LISTData\Contours\Contours 10m\thelist_contours10m_gda94.shp"</Process><Process Name="RemoveSpatialIndex_17" ToolSource="C:\Program Files\ArcGIS\ArcToolbox\Toolboxes\Data Management Tools.tbx\RemoveSpatialIndex" Date="20070215" Time="070047">RemoveSpatialIndex "\\hamster\gisdata\LISTData\Contours\Contours 10m\thelist_contours10m_gda94.shp" "\\hamster\gisdata\LISTData\Contours\Contours 10m\thelist_contours10m_gda94.shp"</Process><Process Name="AddSpatialIndex_64" ToolSource="C:\Program Files\ArcGIS\ArcToolbox\Toolboxes\Data Management Tools.tbx\AddSpatialIndex" Date="20070215" Time="070703">AddSpatialIndex "\\hamster\gisdata\LISTData\Contours\Contours 10m\thelist_contours10m_gda94.shp" 0 0 0 "\\hamster\gisdata\LISTData\Contours\Contours 10m\thelist_contours10m_gda94.shp"</Process><Process Name="RemoveSpatialIndex_17" ToolSource="C:\Program Files\ArcGIS\ArcToolbox\Toolboxes\Data Management Tools.tbx\RemoveSpatialIndex" Date="20070216" Time="070046">RemoveSpatialIndex "\\hamster\gisdata\LISTData\Contours\Contours 10m\thelist_contours10m_gda94.shp" "\\hamster\gisdata\LISTData\Contours\Contours 10m\thelist_contours10m_gda94.shp"</Process><Process Name="AddSpatialIndex_64" ToolSource="C:\Program Files\ArcGIS\ArcToolbox\Toolboxes\Data Management Tools.tbx\AddSpatialIndex" Date="20070216" Time="070703">AddSpatialIndex "\\hamster\gisdata\LISTData\Contours\Contours 10m\thelist_contours10m_gda94.shp" 0 0 0 "\\hamster\gisdata\LISTData\Contours\Contours 10m\thelist_contours10m_gda94.shp"</Process><Process Name="RemoveSpatialIndex_17" ToolSource="C:\Program Files\ArcGIS\ArcToolbox\Toolboxes\Data Management Tools.tbx\RemoveSpatialIndex" Date="20070217" Time="070046">RemoveSpatialIndex "\\hamster\gisdata\LISTData\Contours\Contours 10m\thelist_contours10m_gda94.shp" "\\hamster\gisdata\LISTData\Contours\Contours 10m\thelist_contours10m_gda94.shp"</Process><Process Name="AddSpatialIndex_64" ToolSource="C:\Program Files\ArcGIS\ArcToolbox\Toolboxes\Data Management Tools.tbx\AddSpatialIndex" Date="20070217" Time="070658">AddSpatialIndex "\\hamster\gisdata\LISTData\Contours\Contours 10m\thelist_contours10m_gda94.shp" 0 0 0 "\\hamster\gisdata\LISTData\Contours\Contours 10m\thelist_contours10m_gda94.shp"</Process><Process Name="RemoveSpatialIndex_17" ToolSource="C:\Program Files\ArcGIS\ArcToolbox\Toolboxes\Data Management Tools.tbx\RemoveSpatialIndex" Date="20070218" Time="070049">RemoveSpatialIndex "\\hamster\gisdata\LISTData\Contours\Contours 10m\thelist_contours10m_gda94.shp" "\\hamster\gisdata\LISTData\Contours\Contours 10m\thelist_contours10m_gda94.shp"</Process><Process Name="AddSpatialIndex_64" ToolSource="C:\Program Files\ArcGIS\ArcToolbox\Toolboxes\Data Management Tools.tbx\AddSpatialIndex" Date="20070218" Time="070658">AddSpatialIndex "\\hamster\gisdata\LISTData\Contours\Contours 10m\thelist_contours10m_gda94.shp" 0 0 0 "\\hamster\gisdata\LISTData\Contours\Contours 10m\thelist_contours10m_gda94.shp"</Process><Process Name="RemoveSpatialIndex_17" ToolSource="C:\Program Files\ArcGIS\ArcToolbox\Toolboxes\Data Management Tools.tbx\RemoveSpatialIndex" Date="20070219" Time="070046">RemoveSpatialIndex "\\hamster\gisdata\LISTData\Contours\Contours 10m\thelist_contours10m_gda94.shp" "\\hamster\gisdata\LISTData\Contours\Contours 10m\thelist_contours10m_gda94.shp"</Process><Process Name="AddSpatialIndex_64" ToolSource="C:\Program Files\ArcGIS\ArcToolbox\Toolboxes\Data Management Tools.tbx\AddSpatialIndex" Date="20070219" Time="070658">AddSpatialIndex "\\hamster\gisdata\LISTData\Contours\Contours 10m\thelist_contours10m_gda94.shp" 0 0 0 "\\hamster\gisdata\LISTData\Contours\Contours 10m\thelist_contours10m_gda94.shp"</Process><Process Name="RemoveSpatialIndex_17" ToolSource="C:\Program Files\ArcGIS\ArcToolbox\Toolboxes\Data Management Tools.tbx\RemoveSpatialIndex" Date="20070220" Time="070051">RemoveSpatialIndex "\\hamster\gisdata\LISTData\Contours\Contours 10m\thelist_contours10m_gda94.shp" "\\hamster\gisdata\LISTData\Contours\Contours 10m\thelist_contours10m_gda94.shp"</Process><Process Name="AddSpatialIndex_65" ToolSource="C:\Program Files\ArcGIS\ArcToolbox\Toolboxes\Data Management Tools.tbx\AddSpatialIndex" Date="20070220" Time="070706">AddSpatialIndex "\\hamster\gisdata\LISTData\Contours\Contours 10m\thelist_contours10m_gda94.shp" 0 0 0 "\\hamster\gisdata\LISTData\Contours\Contours 10m\thelist_contours10m_gda94.shp"</Process><Process Name="RemoveSpatialIndex_17" ToolSource="C:\Program Files\ArcGIS\ArcToolbox\Toolboxes\Data Management Tools.tbx\RemoveSpatialIndex" Date="20070221" Time="070049">RemoveSpatialIndex "\\hamster\gisdata\LISTData\Contours\Contours 10m\thelist_contours10m_gda94.shp" "\\hamster\gisdata\LISTData\Contours\Contours 10m\thelist_contours10m_gda94.shp"</Process><Process Name="AddSpatialIndex_65" ToolSource="C:\Program Files\ArcGIS\ArcToolbox\Toolboxes\Data Management Tools.tbx\AddSpatialIndex" Date="20070221" Time="070729">AddSpatialIndex "\\hamster\gisdata\LISTData\Contours\Contours 10m\thelist_contours10m_gda94.shp" 0 0 0 "\\hamster\gisdata\LISTData\Contours\Contours 10m\thelist_contours10m_gda94.shp"</Process><Process Name="RemoveSpatialIndex_17" ToolSource="C:\Program Files\ArcGIS\ArcToolbox\Toolboxes\Data Management Tools.tbx\RemoveSpatialIndex" Date="20070222" Time="070051">RemoveSpatialIndex "\\hamster\gisdata\LISTData\Contours\Contours 10m\thelist_contours10m_gda94.shp" "\\hamster\gisdata\LISTData\Contours\Contours 10m\thelist_contours10m_gda94.shp"</Process><Process Name="AddSpatialIndex_65" ToolSource="C:\Program Files\ArcGIS\ArcToolbox\Toolboxes\Data Management Tools.tbx\AddSpatialIndex" Date="20070222" Time="070703">AddSpatialIndex "\\hamster\gisdata\LISTData\Contours\Contours 10m\thelist_contours10m_gda94.shp" 0 0 0 "\\hamster\gisdata\LISTData\Contours\Contours 10m\thelist_contours10m_gda94.shp"</Process><Process Name="RemoveSpatialIndex_17" ToolSource="C:\Program Files\ArcGIS\ArcToolbox\Toolboxes\Data Management Tools.tbx\RemoveSpatialIndex" Date="20070223" Time="070049">RemoveSpatialIndex "\\hamster\gisdata\LISTData\Contours\Contours 10m\thelist_contours10m_gda94.shp" "\\hamster\gisdata\LISTData\Contours\Contours 10m\thelist_contours10m_gda94.shp"</Process><Process Name="AddSpatialIndex_65" ToolSource="C:\Program Files\ArcGIS\ArcToolbox\Toolboxes\Data Management Tools.tbx\AddSpatialIndex" Date="20070223" Time="070705">AddSpatialIndex "\\hamster\gisdata\LISTData\Contours\Contours 10m\thelist_contours10m_gda94.shp" 0 0 0 "\\hamster\gisdata\LISTData\Contours\Contours 10m\thelist_contours10m_gda94.shp"</Process><Process Name="RemoveSpatialIndex_17" ToolSource="C:\Program Files\ArcGIS\ArcToolbox\Toolboxes\Data Management Tools.tbx\RemoveSpatialIndex" Date="20070224" Time="070041">RemoveSpatialIndex "\\hamster\gisdata\LISTData\Contours\Contours 10m\thelist_contours10m_gda94.shp" "\\hamster\gisdata\LISTData\Contours\Contours 10m\thelist_contours10m_gda94.shp"</Process><Process Name="AddSpatialIndex_65" ToolSource="C:\Program Files\ArcGIS\ArcToolbox\Toolboxes\Data Management Tools.tbx\AddSpatialIndex" Date="20070224" Time="070653">AddSpatialIndex "\\hamster\gisdata\LISTData\Contours\Contours 10m\thelist_contours10m_gda94.shp" 0 0 0 "\\hamster\gisdata\LISTData\Contours\Contours 10m\thelist_contours10m_gda94.shp"</Process><Process Name="RemoveSpatialIndex_17" ToolSource="C:\Program Files\ArcGIS\ArcToolbox\Toolboxes\Data Management Tools.tbx\RemoveSpatialIndex" Date="20070225" Time="070050">RemoveSpatialIndex "\\hamster\gisdata\LISTData\Contours\Contours 10m\thelist_contours10m_gda94.shp" "\\hamster\gisdata\LISTData\Contours\Contours 10m\thelist_contours10m_gda94.shp"</Process><Process Name="AddSpatialIndex_65" ToolSource="C:\Program Files\ArcGIS\ArcToolbox\Toolboxes\Data Management Tools.tbx\AddSpatialIndex" Date="20070225" Time="070703">AddSpatialIndex "\\hamster\gisdata\LISTData\Contours\Contours 10m\thelist_contours10m_gda94.shp" 0 0 0 "\\hamster\gisdata\LISTData\Contours\Contours 10m\thelist_contours10m_gda94.shp"</Process><Process Name="RemoveSpatialIndex_17" ToolSource="C:\Program Files\ArcGIS\ArcToolbox\Toolboxes\Data Management Tools.tbx\RemoveSpatialIndex" Date="20070226" Time="070101">RemoveSpatialIndex "\\hamster\gisdata\LISTData\Contours\Contours 10m\thelist_contours10m_gda94.shp" "\\hamster\gisdata\LISTData\Contours\Contours 10m\thelist_contours10m_gda94.shp"</Process><Process Name="AddSpatialIndex_65" ToolSource="C:\Program Files\ArcGIS\ArcToolbox\Toolboxes\Data Management Tools.tbx\AddSpatialIndex" Date="20070226" Time="070717">AddSpatialIndex "\\hamster\gisdata\LISTData\Contours\Contours 10m\thelist_contours10m_gda94.shp" 0 0 0 "\\hamster\gisdata\LISTData\Contours\Contours 10m\thelist_contours10m_gda94.shp"</Process><Process Name="RemoveSpatialIndex_17" ToolSource="C:\Program Files\ArcGIS\ArcToolbox\Toolboxes\Data Management Tools.tbx\RemoveSpatialIndex" Date="20070227" Time="070054">RemoveSpatialIndex "\\hamster\gisdata\LISTData\Contours\Contours 10m\thelist_contours10m_gda94.shp" "\\hamster\gisdata\LISTData\Contours\Contours 10m\thelist_contours10m_gda94.shp"</Process><Process Name="AddSpatialIndex_65" ToolSource="C:\Program Files\ArcGIS\ArcToolbox\Toolboxes\Data Management Tools.tbx\AddSpatialIndex" Date="20070227" Time="070708">AddSpatialIndex "\\hamster\gisdata\LISTData\Contours\Contours 10m\thelist_contours10m_gda94.shp" 0 0 0 "\\hamster\gisdata\LISTData\Contours\Contours 10m\thelist_contours10m_gda94.shp"</Process><Process Name="RemoveSpatialIndex_17" ToolSource="C:\Program Files\ArcGIS\ArcToolbox\Toolboxes\Data Management Tools.tbx\RemoveSpatialIndex" Date="20070228" Time="070056">RemoveSpatialIndex "\\hamster\gisdata\LISTData\Contours\Contours 10m\thelist_contours10m_gda94.shp" "\\hamster\gisdata\LISTData\Contours\Contours 10m\thelist_contours10m_gda94.shp"</Process><Process Name="AddSpatialIndex_65" ToolSource="C:\Program Files\ArcGIS\ArcToolbox\Toolboxes\Data Management Tools.tbx\AddSpatialIndex" Date="20070228" Time="070710">AddSpatialIndex "\\hamster\gisdata\LISTData\Contours\Contours 10m\thelist_contours10m_gda94.shp" 0 0 0 "\\hamster\gisdata\LISTData\Contours\Contours 10m\thelist_contours10m_gda94.shp"</Process><Process Name="RemoveSpatialIndex_17" ToolSource="C:\Program Files\ArcGIS\ArcToolbox\Toolboxes\Data Management Tools.tbx\RemoveSpatialIndex" Date="20070301" Time="070057">RemoveSpatialIndex "\\hamster\gisdata\LISTData\Contours\Contours 10m\thelist_contours10m_gda94.shp" "\\hamster\gisdata\LISTData\Contours\Contours 10m\thelist_contours10m_gda94.shp"</Process><Process Name="AddSpatialIndex_65" ToolSource="C:\Program Files\ArcGIS\ArcToolbox\Toolboxes\Data Management Tools.tbx\AddSpatialIndex" Date="20070301" Time="070719">AddSpatialIndex "\\hamster\gisdata\LISTData\Contours\Contours 10m\thelist_contours10m_gda94.shp" 0 0 0 "\\hamster\gisdata\LISTData\Contours\Contours 10m\thelist_contours10m_gda94.shp"</Process><Process Name="RemoveSpatialIndex_17" ToolSource="C:\Program Files\ArcGIS\ArcToolbox\Toolboxes\Data Management Tools.tbx\RemoveSpatialIndex" Date="20070302" Time="070057">RemoveSpatialIndex "\\hamster\gisdata\LISTData\Contours\Contours 10m\thelist_contours10m_gda94.shp" "\\hamster\gisdata\LISTData\Contours\Contours 10m\thelist_contours10m_gda94.shp"</Process><Process Name="AddSpatialIndex_65" ToolSource="C:\Program Files\ArcGIS\ArcToolbox\Toolboxes\Data Management Tools.tbx\AddSpatialIndex" Date="20070302" Time="070710">AddSpatialIndex "\\hamster\gisdata\LISTData\Contours\Contours 10m\thelist_contours10m_gda94.shp" 0 0 0 "\\hamster\gisdata\LISTData\Contours\Contours 10m\thelist_contours10m_gda94.shp"</Process><Process Name="RemoveSpatialIndex_17" ToolSource="C:\Program Files\ArcGIS\ArcToolbox\Toolboxes\Data Management Tools.tbx\RemoveSpatialIndex" Date="20070303" Time="070043">RemoveSpatialIndex "\\hamster\gisdata\LISTData\Contours\Contours 10m\thelist_contours10m_gda94.shp" "\\hamster\gisdata\LISTData\Contours\Contours 10m\thelist_contours10m_gda94.shp"</Process><Process Name="AddSpatialIndex_65" ToolSource="C:\Program Files\ArcGIS\ArcToolbox\Toolboxes\Data Management Tools.tbx\AddSpatialIndex" Date="20070303" Time="070655">AddSpatialIndex "\\hamster\gisdata\LISTData\Contours\Contours 10m\thelist_contours10m_gda94.shp" 0 0 0 "\\hamster\gisdata\LISTData\Contours\Contours 10m\thelist_contours10m_gda94.shp"</Process><Process Name="RemoveSpatialIndex_17" ToolSource="C:\Program Files\ArcGIS\ArcToolbox\Toolboxes\Data Management Tools.tbx\RemoveSpatialIndex" Date="20070304" Time="070057">RemoveSpatialIndex "\\hamster\gisdata\LISTData\Contours\Contours 10m\thelist_contours10m_gda94.shp" "\\hamster\gisdata\LISTData\Contours\Contours 10m\thelist_contours10m_gda94.shp"</Process><Process Name="AddSpatialIndex_65" ToolSource="C:\Program Files\ArcGIS\ArcToolbox\Toolboxes\Data Management Tools.tbx\AddSpatialIndex" Date="20070304" Time="070707">AddSpatialIndex "\\hamster\gisdata\LISTData\Contours\Contours 10m\thelist_contours10m_gda94.shp" 0 0 0 "\\hamster\gisdata\LISTData\Contours\Contours 10m\thelist_contours10m_gda94.shp"</Process><Process Name="RemoveSpatialIndex_17" ToolSource="C:\Program Files\ArcGIS\ArcToolbox\Toolboxes\Data Management Tools.tbx\RemoveSpatialIndex" Date="20070305" Time="070052">RemoveSpatialIndex "\\hamster\gisdata\LISTData\Contours\Contours 10m\thelist_contours10m_gda94.shp" "\\hamster\gisdata\LISTData\Contours\Contours 10m\thelist_contours10m_gda94.shp"</Process><Process Name="AddSpatialIndex_65" ToolSource="C:\Program Files\ArcGIS\ArcToolbox\Toolboxes\Data Management Tools.tbx\AddSpatialIndex" Date="20070305" Time="070706">AddSpatialIndex "\\hamster\gisdata\LISTData\Contours\Contours 10m\thelist_contours10m_gda94.shp" 0 0 0 "\\hamster\gisdata\LISTData\Contours\Contours 10m\thelist_contours10m_gda94.shp"</Process><Process Name="RemoveSpatialIndex_17" ToolSource="C:\Program Files\ArcGIS\ArcToolbox\Toolboxes\Data Management Tools.tbx\RemoveSpatialIndex" Date="20070306" Time="070043">RemoveSpatialIndex "\\hamster\gisdata\LISTData\Contours\Contours 10m\thelist_contours10m_gda94.shp" "\\hamster\gisdata\LISTData\Contours\Contours 10m\thelist_contours10m_gda94.shp"</Process><Process Name="AddSpatialIndex_65" ToolSource="C:\Program Files\ArcGIS\ArcToolbox\Toolboxes\Data Management Tools.tbx\AddSpatialIndex" Date="20070306" Time="070657">AddSpatialIndex "\\hamster\gisdata\LISTData\Contours\Contours 10m\thelist_contours10m_gda94.shp" 0 0 0 "\\hamster\gisdata\LISTData\Contours\Contours 10m\thelist_contours10m_gda94.shp"</Process><Process Name="RemoveSpatialIndex_17" ToolSource="C:\Program Files\ArcGIS\ArcToolbox\Toolboxes\Data Management Tools.tbx\RemoveSpatialIndex" Date="20070307" Time="070044">RemoveSpatialIndex "\\hamster\gisdata\LISTData\Contours\Contours 10m\thelist_contours10m_gda94.shp" "\\hamster\gisdata\LISTData\Contours\Contours 10m\thelist_contours10m_gda94.shp"</Process><Process Name="AddSpatialIndex_65" ToolSource="C:\Program Files\ArcGIS\ArcToolbox\Toolboxes\Data Management Tools.tbx\AddSpatialIndex" Date="20070307" Time="070659">AddSpatialIndex "\\hamster\gisdata\LISTData\Contours\Contours 10m\thelist_contours10m_gda94.shp" 0 0 0 "\\hamster\gisdata\LISTData\Contours\Contours 10m\thelist_contours10m_gda94.shp"</Process><Process Name="RemoveSpatialIndex_17" ToolSource="C:\Program Files\ArcGIS\ArcToolbox\Toolboxes\Data Management Tools.tbx\RemoveSpatialIndex" Date="20070308" Time="070047">RemoveSpatialIndex "\\hamster\gisdata\LISTData\Contours\Contours 10m\thelist_contours10m_gda94.shp" "\\hamster\gisdata\LISTData\Contours\Contours 10m\thelist_contours10m_gda94.shp"</Process><Process Name="AddSpatialIndex_65" ToolSource="C:\Program Files\ArcGIS\ArcToolbox\Toolboxes\Data Management Tools.tbx\AddSpatialIndex" Date="20070308" Time="070704">AddSpatialIndex "\\hamster\gisdata\LISTData\Contours\Contours 10m\thelist_contours10m_gda94.shp" 0 0 0 "\\hamster\gisdata\LISTData\Contours\Contours 10m\thelist_contours10m_gda94.shp"</Process><Process Name="RemoveSpatialIndex_17" ToolSource="C:\Program Files\ArcGIS\ArcToolbox\Toolboxes\Data Management Tools.tbx\RemoveSpatialIndex" Date="20070309" Time="070051">RemoveSpatialIndex "\\hamster\gisdata\LISTData\Contours\Contours 10m\thelist_contours10m_gda94.shp" "\\hamster\gisdata\LISTData\Contours\Contours 10m\thelist_contours10m_gda94.shp"</Process><Process Name="AddSpatialIndex_65" ToolSource="C:\Program Files\ArcGIS\ArcToolbox\Toolboxes\Data Management Tools.tbx\AddSpatialIndex" Date="20070309" Time="070701">AddSpatialIndex "\\hamster\gisdata\LISTData\Contours\Contours 10m\thelist_contours10m_gda94.shp" 0 0 0 "\\hamster\gisdata\LISTData\Contours\Contours 10m\thelist_contours10m_gda94.shp"</Process><Process Name="RemoveSpatialIndex_17" ToolSource="C:\Program Files\ArcGIS\ArcToolbox\Toolboxes\Data Management Tools.tbx\RemoveSpatialIndex" Date="20070310" Time="070049">RemoveSpatialIndex "\\hamster\gisdata\LISTData\Contours\Contours 10m\thelist_contours10m_gda94.shp" "\\hamster\gisdata\LISTData\Contours\Contours 10m\thelist_contours10m_gda94.shp"</Process><Process Name="AddSpatialIndex_65" ToolSource="C:\Program Files\ArcGIS\ArcToolbox\Toolboxes\Data Management Tools.tbx\AddSpatialIndex" Date="20070310" Time="070703">AddSpatialIndex "\\hamster\gisdata\LISTData\Contours\Contours 10m\thelist_contours10m_gda94.shp" 0 0 0 "\\hamster\gisdata\LISTData\Contours\Contours 10m\thelist_contours10m_gda94.shp"</Process><Process Name="RemoveSpatialIndex_17" ToolSource="C:\Program Files\ArcGIS\ArcToolbox\Toolboxes\Data Management Tools.tbx\RemoveSpatialIndex" Date="20070311" Time="070050">RemoveSpatialIndex "\\hamster\gisdata\LISTData\Contours\Contours 10m\thelist_contours10m_gda94.shp" "\\hamster\gisdata\LISTData\Contours\Contours 10m\thelist_contours10m_gda94.shp"</Process><Process Name="AddSpatialIndex_65" ToolSource="C:\Program Files\ArcGIS\ArcToolbox\Toolboxes\Data Management Tools.tbx\AddSpatialIndex" Date="20070311" Time="070700">AddSpatialIndex "\\hamster\gisdata\LISTData\Contours\Contours 10m\thelist_contours10m_gda94.shp" 0 0 0 "\\hamster\gisdata\LISTData\Contours\Contours 10m\thelist_contours10m_gda94.shp"</Process><Process Name="RemoveSpatialIndex_17" ToolSource="C:\Program Files\ArcGIS\ArcToolbox\Toolboxes\Data Management Tools.tbx\RemoveSpatialIndex" Date="20070312" Time="070053">RemoveSpatialIndex "\\hamster\gisdata\LISTData\Contours\Contours 10m\thelist_contours10m_gda94.shp" "\\hamster\gisdata\LISTData\Contours\Contours 10m\thelist_contours10m_gda94.shp"</Process><Process Name="AddSpatialIndex_65" ToolSource="C:\Program Files\ArcGIS\ArcToolbox\Toolboxes\Data Management Tools.tbx\AddSpatialIndex" Date="20070312" Time="070709">AddSpatialIndex "\\hamster\gisdata\LISTData\Contours\Contours 10m\thelist_contours10m_gda94.shp" 0 0 0 "\\hamster\gisdata\LISTData\Contours\Contours 10m\thelist_contours10m_gda94.shp"</Process><Process Name="RemoveSpatialIndex_17" ToolSource="C:\Program Files\ArcGIS\ArcToolbox\Toolboxes\Data Management Tools.tbx\RemoveSpatialIndex" Date="20070313" Time="070050">RemoveSpatialIndex "\\hamster\gisdata\LISTData\Contours\Contours 10m\thelist_contours10m_gda94.shp" "\\hamster\gisdata\LISTData\Contours\Contours 10m\thelist_contours10m_gda94.shp"</Process><Process Name="AddSpatialIndex_65" ToolSource="C:\Program Files\ArcGIS\ArcToolbox\Toolboxes\Data Management Tools.tbx\AddSpatialIndex" Date="20070313" Time="070706">AddSpatialIndex "\\hamster\gisdata\LISTData\Contours\Contours 10m\thelist_contours10m_gda94.shp" 0 0 0 "\\hamster\gisdata\LISTData\Contours\Contours 10m\thelist_contours10m_gda94.shp"</Process><Process Name="RemoveSpatialIndex_17" ToolSource="C:\Program Files\ArcGIS\ArcToolbox\Toolboxes\Data Management Tools.tbx\RemoveSpatialIndex" Date="20070314" Time="070053">RemoveSpatialIndex "\\hamster\gisdata\LISTData\Contours\Contours 10m\thelist_contours10m_gda94.shp" "\\hamster\gisdata\LISTData\Contours\Contours 10m\thelist_contours10m_gda94.shp"</Process><Process Name="AddSpatialIndex_65" ToolSource="C:\Program Files\ArcGIS\ArcToolbox\Toolboxes\Data Management Tools.tbx\AddSpatialIndex" Date="20070314" Time="070706">AddSpatialIndex "\\hamster\gisdata\LISTData\Contours\Contours 10m\thelist_contours10m_gda94.shp" 0 0 0 "\\hamster\gisdata\LISTData\Contours\Contours 10m\thelist_contours10m_gda94.shp"</Process><Process Name="RemoveSpatialIndex_17" ToolSource="C:\Program Files\ArcGIS\ArcToolbox\Toolboxes\Data Management Tools.tbx\RemoveSpatialIndex" Date="20070315" Time="070053">RemoveSpatialIndex "\\hamster\gisdata\LISTData\Contours\Contours 10m\thelist_contours10m_gda94.shp" "\\hamster\gisdata\LISTData\Contours\Contours 10m\thelist_contours10m_gda94.shp"</Process><Process Name="AddSpatialIndex_65" ToolSource="C:\Program Files\ArcGIS\ArcToolbox\Toolboxes\Data Management Tools.tbx\AddSpatialIndex" Date="20070315" Time="070726">AddSpatialIndex "\\hamster\gisdata\LISTData\Contours\Contours 10m\thelist_contours10m_gda94.shp" 0 0 0 "\\hamster\gisdata\LISTData\Contours\Contours 10m\thelist_contours10m_gda94.shp"</Process><Process Name="RemoveSpatialIndex_17" ToolSource="C:\Program Files\ArcGIS\ArcToolbox\Toolboxes\Data Management Tools.tbx\RemoveSpatialIndex" Date="20070316" Time="070048">RemoveSpatialIndex "\\hamster\gisdata\LISTData\Contours\Contours 10m\thelist_contours10m_gda94.shp" "\\hamster\gisdata\LISTData\Contours\Contours 10m\thelist_contours10m_gda94.shp"</Process><Process Name="AddSpatialIndex_65" ToolSource="C:\Program Files\ArcGIS\ArcToolbox\Toolboxes\Data Management Tools.tbx\AddSpatialIndex" Date="20070316" Time="070652">AddSpatialIndex "\\hamster\gisdata\LISTData\Contours\Contours 10m\thelist_contours10m_gda94.shp" 0 0 0 "\\hamster\gisdata\LISTData\Contours\Contours 10m\thelist_contours10m_gda94.shp"</Process><Process Name="RemoveSpatialIndex_17" ToolSource="C:\Program Files\ArcGIS\ArcToolbox\Toolboxes\Data Management Tools.tbx\RemoveSpatialIndex" Date="20070317" Time="070057">RemoveSpatialIndex "\\hamster\gisdata\LISTData\Contours\Contours 10m\thelist_contours10m_gda94.shp" "\\hamster\gisdata\LISTData\Contours\Contours 10m\thelist_contours10m_gda94.shp"</Process><Process Name="AddSpatialIndex_65" ToolSource="C:\Program Files\ArcGIS\ArcToolbox\Toolboxes\Data Management Tools.tbx\AddSpatialIndex" Date="20070317" Time="070711">AddSpatialIndex "\\hamster\gisdata\LISTData\Contours\Contours 10m\thelist_contours10m_gda94.shp" 0 0 0 "\\hamster\gisdata\LISTData\Contours\Contours 10m\thelist_contours10m_gda94.shp"</Process><Process Name="RemoveSpatialIndex_17" ToolSource="C:\Program Files\ArcGIS\ArcToolbox\Toolboxes\Data Management Tools.tbx\RemoveSpatialIndex" Date="20070318" Time="070058">RemoveSpatialIndex "\\hamster\gisdata\LISTData\Contours\Contours 10m\thelist_contours10m_gda94.shp" "\\hamster\gisdata\LISTData\Contours\Contours 10m\thelist_contours10m_gda94.shp"</Process><Process Name="AddSpatialIndex_65" ToolSource="C:\Program Files\ArcGIS\ArcToolbox\Toolboxes\Data Management Tools.tbx\AddSpatialIndex" Date="20070318" Time="070712">AddSpatialIndex "\\hamster\gisdata\LISTData\Contours\Contours 10m\thelist_contours10m_gda94.shp" 0 0 0 "\\hamster\gisdata\LISTData\Contours\Contours 10m\thelist_contours10m_gda94.shp"</Process><Process Name="RemoveSpatialIndex_17" ToolSource="C:\Program Files\ArcGIS\ArcToolbox\Toolboxes\Data Management Tools.tbx\RemoveSpatialIndex" Date="20070319" Time="070059">RemoveSpatialIndex "\\hamster\gisdata\LISTData\Contours\Contours 10m\thelist_contours10m_gda94.shp" "\\hamster\gisdata\LISTData\Contours\Contours 10m\thelist_contours10m_gda94.shp"</Process><Process Name="AddSpatialIndex_65" ToolSource="C:\Program Files\ArcGIS\ArcToolbox\Toolboxes\Data Management Tools.tbx\AddSpatialIndex" Date="20070319" Time="070712">AddSpatialIndex "\\hamster\gisdata\LISTData\Contours\Contours 10m\thelist_contours10m_gda94.shp" 0 0 0 "\\hamster\gisdata\LISTData\Contours\Contours 10m\thelist_contours10m_gda94.shp"</Process><Process Name="RemoveSpatialIndex_17" ToolSource="C:\Program Files\ArcGIS\ArcToolbox\Toolboxes\Data Management Tools.tbx\RemoveSpatialIndex" Date="20070320" Time="070057">RemoveSpatialIndex "\\hamster\gisdata\LISTData\Contours\Contours 10m\thelist_contours10m_gda94.shp" "\\hamster\gisdata\LISTData\Contours\Contours 10m\thelist_contours10m_gda94.shp"</Process><Process Name="AddSpatialIndex_65" ToolSource="C:\Program Files\ArcGIS\ArcToolbox\Toolboxes\Data Management Tools.tbx\AddSpatialIndex" Date="20070320" Time="070712">AddSpatialIndex "\\hamster\gisdata\LISTData\Contours\Contours 10m\thelist_contours10m_gda94.shp" 0 0 0 "\\hamster\gisdata\LISTData\Contours\Contours 10m\thelist_contours10m_gda94.shp"</Process><Process Name="RemoveSpatialIndex_17" ToolSource="C:\Program Files\ArcGIS\ArcToolbox\Toolboxes\Data Management Tools.tbx\RemoveSpatialIndex" Date="20070321" Time="070058">RemoveSpatialIndex "\\hamster\gisdata\LISTData\Contours\Contours 10m\thelist_contours10m_gda94.shp" "\\hamster\gisdata\LISTData\Contours\Contours 10m\thelist_contours10m_gda94.shp"</Process><Process Name="AddSpatialIndex_66" ToolSource="C:\Program Files\ArcGIS\ArcToolbox\Toolboxes\Data Management Tools.tbx\AddSpatialIndex" Date="20070321" Time="070715">AddSpatialIndex "\\hamster\gisdata\LISTData\Contours\Contours 10m\thelist_contours10m_gda94.shp" 0 0 0 "\\hamster\gisdata\LISTData\Contours\Contours 10m\thelist_contours10m_gda94.shp"</Process><Process Name="RemoveSpatialIndex_17" ToolSource="C:\Program Files\ArcGIS\ArcToolbox\Toolboxes\Data Management Tools.tbx\RemoveSpatialIndex" Date="20070322" Time="070108">RemoveSpatialIndex "\\hamster\gisdata\LISTData\Contours\Contours 10m\thelist_contours10m_gda94.shp" "\\hamster\gisdata\LISTData\Contours\Contours 10m\thelist_contours10m_gda94.shp"</Process><Process Name="AddSpatialIndex_66" ToolSource="C:\Program Files\ArcGIS\ArcToolbox\Toolboxes\Data Management Tools.tbx\AddSpatialIndex" Date="20070322" Time="070723">AddSpatialIndex "\\hamster\gisdata\LISTData\Contours\Contours 10m\thelist_contours10m_gda94.shp" 0 0 0 "\\hamster\gisdata\LISTData\Contours\Contours 10m\thelist_contours10m_gda94.shp"</Process><Process Name="RemoveSpatialIndex_17" ToolSource="C:\Program Files\ArcGIS\ArcToolbox\Toolboxes\Data Management Tools.tbx\RemoveSpatialIndex" Date="20070323" Time="070106">RemoveSpatialIndex "\\hamster\gisdata\LISTData\Contours\Contours 10m\thelist_contours10m_gda94.shp" "\\hamster\gisdata\LISTData\Contours\Contours 10m\thelist_contours10m_gda94.shp"</Process><Process Name="AddSpatialIndex_66" ToolSource="C:\Program Files\ArcGIS\ArcToolbox\Toolboxes\Data Management Tools.tbx\AddSpatialIndex" Date="20070323" Time="070720">AddSpatialIndex "\\hamster\gisdata\LISTData\Contours\Contours 10m\thelist_contours10m_gda94.shp" 0 0 0 "\\hamster\gisdata\LISTData\Contours\Contours 10m\thelist_contours10m_gda94.shp"</Process><Process Name="RemoveSpatialIndex_17" ToolSource="C:\Program Files\ArcGIS\ArcToolbox\Toolboxes\Data Management Tools.tbx\RemoveSpatialIndex" Date="20070324" Time="070100">RemoveSpatialIndex "\\hamster\gisdata\LISTData\Contours\Contours 10m\thelist_contours10m_gda94.shp" "\\hamster\gisdata\LISTData\Contours\Contours 10m\thelist_contours10m_gda94.shp"</Process><Process Name="AddSpatialIndex_66" ToolSource="C:\Program Files\ArcGIS\ArcToolbox\Toolboxes\Data Management Tools.tbx\AddSpatialIndex" Date="20070324" Time="070715">AddSpatialIndex "\\hamster\gisdata\LISTData\Contours\Contours 10m\thelist_contours10m_gda94.shp" 0 0 0 "\\hamster\gisdata\LISTData\Contours\Contours 10m\thelist_contours10m_gda94.shp"</Process><Process Name="RemoveSpatialIndex_17" ToolSource="C:\Program Files\ArcGIS\ArcToolbox\Toolboxes\Data Management Tools.tbx\RemoveSpatialIndex" Date="20070325" Time="070107">RemoveSpatialIndex "\\hamster\gisdata\LISTData\Contours\Contours 10m\thelist_contours10m_gda94.shp" "\\hamster\gisdata\LISTData\Contours\Contours 10m\thelist_contours10m_gda94.shp"</Process><Process Name="AddSpatialIndex_66" ToolSource="C:\Program Files\ArcGIS\ArcToolbox\Toolboxes\Data Management Tools.tbx\AddSpatialIndex" Date="20070325" Time="070721">AddSpatialIndex "\\hamster\gisdata\LISTData\Contours\Contours 10m\thelist_contours10m_gda94.shp" 0 0 0 "\\hamster\gisdata\LISTData\Contours\Contours 10m\thelist_contours10m_gda94.shp"</Process><Process Name="RemoveSpatialIndex_17" ToolSource="C:\Program Files\ArcGIS\ArcToolbox\Toolboxes\Data Management Tools.tbx\RemoveSpatialIndex" Date="20070326" Time="070054">RemoveSpatialIndex "\\hamster\gisdata\LISTData\Contours\Contours 10m\thelist_contours10m_gda94.shp" "\\hamster\gisdata\LISTData\Contours\Contours 10m\thelist_contours10m_gda94.shp"</Process><Process Name="AddSpatialIndex_66" ToolSource="C:\Program Files\ArcGIS\ArcToolbox\Toolboxes\Data Management Tools.tbx\AddSpatialIndex" Date="20070326" Time="070712">AddSpatialIndex "\\hamster\gisdata\LISTData\Contours\Contours 10m\thelist_contours10m_gda94.shp" 0 0 0 "\\hamster\gisdata\LISTData\Contours\Contours 10m\thelist_contours10m_gda94.shp"</Process><Process Name="RemoveSpatialIndex_17" ToolSource="C:\Program Files\ArcGIS\ArcToolbox\Toolboxes\Data Management Tools.tbx\RemoveSpatialIndex" Date="20070327" Time="070056">RemoveSpatialIndex "\\hamster\gisdata\LISTData\Contours\Contours 10m\thelist_contours10m_gda94.shp" "\\hamster\gisdata\LISTData\Contours\Contours 10m\thelist_contours10m_gda94.shp"</Process><Process Name="AddSpatialIndex_66" ToolSource="C:\Program Files\ArcGIS\ArcToolbox\Toolboxes\Data Management Tools.tbx\AddSpatialIndex" Date="20070327" Time="070716">AddSpatialIndex "\\hamster\gisdata\LISTData\Contours\Contours 10m\thelist_contours10m_gda94.shp" 0 0 0 "\\hamster\gisdata\LISTData\Contours\Contours 10m\thelist_contours10m_gda94.shp"</Process><Process Name="RemoveSpatialIndex_17" ToolSource="C:\Program Files\ArcGIS\ArcToolbox\Toolboxes\Data Management Tools.tbx\RemoveSpatialIndex" Date="20070328" Time="070052">RemoveSpatialIndex "\\hamster\gisdata\LISTData\Contours\Contours 10m\thelist_contours10m_gda94.shp" "\\hamster\gisdata\LISTData\Contours\Contours 10m\thelist_contours10m_gda94.shp"</Process><Process Name="AddSpatialIndex_66" ToolSource="C:\Program Files\ArcGIS\ArcToolbox\Toolboxes\Data Management Tools.tbx\AddSpatialIndex" Date="20070328" Time="070709">AddSpatialIndex "\\hamster\gisdata\LISTData\Contours\Contours 10m\thelist_contours10m_gda94.shp" 0 0 0 "\\hamster\gisdata\LISTData\Contours\Contours 10m\thelist_contours10m_gda94.shp"</Process><Process Name="RemoveSpatialIndex_17" ToolSource="C:\Program Files\ArcGIS\ArcToolbox\Toolboxes\Data Management Tools.tbx\RemoveSpatialIndex" Date="20070329" Time="070053">RemoveSpatialIndex "\\hamster\gisdata\LISTData\Contours\Contours 10m\thelist_contours10m_gda94.shp" "\\hamster\gisdata\LISTData\Contours\Contours 10m\thelist_contours10m_gda94.shp"</Process><Process Name="AddSpatialIndex_66" ToolSource="C:\Program Files\ArcGIS\ArcToolbox\Toolboxes\Data Management Tools.tbx\AddSpatialIndex" Date="20070329" Time="070710">AddSpatialIndex "\\hamster\gisdata\LISTData\Contours\Contours 10m\thelist_contours10m_gda94.shp" 0 0 0 "\\hamster\gisdata\LISTData\Contours\Contours 10m\thelist_contours10m_gda94.shp"</Process><Process Name="RemoveSpatialIndex_17" ToolSource="C:\Program Files\ArcGIS\ArcToolbox\Toolboxes\Data Management Tools.tbx\RemoveSpatialIndex" Date="20070330" Time="070055">RemoveSpatialIndex "\\hamster\gisdata\LISTData\Contours\Contours 10m\thelist_contours10m_gda94.shp" "\\hamster\gisdata\LISTData\Contours\Contours 10m\thelist_contours10m_gda94.shp"</Process><Process Name="AddSpatialIndex_66" ToolSource="C:\Program Files\ArcGIS\ArcToolbox\Toolboxes\Data Management Tools.tbx\AddSpatialIndex" Date="20070330" Time="070712">AddSpatialIndex "\\hamster\gisdata\LISTData\Contours\Contours 10m\thelist_contours10m_gda94.shp" 0 0 0 "\\hamster\gisdata\LISTData\Contours\Contours 10m\thelist_contours10m_gda94.shp"</Process><Process Name="RemoveSpatialIndex_17" ToolSource="C:\Program Files\ArcGIS\ArcToolbox\Toolboxes\Data Management Tools.tbx\RemoveSpatialIndex" Date="20070331" Time="070100">RemoveSpatialIndex "\\hamster\gisdata\LISTData\Contours\Contours 10m\thelist_contours10m_gda94.shp" "\\hamster\gisdata\LISTData\Contours\Contours 10m\thelist_contours10m_gda94.shp"</Process><Process Name="AddSpatialIndex_66" ToolSource="C:\Program Files\ArcGIS\ArcToolbox\Toolboxes\Data Management Tools.tbx\AddSpatialIndex" Date="20070331" Time="070714">AddSpatialIndex "\\hamster\gisdata\LISTData\Contours\Contours 10m\thelist_contours10m_gda94.shp" 0 0 0 "\\hamster\gisdata\LISTData\Contours\Contours 10m\thelist_contours10m_gda94.shp"</Process><Process Name="RemoveSpatialIndex_17" ToolSource="C:\Program Files\ArcGIS\ArcToolbox\Toolboxes\Data Management Tools.tbx\RemoveSpatialIndex" Date="20070401" Time="070102">RemoveSpatialIndex "\\hamster\gisdata\LISTData\Contours\Contours 10m\thelist_contours10m_gda94.shp" "\\hamster\gisdata\LISTData\Contours\Contours 10m\thelist_contours10m_gda94.shp"</Process><Process Name="AddSpatialIndex_66" ToolSource="C:\Program Files\ArcGIS\ArcToolbox\Toolboxes\Data Management Tools.tbx\AddSpatialIndex" Date="20070401" Time="070719">AddSpatialIndex "\\hamster\gisdata\LISTData\Contours\Contours 10m\thelist_contours10m_gda94.shp" 0 0 0 "\\hamster\gisdata\LISTData\Contours\Contours 10m\thelist_contours10m_gda94.shp"</Process><Process Name="RemoveSpatialIndex_17" ToolSource="C:\Program Files\ArcGIS\ArcToolbox\Toolboxes\Data Management Tools.tbx\RemoveSpatialIndex" Date="20070402" Time="070058">RemoveSpatialIndex "\\hamster\gisdata\LISTData\Contours\Contours 10m\thelist_contours10m_gda94.shp" "\\hamster\gisdata\LISTData\Contours\Contours 10m\thelist_contours10m_gda94.shp"</Process><Process Name="AddSpatialIndex_66" ToolSource="C:\Program Files\ArcGIS\ArcToolbox\Toolboxes\Data Management Tools.tbx\AddSpatialIndex" Date="20070402" Time="070716">AddSpatialIndex "\\hamster\gisdata\LISTData\Contours\Contours 10m\thelist_contours10m_gda94.shp" 0 0 0 "\\hamster\gisdata\LISTData\Contours\Contours 10m\thelist_contours10m_gda94.shp"</Process><Process Name="RemoveSpatialIndex_17" ToolSource="C:\Program Files\ArcGIS\ArcToolbox\Toolboxes\Data Management Tools.tbx\RemoveSpatialIndex" Date="20070403" Time="070059">RemoveSpatialIndex "\\hamster\gisdata\LISTData\Contours\Contours 10m\thelist_contours10m_gda94.shp" "\\hamster\gisdata\LISTData\Contours\Contours 10m\thelist_contours10m_gda94.shp"</Process><Process Name="AddSpatialIndex_66" ToolSource="C:\Program Files\ArcGIS\ArcToolbox\Toolboxes\Data Management Tools.tbx\AddSpatialIndex" Date="20070403" Time="070716">AddSpatialIndex "\\hamster\gisdata\LISTData\Contours\Contours 10m\thelist_contours10m_gda94.shp" 0 0 0 "\\hamster\gisdata\LISTData\Contours\Contours 10m\thelist_contours10m_gda94.shp"</Process><Process ToolSource="C:\Program Files\ArcGIS\ArcToolbox\Toolboxes\Data Management Tools.tbx\RemoveSpatialIndex" Date="20080913" Time="070044">RemoveSpatialIndex "\\hamster\gisdata\LISTData\Contours\Contours 10m\thelist_contours10m_gda94.shp" "\\hamster\gisdata\LISTData\Contours\Contours 10m\thelist_contours10m_gda94.shp"</Process><Process ToolSource="C:\Program Files\ArcGIS\ArcToolbox\Toolboxes\Data Management Tools.tbx\AddSpatialIndex" Date="20080913" Time="071752">AddSpatialIndex "\\hamster\gisdata\LISTData\Contours\Contours 10m\thelist_contours10m_gda94.shp" 0 0 0 "\\hamster\gisdata\LISTData\Contours\Contours 10m\thelist_contours10m_gda94.shp"</Process><Process ToolSource="C:\Program Files\ArcGIS\ArcToolbox\Toolboxes\Data Management Tools.tbx\RemoveSpatialIndex" Date="20080914" Time="070035">RemoveSpatialIndex "\\hamster\gisdata\LISTData\Contours\Contours 10m\thelist_contours10m_gda94.shp" "\\hamster\gisdata\LISTData\Contours\Contours 10m\thelist_contours10m_gda94.shp"</Process><Process ToolSource="C:\Program Files\ArcGIS\ArcToolbox\Toolboxes\Data Management Tools.tbx\AddSpatialIndex" Date="20080914" Time="071743">AddSpatialIndex "\\hamster\gisdata\LISTData\Contours\Contours 10m\thelist_contours10m_gda94.shp" 0 0 0 "\\hamster\gisdata\LISTData\Contours\Contours 10m\thelist_contours10m_gda94.shp"</Process><Process ToolSource="C:\Program Files\ArcGIS\ArcToolbox\Toolboxes\Data Management Tools.tbx\RemoveSpatialIndex" Date="20080915" Time="070036">RemoveSpatialIndex "\\hamster\gisdata\LISTData\Contours\Contours 10m\thelist_contours10m_gda94.shp" "\\hamster\gisdata\LISTData\Contours\Contours 10m\thelist_contours10m_gda94.shp"</Process><Process ToolSource="C:\Program Files\ArcGIS\ArcToolbox\Toolboxes\Data Management Tools.tbx\AddSpatialIndex" Date="20080915" Time="071741">AddSpatialIndex "\\hamster\gisdata\LISTData\Contours\Contours 10m\thelist_contours10m_gda94.shp" 0 0 0 "\\hamster\gisdata\LISTData\Contours\Contours 10m\thelist_contours10m_gda94.shp"</Process><Process ToolSource="C:\Program Files\ArcGIS\ArcToolbox\Toolboxes\Data Management Tools.tbx\RemoveSpatialIndex" Date="20080916" Time="070035">RemoveSpatialIndex "\\hamster\gisdata\LISTData\Contours\Contours 10m\thelist_contours10m_gda94.shp" "\\hamster\gisdata\LISTData\Contours\Contours 10m\thelist_contours10m_gda94.shp"</Process><Process ToolSource="C:\Program Files\ArcGIS\ArcToolbox\Toolboxes\Data Management Tools.tbx\AddSpatialIndex" Date="20080916" Time="071747">AddSpatialIndex "\\hamster\gisdata\LISTData\Contours\Contours 10m\thelist_contours10m_gda94.shp" 0 0 0 "\\hamster\gisdata\LISTData\Contours\Contours 10m\thelist_contours10m_gda94.shp"</Process><Process ToolSource="C:\Program Files\ArcGIS\ArcToolbox\Toolboxes\Data Management Tools.tbx\RemoveSpatialIndex" Date="20080917" Time="070034">RemoveSpatialIndex "\\hamster\gisdata\LISTData\Contours\Contours 10m\thelist_contours10m_gda94.shp" "\\hamster\gisdata\LISTData\Contours\Contours 10m\thelist_contours10m_gda94.shp"</Process><Process ToolSource="C:\Program Files\ArcGIS\ArcToolbox\Toolboxes\Data Management Tools.tbx\AddSpatialIndex" Date="20080917" Time="071735">AddSpatialIndex "\\hamster\gisdata\LISTData\Contours\Contours 10m\thelist_contours10m_gda94.shp" 0 0 0 "\\hamster\gisdata\LISTData\Contours\Contours 10m\thelist_contours10m_gda94.shp"</Process><Process ToolSource="C:\Program Files\ArcGIS\ArcToolbox\Toolboxes\Data Management Tools.tbx\RemoveSpatialIndex" Date="20080918" Time="070036">RemoveSpatialIndex "\\hamster\gisdata\LISTData\Contours\Contours 10m\thelist_contours10m_gda94.shp" "\\hamster\gisdata\LISTData\Contours\Contours 10m\thelist_contours10m_gda94.shp"</Process><Process ToolSource="C:\Program Files\ArcGIS\ArcToolbox\Toolboxes\Data Management Tools.tbx\AddSpatialIndex" Date="20080918" Time="071746">AddSpatialIndex "\\hamster\gisdata\LISTData\Contours\Contours 10m\thelist_contours10m_gda94.shp" 0 0 0 "\\hamster\gisdata\LISTData\Contours\Contours 10m\thelist_contours10m_gda94.shp"</Process><Process ToolSource="C:\Program Files\ArcGIS\ArcToolbox\Toolboxes\Data Management Tools.tbx\RemoveSpatialIndex" Date="20080919" Time="070035">RemoveSpatialIndex "\\hamster\gisdata\LISTData\Contours\Contours 10m\thelist_contours10m_gda94.shp" "\\hamster\gisdata\LISTData\Contours\Contours 10m\thelist_contours10m_gda94.shp"</Process><Process ToolSource="C:\Program Files\ArcGIS\ArcToolbox\Toolboxes\Data Management Tools.tbx\AddSpatialIndex" Date="20080919" Time="071749">AddSpatialIndex "\\hamster\gisdata\LISTData\Contours\Contours 10m\thelist_contours10m_gda94.shp" 0 0 0 "\\hamster\gisdata\LISTData\Contours\Contours 10m\thelist_contours10m_gda94.shp"</Process><Process ToolSource="C:\Program Files\ArcGIS\ArcToolbox\Toolboxes\Data Management Tools.tbx\RemoveSpatialIndex" Date="20080920" Time="070045">RemoveSpatialIndex "\\hamster\gisdata\LISTData\Contours\Contours 10m\thelist_contours10m_gda94.shp" "\\hamster\gisdata\LISTData\Contours\Contours 10m\thelist_contours10m_gda94.shp"</Process><Process ToolSource="C:\Program Files\ArcGIS\ArcToolbox\Toolboxes\Data Management Tools.tbx\AddSpatialIndex" Date="20080920" Time="071800">AddSpatialIndex "\\hamster\gisdata\LISTData\Contours\Contours 10m\thelist_contours10m_gda94.shp" 0 0 0 "\\hamster\gisdata\LISTData\Contours\Contours 10m\thelist_contours10m_gda94.shp"</Process><Process ToolSource="C:\Program Files\ArcGIS\ArcToolbox\Toolboxes\Data Management Tools.tbx\RemoveSpatialIndex" Date="20080921" Time="070034">RemoveSpatialIndex "\\hamster\gisdata\LISTData\Contours\Contours 10m\thelist_contours10m_gda94.shp" "\\hamster\gisdata\LISTData\Contours\Contours 10m\thelist_contours10m_gda94.shp"</Process><Process ToolSource="C:\Program Files\ArcGIS\ArcToolbox\Toolboxes\Data Management Tools.tbx\AddSpatialIndex" Date="20080921" Time="071735">AddSpatialIndex "\\hamster\gisdata\LISTData\Contours\Contours 10m\thelist_contours10m_gda94.shp" 0 0 0 "\\hamster\gisdata\LISTData\Contours\Contours 10m\thelist_contours10m_gda94.shp"</Process><Process ToolSource="C:\Program Files\ArcGIS\ArcToolbox\Toolboxes\Data Management Tools.tbx\RemoveSpatialIndex" Date="20080922" Time="070033">RemoveSpatialIndex "\\hamster\gisdata\LISTData\Contours\Contours 10m\thelist_contours10m_gda94.shp" "\\hamster\gisdata\LISTData\Contours\Contours 10m\thelist_contours10m_gda94.shp"</Process><Process ToolSource="C:\Program Files\ArcGIS\ArcToolbox\Toolboxes\Data Management Tools.tbx\AddSpatialIndex" Date="20080922" Time="071729">AddSpatialIndex "\\hamster\gisdata\LISTData\Contours\Contours 10m\thelist_contours10m_gda94.shp" 0 0 0 "\\hamster\gisdata\LISTData\Contours\Contours 10m\thelist_contours10m_gda94.shp"</Process><Process ToolSource="C:\Program Files\ArcGIS\ArcToolbox\Toolboxes\Data Management Tools.tbx\RemoveSpatialIndex" Date="20080923" Time="070038">RemoveSpatialIndex "\\hamster\gisdata\LISTData\Contours\Contours 10m\thelist_contours10m_gda94.shp" "\\hamster\gisdata\LISTData\Contours\Contours 10m\thelist_contours10m_gda94.shp"</Process><Process ToolSource="C:\Program Files\ArcGIS\ArcToolbox\Toolboxes\Data Management Tools.tbx\AddSpatialIndex" Date="20080923" Time="071732">AddSpatialIndex "\\hamster\gisdata\LISTData\Contours\Contours 10m\thelist_contours10m_gda94.shp" 0 0 0 "\\hamster\gisdata\LISTData\Contours\Contours 10m\thelist_contours10m_gda94.shp"</Process><Process ToolSource="C:\Program Files\ArcGIS\ArcToolbox\Toolboxes\Data Management Tools.tbx\RemoveSpatialIndex" Date="20080924" Time="070045">RemoveSpatialIndex "\\hamster\gisdata\LISTData\Contours\Contours 10m\thelist_contours10m_gda94.shp" "\\hamster\gisdata\LISTData\Contours\Contours 10m\thelist_contours10m_gda94.shp"</Process><Process ToolSource="C:\Program Files\ArcGIS\ArcToolbox\Toolboxes\Data Management Tools.tbx\AddSpatialIndex" Date="20080924" Time="071750">AddSpatialIndex "\\hamster\gisdata\LISTData\Contours\Contours 10m\thelist_contours10m_gda94.shp" 0 0 0 "\\hamster\gisdata\LISTData\Contours\Contours 10m\thelist_contours10m_gda94.shp"</Process><Process ToolSource="C:\Program Files\ArcGIS\ArcToolbox\Toolboxes\Data Management Tools.tbx\RemoveSpatialIndex" Date="20080925" Time="070044">RemoveSpatialIndex "\\hamster\gisdata\LISTData\Contours\Contours 10m\thelist_contours10m_gda94.shp" "\\hamster\gisdata\LISTData\Contours\Contours 10m\thelist_contours10m_gda94.shp"</Process><Process ToolSource="C:\Program Files\ArcGIS\ArcToolbox\Toolboxes\Data Management Tools.tbx\AddSpatialIndex" Date="20080925" Time="071751">AddSpatialIndex "\\hamster\gisdata\LISTData\Contours\Contours 10m\thelist_contours10m_gda94.shp" 0 0 0 "\\hamster\gisdata\LISTData\Contours\Contours 10m\thelist_contours10m_gda94.shp"</Process><Process ToolSource="C:\Program Files\ArcGIS\ArcToolbox\Toolboxes\Data Management Tools.tbx\RemoveSpatialIndex" Date="20080926" Time="070049">RemoveSpatialIndex "\\hamster\gisdata\LISTData\Contours\Contours 10m\thelist_contours10m_gda94.shp" "\\hamster\gisdata\LISTData\Contours\Contours 10m\thelist_contours10m_gda94.shp"</Process><Process ToolSource="C:\Program Files\ArcGIS\ArcToolbox\Toolboxes\Data Management Tools.tbx\AddSpatialIndex" Date="20080926" Time="071750">AddSpatialIndex "\\hamster\gisdata\LISTData\Contours\Contours 10m\thelist_contours10m_gda94.shp" 0 0 0 "\\hamster\gisdata\LISTData\Contours\Contours 10m\thelist_contours10m_gda94.shp"</Process><Process ToolSource="C:\Program Files\ArcGIS\ArcToolbox\Toolboxes\Data Management Tools.tbx\AddSpatialIndex" Date="20080927" Time="071735">AddSpatialIndex "\\hamster\gisdata\LISTData\Contours\Contours 10m\thelist_contours10m_gda94.shp" 0 0 0 "\\hamster\gisdata\LISTData\Contours\Contours 10m\thelist_contours10m_gda94.shp"</Process><Process ToolSource="C:\Program Files\ArcGIS\ArcToolbox\Toolboxes\Data Management Tools.tbx\RemoveSpatialIndex" Date="20080928" Time="070036">RemoveSpatialIndex "\\hamster\gisdata\LISTData\Contours\Contours 10m\thelist_contours10m_gda94.shp" "\\hamster\gisdata\LISTData\Contours\Contours 10m\thelist_contours10m_gda94.shp"</Process><Process ToolSource="C:\Program Files\ArcGIS\ArcToolbox\Toolboxes\Data Management Tools.tbx\AddSpatialIndex" Date="20080928" Time="071733">AddSpatialIndex "\\hamster\gisdata\LISTData\Contours\Contours 10m\thelist_contours10m_gda94.shp" 0 0 0 "\\hamster\gisdata\LISTData\Contours\Contours 10m\thelist_contours10m_gda94.shp"</Process><Process ToolSource="C:\Program Files\ArcGIS\ArcToolbox\Toolboxes\Data Management Tools.tbx\RemoveSpatialIndex" Date="20080929" Time="070034">RemoveSpatialIndex "\\hamster\gisdata\LISTData\Contours\Contours 10m\thelist_contours10m_gda94.shp" "\\hamster\gisdata\LISTData\Contours\Contours 10m\thelist_contours10m_gda94.shp"</Process><Process ToolSource="C:\Program Files\ArcGIS\ArcToolbox\Toolboxes\Data Management Tools.tbx\AddSpatialIndex" Date="20080929" Time="071744">AddSpatialIndex "\\hamster\gisdata\LISTData\Contours\Contours 10m\thelist_contours10m_gda94.shp" 0 0 0 "\\hamster\gisdata\LISTData\Contours\Contours 10m\thelist_contours10m_gda94.shp"</Process><Process ToolSource="C:\Program Files\ArcGIS\ArcToolbox\Toolboxes\Data Management Tools.tbx\RemoveSpatialIndex" Date="20080930" Time="070038">RemoveSpatialIndex "\\hamster\gisdata\LISTData\Contours\Contours 10m\thelist_contours10m_gda94.shp" "\\hamster\gisdata\LISTData\Contours\Contours 10m\thelist_contours10m_gda94.shp"</Process><Process ToolSource="C:\Program Files\ArcGIS\ArcToolbox\Toolboxes\Data Management Tools.tbx\AddSpatialIndex" Date="20080930" Time="071750">AddSpatialIndex "\\hamster\gisdata\LISTData\Contours\Contours 10m\thelist_contours10m_gda94.shp" 0 0 0 "\\hamster\gisdata\LISTData\Contours\Contours 10m\thelist_contours10m_gda94.shp"</Process><Process ToolSource="C:\Program Files\ArcGIS\ArcToolbox\Toolboxes\Data Management Tools.tbx\RemoveSpatialIndex" Date="20081001" Time="070038">RemoveSpatialIndex "\\hamster\gisdata\LISTData\Contours\Contours 10m\thelist_contours10m_gda94.shp" "\\hamster\gisdata\LISTData\Contours\Contours 10m\thelist_contours10m_gda94.shp"</Process><Process ToolSource="C:\Program Files\ArcGIS\ArcToolbox\Toolboxes\Data Management Tools.tbx\AddSpatialIndex" Date="20081001" Time="071744">AddSpatialIndex "\\hamster\gisdata\LISTData\Contours\Contours 10m\thelist_contours10m_gda94.shp" 0 0 0 "\\hamster\gisdata\LISTData\Contours\Contours 10m\thelist_contours10m_gda94.shp"</Process><Process ToolSource="C:\Program Files\ArcGIS\ArcToolbox\Toolboxes\Data Management Tools.tbx\RemoveSpatialIndex" Date="20081002" Time="070044">RemoveSpatialIndex "\\hamster\gisdata\LISTData\Contours\Contours 10m\thelist_contours10m_gda94.shp" "\\hamster\gisdata\LISTData\Contours\Contours 10m\thelist_contours10m_gda94.shp"</Process><Process ToolSource="C:\Program Files\ArcGIS\ArcToolbox\Toolboxes\Data Management Tools.tbx\AddSpatialIndex" Date="20081002" Time="071801">AddSpatialIndex "\\hamster\gisdata\LISTData\Contours\Contours 10m\thelist_contours10m_gda94.shp" 0 0 0 "\\hamster\gisdata\LISTData\Contours\Contours 10m\thelist_contours10m_gda94.shp"</Process><Process ToolSource="C:\Program Files\ArcGIS\ArcToolbox\Toolboxes\Data Management Tools.tbx\RemoveSpatialIndex" Date="20081003" Time="070042">RemoveSpatialIndex "\\hamster\gisdata\LISTData\Contours\Contours 10m\thelist_contours10m_gda94.shp" "\\hamster\gisdata\LISTData\Contours\Contours 10m\thelist_contours10m_gda94.shp"</Process><Process ToolSource="C:\Program Files\ArcGIS\ArcToolbox\Toolboxes\Data Management Tools.tbx\AddSpatialIndex" Date="20081003" Time="071802">AddSpatialIndex "\\hamster\gisdata\LISTData\Contours\Contours 10m\thelist_contours10m_gda94.shp" 0 0 0 "\\hamster\gisdata\LISTData\Contours\Contours 10m\thelist_contours10m_gda94.shp"</Process><Process ToolSource="C:\Program Files\ArcGIS\ArcToolbox\Toolboxes\Data Management Tools.tbx\RemoveSpatialIndex" Date="20081004" Time="070050">RemoveSpatialIndex "\\hamster\gisdata\LISTData\Contours\Contours 10m\thelist_contours10m_gda94.shp" "\\hamster\gisdata\LISTData\Contours\Contours 10m\thelist_contours10m_gda94.shp"</Process><Process ToolSource="C:\Program Files\ArcGIS\ArcToolbox\Toolboxes\Data Management Tools.tbx\AddSpatialIndex" Date="20081004" Time="071819">AddSpatialIndex "\\hamster\gisdata\LISTData\Contours\Contours 10m\thelist_contours10m_gda94.shp" 0 0 0 "\\hamster\gisdata\LISTData\Contours\Contours 10m\thelist_contours10m_gda94.shp"</Process><Process ToolSource="C:\Program Files\ArcGIS\ArcToolbox\Toolboxes\Data Management Tools.tbx\RemoveSpatialIndex" Date="20081005" Time="070034">RemoveSpatialIndex "\\hamster\gisdata\LISTData\Contours\Contours 10m\thelist_contours10m_gda94.shp" "\\hamster\gisdata\LISTData\Contours\Contours 10m\thelist_contours10m_gda94.shp"</Process><Process ToolSource="C:\Program Files\ArcGIS\ArcToolbox\Toolboxes\Data Management Tools.tbx\AddSpatialIndex" Date="20081005" Time="071740">AddSpatialIndex "\\hamster\gisdata\LISTData\Contours\Contours 10m\thelist_contours10m_gda94.shp" 0 0 0 "\\hamster\gisdata\LISTData\Contours\Contours 10m\thelist_contours10m_gda94.shp"</Process><Process ToolSource="C:\Program Files\ArcGIS\ArcToolbox\Toolboxes\Data Management Tools.tbx\RemoveSpatialIndex" Date="20081006" Time="070034">RemoveSpatialIndex "\\hamster\gisdata\LISTData\Contours\Contours 10m\thelist_contours10m_gda94.shp" "\\hamster\gisdata\LISTData\Contours\Contours 10m\thelist_contours10m_gda94.shp"</Process><Process ToolSource="C:\Program Files\ArcGIS\ArcToolbox\Toolboxes\Data Management Tools.tbx\AddSpatialIndex" Date="20081006" Time="071737">AddSpatialIndex "\\hamster\gisdata\LISTData\Contours\Contours 10m\thelist_contours10m_gda94.shp" 0 0 0 "\\hamster\gisdata\LISTData\Contours\Contours 10m\thelist_contours10m_gda94.shp"</Process><Process ToolSource="C:\Program Files\ArcGIS\ArcToolbox\Toolboxes\Data Management Tools.tbx\RemoveSpatialIndex" Date="20081007" Time="070048">RemoveSpatialIndex "\\hamster\gisdata\LISTData\Contours\Contours 10m\thelist_contours10m_gda94.shp" "\\hamster\gisdata\LISTData\Contours\Contours 10m\thelist_contours10m_gda94.shp"</Process><Process ToolSource="C:\Program Files\ArcGIS\ArcToolbox\Toolboxes\Data Management Tools.tbx\AddSpatialIndex" Date="20081007" Time="071752">AddSpatialIndex "\\hamster\gisdata\LISTData\Contours\Contours 10m\thelist_contours10m_gda94.shp" 0 0 0 "\\hamster\gisdata\LISTData\Contours\Contours 10m\thelist_contours10m_gda94.shp"</Process><Process ToolSource="C:\Program Files\ArcGIS\ArcToolbox\Toolboxes\Data Management Tools.tbx\RemoveSpatialIndex" Date="20081008" Time="070048">RemoveSpatialIndex "\\hamster\gisdata\LISTData\Contours\Contours 10m\thelist_contours10m_gda94.shp" "\\hamster\gisdata\LISTData\Contours\Contours 10m\thelist_contours10m_gda94.shp"</Process><Process ToolSource="C:\Program Files\ArcGIS\ArcToolbox\Toolboxes\Data Management Tools.tbx\AddSpatialIndex" Date="20081008" Time="071747">AddSpatialIndex "\\hamster\gisdata\LISTData\Contours\Contours 10m\thelist_contours10m_gda94.shp" 0 0 0 "\\hamster\gisdata\LISTData\Contours\Contours 10m\thelist_contours10m_gda94.shp"</Process><Process ToolSource="C:\Program Files\ArcGIS\ArcToolbox\Toolboxes\Data Management Tools.tbx\RemoveSpatialIndex" Date="20081009" Time="070036">RemoveSpatialIndex "\\hamster\gisdata\LISTData\Contours\Contours 10m\thelist_contours10m_gda94.shp" "\\hamster\gisdata\LISTData\Contours\Contours 10m\thelist_contours10m_gda94.shp"</Process><Process ToolSource="C:\Program Files\ArcGIS\ArcToolbox\Toolboxes\Data Management Tools.tbx\AddSpatialIndex" Date="20081009" Time="071752">AddSpatialIndex "\\hamster\gisdata\LISTData\Contours\Contours 10m\thelist_contours10m_gda94.shp" 0 0 0 "\\hamster\gisdata\LISTData\Contours\Contours 10m\thelist_contours10m_gda94.shp"</Process><Process ToolSource="C:\Program Files\ArcGIS\ArcToolbox\Toolboxes\Data Management Tools.tbx\RemoveSpatialIndex" Date="20081010" Time="070052">RemoveSpatialIndex "\\hamster\gisdata\LISTData\Contours\Contours 10m\thelist_contours10m_gda94.shp" "\\hamster\gisdata\LISTData\Contours\Contours 10m\thelist_contours10m_gda94.shp"</Process><Process ToolSource="C:\Program Files\ArcGIS\ArcToolbox\Toolboxes\Data Management Tools.tbx\AddSpatialIndex" Date="20081010" Time="071759">AddSpatialIndex "\\hamster\gisdata\LISTData\Contours\Contours 10m\thelist_contours10m_gda94.shp" 0 0 0 "\\hamster\gisdata\LISTData\Contours\Contours 10m\thelist_contours10m_gda94.shp"</Process><Process ToolSource="C:\Program Files\ArcGIS\ArcToolbox\Toolboxes\Data Management Tools.tbx\RemoveSpatialIndex" Date="20081011" Time="070052">RemoveSpatialIndex "\\hamster\gisdata\LISTData\Contours\Contours 10m\thelist_contours10m_gda94.shp" "\\hamster\gisdata\LISTData\Contours\Contours 10m\thelist_contours10m_gda94.shp"</Process><Process ToolSource="C:\Program Files\ArcGIS\ArcToolbox\Toolboxes\Data Management Tools.tbx\AddSpatialIndex" Date="20081011" Time="071805">AddSpatialIndex "\\hamster\gisdata\LISTData\Contours\Contours 10m\thelist_contours10m_gda94.shp" 0 0 0 "\\hamster\gisdata\LISTData\Contours\Contours 10m\thelist_contours10m_gda94.shp"</Process><Process ToolSource="C:\Program Files\ArcGIS\ArcToolbox\Toolboxes\Data Management Tools.tbx\RemoveSpatialIndex" Date="20081012" Time="070038">RemoveSpatialIndex "\\hamster\gisdata\LISTData\Contours\Contours 10m\thelist_contours10m_gda94.shp" "\\hamster\gisdata\LISTData\Contours\Contours 10m\thelist_contours10m_gda94.shp"</Process><Process ToolSource="C:\Program Files\ArcGIS\ArcToolbox\Toolboxes\Data Management Tools.tbx\AddSpatialIndex" Date="20081012" Time="071733">AddSpatialIndex "\\hamster\gisdata\LISTData\Contours\Contours 10m\thelist_contours10m_gda94.shp" 0 0 0 "\\hamster\gisdata\LISTData\Contours\Contours 10m\thelist_contours10m_gda94.shp"</Process><Process ToolSource="C:\Program Files\ArcGIS\ArcToolbox\Toolboxes\Data Management Tools.tbx\RemoveSpatialIndex" Date="20081013" Time="070037">RemoveSpatialIndex "\\hamster\gisdata\LISTData\Contours\Contours 10m\thelist_contours10m_gda94.shp" "\\hamster\gisdata\LISTData\Contours\Contours 10m\thelist_contours10m_gda94.shp"</Process><Process ToolSource="C:\Program Files\ArcGIS\ArcToolbox\Toolboxes\Data Management Tools.tbx\AddSpatialIndex" Date="20081013" Time="071745">AddSpatialIndex "\\hamster\gisdata\LISTData\Contours\Contours 10m\thelist_contours10m_gda94.shp" 0 0 0 "\\hamster\gisdata\LISTData\Contours\Contours 10m\thelist_contours10m_gda94.shp"</Process><Process ToolSource="C:\Program Files\ArcGIS\ArcToolbox\Toolboxes\Data Management Tools.tbx\RemoveSpatialIndex" Date="20081014" Time="070053">RemoveSpatialIndex "\\hamster\gisdata\LISTData\Contours\Contours 10m\thelist_contours10m_gda94.shp" "\\hamster\gisdata\LISTData\Contours\Contours 10m\thelist_contours10m_gda94.shp"</Process><Process ToolSource="C:\Program Files\ArcGIS\ArcToolbox\Toolboxes\Data Management Tools.tbx\AddSpatialIndex" Date="20081014" Time="071808">AddSpatialIndex "\\hamster\gisdata\LISTData\Contours\Contours 10m\thelist_contours10m_gda94.shp" 0 0 0 "\\hamster\gisdata\LISTData\Contours\Contours 10m\thelist_contours10m_gda94.shp"</Process><Process ToolSource="C:\Program Files\ArcGIS\ArcToolbox\Toolboxes\Data Management Tools.tbx\RemoveSpatialIndex" Date="20081015" Time="070048">RemoveSpatialIndex "\\hamster\gisdata\LISTData\Contours\Contours 10m\thelist_contours10m_gda94.shp" "\\hamster\gisdata\LISTData\Contours\Contours 10m\thelist_contours10m_gda94.shp"</Process><Process ToolSource="C:\Program Files\ArcGIS\ArcToolbox\Toolboxes\Data Management Tools.tbx\AddSpatialIndex" Date="20081015" Time="071800">AddSpatialIndex "\\hamster\gisdata\LISTData\Contours\Contours 10m\thelist_contours10m_gda94.shp" 0 0 0 "\\hamster\gisdata\LISTData\Contours\Contours 10m\thelist_contours10m_gda94.shp"</Process><Process ToolSource="C:\Program Files\ArcGIS\ArcToolbox\Toolboxes\Data Management Tools.tbx\RemoveSpatialIndex" Date="20081016" Time="070052">RemoveSpatialIndex "\\hamster\gisdata\LISTData\Contours\Contours 10m\thelist_contours10m_gda94.shp" "\\hamster\gisdata\LISTData\Contours\Contours 10m\thelist_contours10m_gda94.shp"</Process><Process ToolSource="C:\Program Files\ArcGIS\ArcToolbox\Toolboxes\Data Management Tools.tbx\AddSpatialIndex" Date="20081016" Time="071759">AddSpatialIndex "\\hamster\gisdata\LISTData\Contours\Contours 10m\thelist_contours10m_gda94.shp" 0 0 0 "\\hamster\gisdata\LISTData\Contours\Contours 10m\thelist_contours10m_gda94.shp"</Process><Process ToolSource="C:\Program Files\ArcGIS\ArcToolbox\Toolboxes\Data Management Tools.tbx\RemoveSpatialIndex" Date="20081017" Time="070116">RemoveSpatialIndex "\\hamster\gisdata\LISTData\Contours\Contours 10m\thelist_contours10m_gda94.shp" "\\hamster\gisdata\LISTData\Contours\Contours 10m\thelist_contours10m_gda94.shp"</Process><Process ToolSource="C:\Program Files\ArcGIS\ArcToolbox\Toolboxes\Data Management Tools.tbx\AddSpatialIndex" Date="20081017" Time="080454">AddSpatialIndex "\\hamster\gisdata\LISTData\Contours\Contours 10m\thelist_contours10m_gda94.shp" 0 0 0 "\\hamster\gisdata\LISTData\Contours\Contours 10m\thelist_contours10m_gda94.shp"</Process><Process ToolSource="C:\Program Files\ArcGIS\ArcToolbox\Toolboxes\Data Management Tools.tbx\RemoveSpatialIndex" Date="20081018" Time="070034">RemoveSpatialIndex "\\hamster\gisdata\LISTData\Contours\Contours 10m\thelist_contours10m_gda94.shp" "\\hamster\gisdata\LISTData\Contours\Contours 10m\thelist_contours10m_gda94.shp"</Process><Process ToolSource="C:\Program Files\ArcGIS\ArcToolbox\Toolboxes\Data Management Tools.tbx\AddSpatialIndex" Date="20081018" Time="071804">AddSpatialIndex "\\hamster\gisdata\LISTData\Contours\Contours 10m\thelist_contours10m_gda94.shp" 0 0 0 "\\hamster\gisdata\LISTData\Contours\Contours 10m\thelist_contours10m_gda94.shp"</Process><Process ToolSource="C:\Program Files\ArcGIS\ArcToolbox\Toolboxes\Data Management Tools.tbx\RemoveSpatialIndex" Date="20081019" Time="070035">RemoveSpatialIndex "\\hamster\gisdata\LISTData\Contours\Contours 10m\thelist_contours10m_gda94.shp" "\\hamster\gisdata\LISTData\Contours\Contours 10m\thelist_contours10m_gda94.shp"</Process><Process ToolSource="C:\Program Files\ArcGIS\ArcToolbox\Toolboxes\Data Management Tools.tbx\AddSpatialIndex" Date="20081019" Time="071754">AddSpatialIndex "\\hamster\gisdata\LISTData\Contours\Contours 10m\thelist_contours10m_gda94.shp" 0 0 0 "\\hamster\gisdata\LISTData\Contours\Contours 10m\thelist_contours10m_gda94.shp"</Process><Process ToolSource="C:\Program Files\ArcGIS\ArcToolbox\Toolboxes\Data Management Tools.tbx\RemoveSpatialIndex" Date="20081020" Time="070034">RemoveSpatialIndex "\\hamster\gisdata\LISTData\Contours\Contours 10m\thelist_contours10m_gda94.shp" "\\hamster\gisdata\LISTData\Contours\Contours 10m\thelist_contours10m_gda94.shp"</Process><Process ToolSource="C:\Program Files\ArcGIS\ArcToolbox\Toolboxes\Data Management Tools.tbx\AddSpatialIndex" Date="20081020" Time="071801">AddSpatialIndex "\\hamster\gisdata\LISTData\Contours\Contours 10m\thelist_contours10m_gda94.shp" 0 0 0 "\\hamster\gisdata\LISTData\Contours\Contours 10m\thelist_contours10m_gda94.shp"</Process><Process ToolSource="C:\Program Files\ArcGIS\ArcToolbox\Toolboxes\Data Management Tools.tbx\RemoveSpatialIndex" Date="20081021" Time="070047">RemoveSpatialIndex "\\hamster\gisdata\LISTData\Contours\Contours 10m\thelist_contours10m_gda94.shp" "\\hamster\gisdata\LISTData\Contours\Contours 10m\thelist_contours10m_gda94.shp"</Process><Process ToolSource="C:\Program Files\ArcGIS\ArcToolbox\Toolboxes\Data Management Tools.tbx\AddSpatialIndex" Date="20081021" Time="071752">AddSpatialIndex "\\hamster\gisdata\LISTData\Contours\Contours 10m\thelist_contours10m_gda94.shp" 0 0 0 "\\hamster\gisdata\LISTData\Contours\Contours 10m\thelist_contours10m_gda94.shp"</Process><Process ToolSource="C:\Program Files\ArcGIS\ArcToolbox\Toolboxes\Data Management Tools.tbx\RemoveSpatialIndex" Date="20081022" Time="070040">RemoveSpatialIndex "\\hamster\gisdata\LISTData\Contours\Contours 10m\thelist_contours10m_gda94.shp" "\\hamster\gisdata\LISTData\Contours\Contours 10m\thelist_contours10m_gda94.shp"</Process><Process ToolSource="C:\Program Files\ArcGIS\ArcToolbox\Toolboxes\Data Management Tools.tbx\AddSpatialIndex" Date="20081022" Time="071805">AddSpatialIndex "\\hamster\gisdata\LISTData\Contours\Contours 10m\thelist_contours10m_gda94.shp" 0 0 0 "\\hamster\gisdata\LISTData\Contours\Contours 10m\thelist_contours10m_gda94.shp"</Process><Process ToolSource="C:\Program Files\ArcGIS\ArcToolbox\Toolboxes\Data Management Tools.tbx\RemoveSpatialIndex" Date="20081023" Time="070048">RemoveSpatialIndex "\\hamster\gisdata\LISTData\Contours\Contours 10m\thelist_contours10m_gda94.shp" "\\hamster\gisdata\LISTData\Contours\Contours 10m\thelist_contours10m_gda94.shp"</Process><Process ToolSource="C:\Program Files\ArcGIS\ArcToolbox\Toolboxes\Data Management Tools.tbx\AddSpatialIndex" Date="20081023" Time="071800">AddSpatialIndex "\\hamster\gisdata\LISTData\Contours\Contours 10m\thelist_contours10m_gda94.shp" 0 0 0 "\\hamster\gisdata\LISTData\Contours\Contours 10m\thelist_contours10m_gda94.shp"</Process><Process ToolSource="C:\Program Files\ArcGIS\ArcToolbox\Toolboxes\Data Management Tools.tbx\RemoveSpatialIndex" Date="20081024" Time="070045">RemoveSpatialIndex "\\hamster\gisdata\LISTData\Contours\Contours 10m\thelist_contours10m_gda94.shp" "\\hamster\gisdata\LISTData\Contours\Contours 10m\thelist_contours10m_gda94.shp"</Process><Process ToolSource="C:\Program Files\ArcGIS\ArcToolbox\Toolboxes\Data Management Tools.tbx\AddSpatialIndex" Date="20081024" Time="071800">AddSpatialIndex "\\hamster\gisdata\LISTData\Contours\Contours 10m\thelist_contours10m_gda94.shp" 0 0 0 "\\hamster\gisdata\LISTData\Contours\Contours 10m\thelist_contours10m_gda94.shp"</Process><Process ToolSource="C:\Program Files\ArcGIS\ArcToolbox\Toolboxes\Data Management Tools.tbx\RemoveSpatialIndex" Date="20081025" Time="070036">RemoveSpatialIndex "\\hamster\gisdata\LISTData\Contours\Contours 10m\thelist_contours10m_gda94.shp" "\\hamster\gisdata\LISTData\Contours\Contours 10m\thelist_contours10m_gda94.shp"</Process><Process ToolSource="C:\Program Files\ArcGIS\ArcToolbox\Toolboxes\Data Management Tools.tbx\AddSpatialIndex" Date="20081025" Time="071755">AddSpatialIndex "\\hamster\gisdata\LISTData\Contours\Contours 10m\thelist_contours10m_gda94.shp" 0 0 0 "\\hamster\gisdata\LISTData\Contours\Contours 10m\thelist_contours10m_gda94.shp"</Process><Process ToolSource="C:\Program Files\ArcGIS\ArcToolbox\Toolboxes\Data Management Tools.tbx\RemoveSpatialIndex" Date="20081026" Time="070035">RemoveSpatialIndex "\\hamster\gisdata\LISTData\Contours\Contours 10m\thelist_contours10m_gda94.shp" "\\hamster\gisdata\LISTData\Contours\Contours 10m\thelist_contours10m_gda94.shp"</Process><Process ToolSource="C:\Program Files\ArcGIS\ArcToolbox\Toolboxes\Data Management Tools.tbx\AddSpatialIndex" Date="20081026" Time="071754">AddSpatialIndex "\\hamster\gisdata\LISTData\Contours\Contours 10m\thelist_contours10m_gda94.shp" 0 0 0 "\\hamster\gisdata\LISTData\Contours\Contours 10m\thelist_contours10m_gda94.shp"</Process><Process ToolSource="C:\Program Files\ArcGIS\ArcToolbox\Toolboxes\Data Management Tools.tbx\RemoveSpatialIndex" Date="20081027" Time="070034">RemoveSpatialIndex "\\hamster\gisdata\LISTData\Contours\Contours 10m\thelist_contours10m_gda94.shp" "\\hamster\gisdata\LISTData\Contours\Contours 10m\thelist_contours10m_gda94.shp"</Process><Process ToolSource="C:\Program Files\ArcGIS\ArcToolbox\Toolboxes\Data Management Tools.tbx\AddSpatialIndex" Date="20081027" Time="071744">AddSpatialIndex "\\hamster\gisdata\LISTData\Contours\Contours 10m\thelist_contours10m_gda94.shp" 0 0 0 "\\hamster\gisdata\LISTData\Contours\Contours 10m\thelist_contours10m_gda94.shp"</Process><Process ToolSource="C:\Program Files\ArcGIS\ArcToolbox\Toolboxes\Data Management Tools.tbx\RemoveSpatialIndex" Date="20081028" Time="070040">RemoveSpatialIndex "\\hamster\gisdata\LISTData\Contours\Contours 10m\thelist_contours10m_gda94.shp" "\\hamster\gisdata\LISTData\Contours\Contours 10m\thelist_contours10m_gda94.shp"</Process><Process ToolSource="C:\Program Files\ArcGIS\ArcToolbox\Toolboxes\Data Management Tools.tbx\AddSpatialIndex" Date="20081028" Time="071746">AddSpatialIndex "\\hamster\gisdata\LISTData\Contours\Contours 10m\thelist_contours10m_gda94.shp" 0 0 0 "\\hamster\gisdata\LISTData\Contours\Contours 10m\thelist_contours10m_gda94.shp"</Process><Process ToolSource="C:\Program Files\ArcGIS\ArcToolbox\Toolboxes\Data Management Tools.tbx\RemoveSpatialIndex" Date="20081029" Time="070040">RemoveSpatialIndex "\\hamster\gisdata\LISTData\Contours\Contours 10m\thelist_contours10m_gda94.shp" "\\hamster\gisdata\LISTData\Contours\Contours 10m\thelist_contours10m_gda94.shp"</Process><Process ToolSource="C:\Program Files\ArcGIS\ArcToolbox\Toolboxes\Data Management Tools.tbx\AddSpatialIndex" Date="20081029" Time="071751">AddSpatialIndex "\\hamster\gisdata\LISTData\Contours\Contours 10m\thelist_contours10m_gda94.shp" 0 0 0 "\\hamster\gisdata\LISTData\Contours\Contours 10m\thelist_contours10m_gda94.shp"</Process><Process ToolSource="C:\Program Files\ArcGIS\ArcToolbox\Toolboxes\Data Management Tools.tbx\RemoveSpatialIndex" Date="20081030" Time="070033">RemoveSpatialIndex "\\hamster\gisdata\LISTData\Contours\Contours 10m\thelist_contours10m_gda94.shp" "\\hamster\gisdata\LISTData\Contours\Contours 10m\thelist_contours10m_gda94.shp"</Process><Process ToolSource="C:\Program Files\ArcGIS\ArcToolbox\Toolboxes\Data Management Tools.tbx\AddSpatialIndex" Date="20081030" Time="071747">AddSpatialIndex "\\hamster\gisdata\LISTData\Contours\Contours 10m\thelist_contours10m_gda94.shp" 0 0 0 "\\hamster\gisdata\LISTData\Contours\Contours 10m\thelist_contours10m_gda94.shp"</Process><Process ToolSource="C:\Program Files\ArcGIS\ArcToolbox\Toolboxes\Data Management Tools.tbx\RemoveSpatialIndex" Date="20081031" Time="070048">RemoveSpatialIndex "\\hamster\gisdata\LISTData\Contours\Contours 10m\thelist_contours10m_gda94.shp" "\\hamster\gisdata\LISTData\Contours\Contours 10m\thelist_contours10m_gda94.shp"</Process><Process ToolSource="C:\Program Files\ArcGIS\ArcToolbox\Toolboxes\Data Management Tools.tbx\AddSpatialIndex" Date="20081031" Time="071812">AddSpatialIndex "\\hamster\gisdata\LISTData\Contours\Contours 10m\thelist_contours10m_gda94.shp" 0 0 0 "\\hamster\gisdata\LISTData\Contours\Contours 10m\thelist_contours10m_gda94.shp"</Process><Process ToolSource="C:\Program Files\ArcGIS\ArcToolbox\Toolboxes\Data Management Tools.tbx\RemoveSpatialIndex" Date="20081101" Time="070035">RemoveSpatialIndex "\\hamster\gisdata\LISTData\Contours\Contours 10m\thelist_contours10m_gda94.shp" "\\hamster\gisdata\LISTData\Contours\Contours 10m\thelist_contours10m_gda94.shp"</Process><Process ToolSource="C:\Program Files\ArcGIS\ArcToolbox\Toolboxes\Data Management Tools.tbx\AddSpatialIndex" Date="20081101" Time="071749">AddSpatialIndex "\\hamster\gisdata\LISTData\Contours\Contours 10m\thelist_contours10m_gda94.shp" 0 0 0 "\\hamster\gisdata\LISTData\Contours\Contours 10m\thelist_contours10m_gda94.shp"</Process><Process ToolSource="C:\Program Files\ArcGIS\ArcToolbox\Toolboxes\Data Management Tools.tbx\RemoveSpatialIndex" Date="20081102" Time="070032">RemoveSpatialIndex "\\hamster\gisdata\LISTData\Contours\Contours 10m\thelist_contours10m_gda94.shp" "\\hamster\gisdata\LISTData\Contours\Contours 10m\thelist_contours10m_gda94.shp"</Process><Process ToolSource="C:\Program Files\ArcGIS\ArcToolbox\Toolboxes\Data Management Tools.tbx\AddSpatialIndex" Date="20081102" Time="071741">AddSpatialIndex "\\hamster\gisdata\LISTData\Contours\Contours 10m\thelist_contours10m_gda94.shp" 0 0 0 "\\hamster\gisdata\LISTData\Contours\Contours 10m\thelist_contours10m_gda94.shp"</Process><Process ToolSource="C:\Program Files\ArcGIS\ArcToolbox\Toolboxes\Data Management Tools.tbx\RemoveSpatialIndex" Date="20081103" Time="070032">RemoveSpatialIndex "\\hamster\gisdata\LISTData\Contours\Contours 10m\thelist_contours10m_gda94.shp" "\\hamster\gisdata\LISTData\Contours\Contours 10m\thelist_contours10m_gda94.shp"</Process><Process ToolSource="C:\Program Files\ArcGIS\ArcToolbox\Toolboxes\Data Management Tools.tbx\AddSpatialIndex" Date="20081103" Time="071751">AddSpatialIndex "\\hamster\gisdata\LISTData\Contours\Contours 10m\thelist_contours10m_gda94.shp" 0 0 0 "\\hamster\gisdata\LISTData\Contours\Contours 10m\thelist_contours10m_gda94.shp"</Process><Process ToolSource="C:\Program Files\ArcGIS\ArcToolbox\Toolboxes\Data Management Tools.tbx\RemoveSpatialIndex" Date="20081104" Time="070048">RemoveSpatialIndex "\\hamster\gisdata\LISTData\Contours\Contours 10m\thelist_contours10m_gda94.shp" "\\hamster\gisdata\LISTData\Contours\Contours 10m\thelist_contours10m_gda94.shp"</Process><Process ToolSource="C:\Program Files\ArcGIS\ArcToolbox\Toolboxes\Data Management Tools.tbx\AddSpatialIndex" Date="20081104" Time="071812">AddSpatialIndex "\\hamster\gisdata\LISTData\Contours\Contours 10m\thelist_contours10m_gda94.shp" 0 0 0 "\\hamster\gisdata\LISTData\Contours\Contours 10m\thelist_contours10m_gda94.shp"</Process><Process ToolSource="C:\Program Files\ArcGIS\ArcToolbox\Toolboxes\Data Management Tools.tbx\RemoveSpatialIndex" Date="20081105" Time="070044">RemoveSpatialIndex "\\hamster\gisdata\LISTData\Contours\Contours 10m\thelist_contours10m_gda94.shp" "\\hamster\gisdata\LISTData\Contours\Contours 10m\thelist_contours10m_gda94.shp"</Process><Process ToolSource="C:\Program Files\ArcGIS\ArcToolbox\Toolboxes\Data Management Tools.tbx\AddSpatialIndex" Date="20081105" Time="071736">AddSpatialIndex "\\hamster\gisdata\LISTData\Contours\Contours 10m\thelist_contours10m_gda94.shp" 0 0 0 "\\hamster\gisdata\LISTData\Contours\Contours 10m\thelist_contours10m_gda94.shp"</Process><Process ToolSource="C:\Program Files\ArcGIS\ArcToolbox\Toolboxes\Data Management Tools.tbx\RemoveSpatialIndex" Date="20081106" Time="070049">RemoveSpatialIndex "\\hamster\gisdata\LISTData\Contours\Contours 10m\thelist_contours10m_gda94.shp" "\\hamster\gisdata\LISTData\Contours\Contours 10m\thelist_contours10m_gda94.shp"</Process><Process ToolSource="C:\Program Files\ArcGIS\ArcToolbox\Toolboxes\Data Management Tools.tbx\AddSpatialIndex" Date="20081106" Time="071753">AddSpatialIndex "\\hamster\gisdata\LISTData\Contours\Contours 10m\thelist_contours10m_gda94.shp" 0 0 0 "\\hamster\gisdata\LISTData\Contours\Contours 10m\thelist_contours10m_gda94.shp"</Process><Process ToolSource="C:\Program Files\ArcGIS\ArcToolbox\Toolboxes\Data Management Tools.tbx\RemoveSpatialIndex" Date="20081107" Time="070050">RemoveSpatialIndex "\\hamster\gisdata\LISTData\Contours\Contours 10m\thelist_contours10m_gda94.shp" "\\hamster\gisdata\LISTData\Contours\Contours 10m\thelist_contours10m_gda94.shp"</Process><Process ToolSource="C:\Program Files\ArcGIS\ArcToolbox\Toolboxes\Data Management Tools.tbx\AddSpatialIndex" Date="20081107" Time="071815">AddSpatialIndex "\\hamster\gisdata\LISTData\Contours\Contours 10m\thelist_contours10m_gda94.shp" 0 0 0 "\\hamster\gisdata\LISTData\Contours\Contours 10m\thelist_contours10m_gda94.shp"</Process><Process ToolSource="C:\Program Files\ArcGIS\ArcToolbox\Toolboxes\Data Management Tools.tbx\RemoveSpatialIndex" Date="20081108" Time="070047">RemoveSpatialIndex "\\hamster\gisdata\LISTData\Contours\Contours 10m\thelist_contours10m_gda94.shp" "\\hamster\gisdata\LISTData\Contours\Contours 10m\thelist_contours10m_gda94.shp"</Process><Process ToolSource="C:\Program Files\ArcGIS\ArcToolbox\Toolboxes\Data Management Tools.tbx\AddSpatialIndex" Date="20081108" Time="071741">AddSpatialIndex "\\hamster\gisdata\LISTData\Contours\Contours 10m\thelist_contours10m_gda94.shp" 0 0 0 "\\hamster\gisdata\LISTData\Contours\Contours 10m\thelist_contours10m_gda94.shp"</Process><Process ToolSource="C:\Program Files\ArcGIS\ArcToolbox\Toolboxes\Data Management Tools.tbx\RemoveSpatialIndex" Date="20081109" Time="070037">RemoveSpatialIndex "\\hamster\gisdata\LISTData\Contours\Contours 10m\thelist_contours10m_gda94.shp" "\\hamster\gisdata\LISTData\Contours\Contours 10m\thelist_contours10m_gda94.shp"</Process><Process ToolSource="C:\Program Files\ArcGIS\ArcToolbox\Toolboxes\Data Management Tools.tbx\AddSpatialIndex" Date="20081109" Time="071715">AddSpatialIndex "\\hamster\gisdata\LISTData\Contours\Contours 10m\thelist_contours10m_gda94.shp" 0 0 0 "\\hamster\gisdata\LISTData\Contours\Contours 10m\thelist_contours10m_gda94.shp"</Process><Process ToolSource="C:\Program Files\ArcGIS\ArcToolbox\Toolboxes\Data Management Tools.tbx\RemoveSpatialIndex" Date="20081110" Time="070034">RemoveSpatialIndex "\\hamster\gisdata\LISTData\Contours\Contours 10m\thelist_contours10m_gda94.shp" "\\hamster\gisdata\LISTData\Contours\Contours 10m\thelist_contours10m_gda94.shp"</Process><Process ToolSource="C:\Program Files\ArcGIS\ArcToolbox\Toolboxes\Data Management Tools.tbx\AddSpatialIndex" Date="20081110" Time="071713">AddSpatialIndex "\\hamster\gisdata\LISTData\Contours\Contours 10m\thelist_contours10m_gda94.shp" 0 0 0 "\\hamster\gisdata\LISTData\Contours\Contours 10m\thelist_contours10m_gda94.shp"</Process><Process ToolSource="C:\Program Files\ArcGIS\ArcToolbox\Toolboxes\Data Management Tools.tbx\RemoveSpatialIndex" Date="20081111" Time="070034">RemoveSpatialIndex "\\hamster\gisdata\LISTData\Contours\Contours 10m\thelist_contours10m_gda94.shp" "\\hamster\gisdata\LISTData\Contours\Contours 10m\thelist_contours10m_gda94.shp"</Process><Process ToolSource="C:\Program Files\ArcGIS\ArcToolbox\Toolboxes\Data Management Tools.tbx\AddSpatialIndex" Date="20081111" Time="071720">AddSpatialIndex "\\hamster\gisdata\LISTData\Contours\Contours 10m\thelist_contours10m_gda94.shp" 0 0 0 "\\hamster\gisdata\LISTData\Contours\Contours 10m\thelist_contours10m_gda94.shp"</Process><Process ToolSource="C:\Program Files\ArcGIS\ArcToolbox\Toolboxes\Data Management Tools.tbx\RemoveSpatialIndex" Date="20081112" Time="070038">RemoveSpatialIndex "\\hamster\gisdata\LISTData\Contours\Contours 10m\thelist_contours10m_gda94.shp" "\\hamster\gisdata\LISTData\Contours\Contours 10m\thelist_contours10m_gda94.shp"</Process><Process ToolSource="C:\Program Files\ArcGIS\ArcToolbox\Toolboxes\Data Management Tools.tbx\AddSpatialIndex" Date="20081112" Time="071745">AddSpatialIndex "\\hamster\gisdata\LISTData\Contours\Contours 10m\thelist_contours10m_gda94.shp" 0 0 0 "\\hamster\gisdata\LISTData\Contours\Contours 10m\thelist_contours10m_gda94.shp"</Process><Process ToolSource="C:\Program Files\ArcGIS\ArcToolbox\Toolboxes\Data Management Tools.tbx\RemoveSpatialIndex" Date="20081113" Time="070048">RemoveSpatialIndex "\\hamster\gisdata\LISTData\Contours\Contours 10m\thelist_contours10m_gda94.shp" "\\hamster\gisdata\LISTData\Contours\Contours 10m\thelist_contours10m_gda94.shp"</Process><Process ToolSource="C:\Program Files\ArcGIS\ArcToolbox\Toolboxes\Data Management Tools.tbx\AddSpatialIndex" Date="20081113" Time="071745">AddSpatialIndex "\\hamster\gisdata\LISTData\Contours\Contours 10m\thelist_contours10m_gda94.shp" 0 0 0 "\\hamster\gisdata\LISTData\Contours\Contours 10m\thelist_contours10m_gda94.shp"</Process><Process ToolSource="C:\Program Files\ArcGIS\ArcToolbox\Toolboxes\Data Management Tools.tbx\RemoveSpatialIndex" Date="20081115" Time="070050">RemoveSpatialIndex "\\hamster\gisdata\LISTData\Contours\Contours 10m\thelist_contours10m_gda94.shp" "\\hamster\gisdata\LISTData\Contours\Contours 10m\thelist_contours10m_gda94.shp"</Process><Process ToolSource="C:\Program Files\ArcGIS\ArcToolbox\Toolboxes\Data Management Tools.tbx\AddSpatialIndex" Date="20081115" Time="071737">AddSpatialIndex "\\hamster\gisdata\LISTData\Contours\Contours 10m\thelist_contours10m_gda94.shp" 0 0 0 "\\hamster\gisdata\LISTData\Contours\Contours 10m\thelist_contours10m_gda94.shp"</Process><Process ToolSource="C:\Program Files\ArcGIS\ArcToolbox\Toolboxes\Data Management Tools.tbx\RemoveSpatialIndex" Date="20081116" Time="070034">RemoveSpatialIndex "\\hamster\gisdata\LISTData\Contours\Contours 10m\thelist_contours10m_gda94.shp" "\\hamster\gisdata\LISTData\Contours\Contours 10m\thelist_contours10m_gda94.shp"</Process><Process ToolSource="C:\Program Files\ArcGIS\ArcToolbox\Toolboxes\Data Management Tools.tbx\AddSpatialIndex" Date="20081116" Time="071718">AddSpatialIndex "\\hamster\gisdata\LISTData\Contours\Contours 10m\thelist_contours10m_gda94.shp" 0 0 0 "\\hamster\gisdata\LISTData\Contours\Contours 10m\thelist_contours10m_gda94.shp"</Process><Process ToolSource="C:\Program Files\ArcGIS\ArcToolbox\Toolboxes\Data Management Tools.tbx\RemoveSpatialIndex" Date="20081117" Time="070034">RemoveSpatialIndex "\\hamster\gisdata\LISTData\Contours\Contours 10m\thelist_contours10m_gda94.shp" "\\hamster\gisdata\LISTData\Contours\Contours 10m\thelist_contours10m_gda94.shp"</Process><Process ToolSource="C:\Program Files\ArcGIS\ArcToolbox\Toolboxes\Data Management Tools.tbx\AddSpatialIndex" Date="20081117" Time="071716">AddSpatialIndex "\\hamster\gisdata\LISTData\Contours\Contours 10m\thelist_contours10m_gda94.shp" 0 0 0 "\\hamster\gisdata\LISTData\Contours\Contours 10m\thelist_contours10m_gda94.shp"</Process><Process ToolSource="C:\Program Files\ArcGIS\ArcToolbox\Toolboxes\Data Management Tools.tbx\RemoveSpatialIndex" Date="20081118" Time="070044">RemoveSpatialIndex "\\hamster\gisdata\LISTData\Contours\Contours 10m\thelist_contours10m_gda94.shp" "\\hamster\gisdata\LISTData\Contours\Contours 10m\thelist_contours10m_gda94.shp"</Process><Process ToolSource="C:\Program Files\ArcGIS\ArcToolbox\Toolboxes\Data Management Tools.tbx\AddSpatialIndex" Date="20081118" Time="071728">AddSpatialIndex "\\hamster\gisdata\LISTData\Contours\Contours 10m\thelist_contours10m_gda94.shp" 0 0 0 "\\hamster\gisdata\LISTData\Contours\Contours 10m\thelist_contours10m_gda94.shp"</Process><Process ToolSource="C:\Program Files\ArcGIS\ArcToolbox\Toolboxes\Data Management Tools.tbx\RemoveSpatialIndex" Date="20081119" Time="070039">RemoveSpatialIndex "\\hamster\gisdata\LISTData\Contours\Contours 10m\thelist_contours10m_gda94.shp" "\\hamster\gisdata\LISTData\Contours\Contours 10m\thelist_contours10m_gda94.shp"</Process><Process ToolSource="C:\Program Files\ArcGIS\ArcToolbox\Toolboxes\Data Management Tools.tbx\AddSpatialIndex" Date="20081119" Time="071715">AddSpatialIndex "\\hamster\gisdata\LISTData\Contours\Contours 10m\thelist_contours10m_gda94.shp" 0 0 0 "\\hamster\gisdata\LISTData\Contours\Contours 10m\thelist_contours10m_gda94.shp"</Process><Process ToolSource="C:\Program Files\ArcGIS\ArcToolbox\Toolboxes\Data Management Tools.tbx\RemoveSpatialIndex" Date="20081120" Time="070102">RemoveSpatialIndex "\\hamster\gisdata\LISTData\Contours\Contours 10m\thelist_contours10m_gda94.shp" "\\hamster\gisdata\LISTData\Contours\Contours 10m\thelist_contours10m_gda94.shp"</Process><Process ToolSource="C:\Program Files\ArcGIS\ArcToolbox\Toolboxes\Data Management Tools.tbx\AddSpatialIndex" Date="20081120" Time="071738">AddSpatialIndex "\\hamster\gisdata\LISTData\Contours\Contours 10m\thelist_contours10m_gda94.shp" 0 0 0 "\\hamster\gisdata\LISTData\Contours\Contours 10m\thelist_contours10m_gda94.shp"</Process><Process ToolSource="C:\Program Files\ArcGIS\ArcToolbox\Toolboxes\Data Management Tools.tbx\RemoveSpatialIndex" Date="20081121" Time="070054">RemoveSpatialIndex "\\hamster\gisdata\LISTData\Contours\Contours 10m\thelist_contours10m_gda94.shp" "\\hamster\gisdata\LISTData\Contours\Contours 10m\thelist_contours10m_gda94.shp"</Process><Process ToolSource="C:\Program Files\ArcGIS\ArcToolbox\Toolboxes\Data Management Tools.tbx\AddSpatialIndex" Date="20081121" Time="071755">AddSpatialIndex "\\hamster\gisdata\LISTData\Contours\Contours 10m\thelist_contours10m_gda94.shp" 0 0 0 "\\hamster\gisdata\LISTData\Contours\Contours 10m\thelist_contours10m_gda94.shp"</Process><Process ToolSource="C:\Program Files\ArcGIS\ArcToolbox\Toolboxes\Data Management Tools.tbx\RemoveSpatialIndex" Date="20081122" Time="070050">RemoveSpatialIndex "\\hamster\gisdata\LISTData\Contours\Contours 10m\thelist_contours10m_gda94.shp" "\\hamster\gisdata\LISTData\Contours\Contours 10m\thelist_contours10m_gda94.shp"</Process><Process ToolSource="C:\Program Files\ArcGIS\ArcToolbox\Toolboxes\Data Management Tools.tbx\AddSpatialIndex" Date="20081122" Time="071743">AddSpatialIndex "\\hamster\gisdata\LISTData\Contours\Contours 10m\thelist_contours10m_gda94.shp" 0 0 0 "\\hamster\gisdata\LISTData\Contours\Contours 10m\thelist_contours10m_gda94.shp"</Process><Process ToolSource="C:\Program Files\ArcGIS\ArcToolbox\Toolboxes\Data Management Tools.tbx\RemoveSpatialIndex" Date="20081123" Time="070034">RemoveSpatialIndex "\\hamster\gisdata\LISTData\Contours\Contours 10m\thelist_contours10m_gda94.shp" "\\hamster\gisdata\LISTData\Contours\Contours 10m\thelist_contours10m_gda94.shp"</Process><Process ToolSource="C:\Program Files\ArcGIS\ArcToolbox\Toolboxes\Data Management Tools.tbx\AddSpatialIndex" Date="20081123" Time="071709">AddSpatialIndex "\\hamster\gisdata\LISTData\Contours\Contours 10m\thelist_contours10m_gda94.shp" 0 0 0 "\\hamster\gisdata\LISTData\Contours\Contours 10m\thelist_contours10m_gda94.shp"</Process><Process ToolSource="C:\Program Files\ArcGIS\ArcToolbox\Toolboxes\Data Management Tools.tbx\RemoveSpatialIndex" Date="20081124" Time="070034">RemoveSpatialIndex "\\hamster\gisdata\LISTData\Contours\Contours 10m\thelist_contours10m_gda94.shp" "\\hamster\gisdata\LISTData\Contours\Contours 10m\thelist_contours10m_gda94.shp"</Process><Process ToolSource="C:\Program Files\ArcGIS\ArcToolbox\Toolboxes\Data Management Tools.tbx\AddSpatialIndex" Date="20081124" Time="071730">AddSpatialIndex "\\hamster\gisdata\LISTData\Contours\Contours 10m\thelist_contours10m_gda94.shp" 0 0 0 "\\hamster\gisdata\LISTData\Contours\Contours 10m\thelist_contours10m_gda94.shp"</Process><Process ToolSource="C:\Program Files\ArcGIS\ArcToolbox\Toolboxes\Data Management Tools.tbx\RemoveSpatialIndex" Date="20081125" Time="070037">RemoveSpatialIndex "\\hamster\gisdata\LISTData\Contours\Contours 10m\thelist_contours10m_gda94.shp" "\\hamster\gisdata\LISTData\Contours\Contours 10m\thelist_contours10m_gda94.shp"</Process><Process ToolSource="C:\Program Files\ArcGIS\ArcToolbox\Toolboxes\Data Management Tools.tbx\AddSpatialIndex" Date="20081125" Time="071740">AddSpatialIndex "\\hamster\gisdata\LISTData\Contours\Contours 10m\thelist_contours10m_gda94.shp" 0 0 0 "\\hamster\gisdata\LISTData\Contours\Contours 10m\thelist_contours10m_gda94.shp"</Process><Process ToolSource="C:\Program Files\ArcGIS\ArcToolbox\Toolboxes\Data Management Tools.tbx\RemoveSpatialIndex" Date="20081126" Time="070037">RemoveSpatialIndex "\\hamster\gisdata\LISTData\Contours\Contours 10m\thelist_contours10m_gda94.shp" "\\hamster\gisdata\LISTData\Contours\Contours 10m\thelist_contours10m_gda94.shp"</Process><Process ToolSource="C:\Program Files\ArcGIS\ArcToolbox\Toolboxes\Data Management Tools.tbx\AddSpatialIndex" Date="20081126" Time="071745">AddSpatialIndex "\\hamster\gisdata\LISTData\Contours\Contours 10m\thelist_contours10m_gda94.shp" 0 0 0 "\\hamster\gisdata\LISTData\Contours\Contours 10m\thelist_contours10m_gda94.shp"</Process><Process ToolSource="C:\Program Files\ArcGIS\ArcToolbox\Toolboxes\Data Management Tools.tbx\RemoveSpatialIndex" Date="20081127" Time="070048">RemoveSpatialIndex "\\hamster\gisdata\LISTData\Contours\Contours 10m\thelist_contours10m_gda94.shp" "\\hamster\gisdata\LISTData\Contours\Contours 10m\thelist_contours10m_gda94.shp"</Process><Process ToolSource="C:\Program Files\ArcGIS\ArcToolbox\Toolboxes\Data Management Tools.tbx\AddSpatialIndex" Date="20081127" Time="071736">AddSpatialIndex "\\hamster\gisdata\LISTData\Contours\Contours 10m\thelist_contours10m_gda94.shp" 0 0 0 "\\hamster\gisdata\LISTData\Contours\Contours 10m\thelist_contours10m_gda94.shp"</Process><Process ToolSource="C:\Program Files\ArcGIS\ArcToolbox\Toolboxes\Data Management Tools.tbx\RemoveSpatialIndex" Date="20081128" Time="070048">RemoveSpatialIndex "\\hamster\gisdata\LISTData\Contours\Contours 10m\thelist_contours10m_gda94.shp" "\\hamster\gisdata\LISTData\Contours\Contours 10m\thelist_contours10m_gda94.shp"</Process><Process ToolSource="C:\Program Files\ArcGIS\ArcToolbox\Toolboxes\Data Management Tools.tbx\AddSpatialIndex" Date="20081128" Time="071732">AddSpatialIndex "\\hamster\gisdata\LISTData\Contours\Contours 10m\thelist_contours10m_gda94.shp" 0 0 0 "\\hamster\gisdata\LISTData\Contours\Contours 10m\thelist_contours10m_gda94.shp"</Process><Process ToolSource="C:\Program Files\ArcGIS\ArcToolbox\Toolboxes\Data Management Tools.tbx\RemoveSpatialIndex" Date="20081129" Time="070039">RemoveSpatialIndex "\\hamster\gisdata\LISTData\Contours\Contours 10m\thelist_contours10m_gda94.shp" "\\hamster\gisdata\LISTData\Contours\Contours 10m\thelist_contours10m_gda94.shp"</Process><Process ToolSource="C:\Program Files\ArcGIS\ArcToolbox\Toolboxes\Data Management Tools.tbx\AddSpatialIndex" Date="20081129" Time="071756">AddSpatialIndex "\\hamster\gisdata\LISTData\Contours\Contours 10m\thelist_contours10m_gda94.shp" 0 0 0 "\\hamster\gisdata\LISTData\Contours\Contours 10m\thelist_contours10m_gda94.shp"</Process><Process ToolSource="C:\Program Files\ArcGIS\ArcToolbox\Toolboxes\Data Management Tools.tbx\RemoveSpatialIndex" Date="20081130" Time="070033">RemoveSpatialIndex "\\hamster\gisdata\LISTData\Contours\Contours 10m\thelist_contours10m_gda94.shp" "\\hamster\gisdata\LISTData\Contours\Contours 10m\thelist_contours10m_gda94.shp"</Process><Process ToolSource="C:\Program Files\ArcGIS\ArcToolbox\Toolboxes\Data Management Tools.tbx\AddSpatialIndex" Date="20081130" Time="071722">AddSpatialIndex "\\hamster\gisdata\LISTData\Contours\Contours 10m\thelist_contours10m_gda94.shp" 0 0 0 "\\hamster\gisdata\LISTData\Contours\Contours 10m\thelist_contours10m_gda94.shp"</Process><Process ToolSource="C:\Program Files\ArcGIS\ArcToolbox\Toolboxes\Data Management Tools.tbx\RemoveSpatialIndex" Date="20081201" Time="070036">RemoveSpatialIndex "\\hamster\gisdata\LISTData\Contours\Contours 10m\thelist_contours10m_gda94.shp" "\\hamster\gisdata\LISTData\Contours\Contours 10m\thelist_contours10m_gda94.shp"</Process><Process ToolSource="C:\Program Files\ArcGIS\ArcToolbox\Toolboxes\Data Management Tools.tbx\AddSpatialIndex" Date="20081201" Time="071746">AddSpatialIndex "\\hamster\gisdata\LISTData\Contours\Contours 10m\thelist_contours10m_gda94.shp" 0 0 0 "\\hamster\gisdata\LISTData\Contours\Contours 10m\thelist_contours10m_gda94.shp"</Process><Process ToolSource="C:\Program Files\ArcGIS\ArcToolbox\Toolboxes\Data Management Tools.tbx\RemoveSpatialIndex" Date="20081202" Time="070037">RemoveSpatialIndex "\\hamster\gisdata\LISTData\Contours\Contours 10m\thelist_contours10m_gda94.shp" "\\hamster\gisdata\LISTData\Contours\Contours 10m\thelist_contours10m_gda94.shp"</Process><Process ToolSource="C:\Program Files\ArcGIS\ArcToolbox\Toolboxes\Data Management Tools.tbx\AddSpatialIndex" Date="20081202" Time="071747">AddSpatialIndex "\\hamster\gisdata\LISTData\Contours\Contours 10m\thelist_contours10m_gda94.shp" 0 0 0 "\\hamster\gisdata\LISTData\Contours\Contours 10m\thelist_contours10m_gda94.shp"</Process><Process ToolSource="C:\Program Files\ArcGIS\ArcToolbox\Toolboxes\Data Management Tools.tbx\RemoveSpatialIndex" Date="20081203" Time="070043">RemoveSpatialIndex "\\hamster\gisdata\LISTData\Contours\Contours 10m\thelist_contours10m_gda94.shp" "\\hamster\gisdata\LISTData\Contours\Contours 10m\thelist_contours10m_gda94.shp"</Process><Process ToolSource="C:\Program Files\ArcGIS\ArcToolbox\Toolboxes\Data Management Tools.tbx\AddSpatialIndex" Date="20081203" Time="071730">AddSpatialIndex "\\hamster\gisdata\LISTData\Contours\Contours 10m\thelist_contours10m_gda94.shp" 0 0 0 "\\hamster\gisdata\LISTData\Contours\Contours 10m\thelist_contours10m_gda94.shp"</Process><Process ToolSource="C:\Program Files\ArcGIS\ArcToolbox\Toolboxes\Data Management Tools.tbx\RemoveSpatialIndex" Date="20081204" Time="070056">RemoveSpatialIndex "\\hamster\gisdata\LISTData\Contours\Contours 10m\thelist_contours10m_gda94.shp" "\\hamster\gisdata\LISTData\Contours\Contours 10m\thelist_contours10m_gda94.shp"</Process><Process ToolSource="C:\Program Files\ArcGIS\ArcToolbox\Toolboxes\Data Management Tools.tbx\AddSpatialIndex" Date="20081204" Time="071749">AddSpatialIndex "\\hamster\gisdata\LISTData\Contours\Contours 10m\thelist_contours10m_gda94.shp" 0 0 0 "\\hamster\gisdata\LISTData\Contours\Contours 10m\thelist_contours10m_gda94.shp"</Process><Process ToolSource="C:\Program Files\ArcGIS\ArcToolbox\Toolboxes\Data Management Tools.tbx\RemoveSpatialIndex" Date="20081205" Time="070049">RemoveSpatialIndex "\\hamster\gisdata\LISTData\Contours\Contours 10m\thelist_contours10m_gda94.shp" "\\hamster\gisdata\LISTData\Contours\Contours 10m\thelist_contours10m_gda94.shp"</Process><Process ToolSource="C:\Program Files\ArcGIS\ArcToolbox\Toolboxes\Data Management Tools.tbx\AddSpatialIndex" Date="20081205" Time="071802">AddSpatialIndex "\\hamster\gisdata\LISTData\Contours\Contours 10m\thelist_contours10m_gda94.shp" 0 0 0 "\\hamster\gisdata\LISTData\Contours\Contours 10m\thelist_contours10m_gda94.shp"</Process><Process ToolSource="C:\Program Files\ArcGIS\ArcToolbox\Toolboxes\Data Management Tools.tbx\RemoveSpatialIndex" Date="20081206" Time="070057">RemoveSpatialIndex "\\hamster\gisdata\LISTData\Contours\Contours 10m\thelist_contours10m_gda94.shp" "\\hamster\gisdata\LISTData\Contours\Contours 10m\thelist_contours10m_gda94.shp"</Process><Process ToolSource="C:\Program Files\ArcGIS\ArcToolbox\Toolboxes\Data Management Tools.tbx\AddSpatialIndex" Date="20081206" Time="071754">AddSpatialIndex "\\hamster\gisdata\LISTData\Contours\Contours 10m\thelist_contours10m_gda94.shp" 0 0 0 "\\hamster\gisdata\LISTData\Contours\Contours 10m\thelist_contours10m_gda94.shp"</Process><Process ToolSource="C:\Program Files\ArcGIS\ArcToolbox\Toolboxes\Data Management Tools.tbx\RemoveSpatialIndex" Date="20081207" Time="070037">RemoveSpatialIndex "\\hamster\gisdata\LISTData\Contours\Contours 10m\thelist_contours10m_gda94.shp" "\\hamster\gisdata\LISTData\Contours\Contours 10m\thelist_contours10m_gda94.shp"</Process><Process ToolSource="C:\Program Files\ArcGIS\ArcToolbox\Toolboxes\Data Management Tools.tbx\AddSpatialIndex" Date="20081207" Time="071733">AddSpatialIndex "\\hamster\gisdata\LISTData\Contours\Contours 10m\thelist_contours10m_gda94.shp" 0 0 0 "\\hamster\gisdata\LISTData\Contours\Contours 10m\thelist_contours10m_gda94.shp"</Process><Process ToolSource="C:\Program Files\ArcGIS\ArcToolbox\Toolboxes\Data Management Tools.tbx\RemoveSpatialIndex" Date="20081208" Time="070035">RemoveSpatialIndex "\\hamster\gisdata\LISTData\Contours\Contours 10m\thelist_contours10m_gda94.shp" "\\hamster\gisdata\LISTData\Contours\Contours 10m\thelist_contours10m_gda94.shp"</Process><Process ToolSource="C:\Program Files\ArcGIS\ArcToolbox\Toolboxes\Data Management Tools.tbx\AddSpatialIndex" Date="20081208" Time="071720">AddSpatialIndex "\\hamster\gisdata\LISTData\Contours\Contours 10m\thelist_contours10m_gda94.shp" 0 0 0 "\\hamster\gisdata\LISTData\Contours\Contours 10m\thelist_contours10m_gda94.shp"</Process><Process ToolSource="C:\Program Files\ArcGIS\ArcToolbox\Toolboxes\Data Management Tools.tbx\RemoveSpatialIndex" Date="20081209" Time="070036">RemoveSpatialIndex "\\hamster\gisdata\LISTData\Contours\Contours 10m\thelist_contours10m_gda94.shp" "\\hamster\gisdata\LISTData\Contours\Contours 10m\thelist_contours10m_gda94.shp"</Process><Process ToolSource="C:\Program Files\ArcGIS\ArcToolbox\Toolboxes\Data Management Tools.tbx\AddSpatialIndex" Date="20081209" Time="071721">AddSpatialIndex "\\hamster\gisdata\LISTData\Contours\Contours 10m\thelist_contours10m_gda94.shp" 0 0 0 "\\hamster\gisdata\LISTData\Contours\Contours 10m\thelist_contours10m_gda94.shp"</Process><Process ToolSource="C:\Program Files\ArcGIS\ArcToolbox\Toolboxes\Data Management Tools.tbx\RemoveSpatialIndex" Date="20081210" Time="070047">RemoveSpatialIndex "\\hamster\gisdata\LISTData\Contours\Contours 10m\thelist_contours10m_gda94.shp" "\\hamster\gisdata\LISTData\Contours\Contours 10m\thelist_contours10m_gda94.shp"</Process><Process ToolSource="C:\Program Files\ArcGIS\ArcToolbox\Toolboxes\Data Management Tools.tbx\AddSpatialIndex" Date="20081210" Time="071738">AddSpatialIndex "\\hamster\gisdata\LISTData\Contours\Contours 10m\thelist_contours10m_gda94.shp" 0 0 0 "\\hamster\gisdata\LISTData\Contours\Contours 10m\thelist_contours10m_gda94.shp"</Process><Process ToolSource="C:\Program Files\ArcGIS\ArcToolbox\Toolboxes\Data Management Tools.tbx\RemoveSpatialIndex" Date="20081211" Time="070041">RemoveSpatialIndex "\\hamster\gisdata\LISTData\Contours\Contours 10m\thelist_contours10m_gda94.shp" "\\hamster\gisdata\LISTData\Contours\Contours 10m\thelist_contours10m_gda94.shp"</Process><Process ToolSource="C:\Program Files\ArcGIS\ArcToolbox\Toolboxes\Data Management Tools.tbx\AddSpatialIndex" Date="20081211" Time="071727">AddSpatialIndex "\\hamster\gisdata\LISTData\Contours\Contours 10m\thelist_contours10m_gda94.shp" 0 0 0 "\\hamster\gisdata\LISTData\Contours\Contours 10m\thelist_contours10m_gda94.shp"</Process><Process ToolSource="C:\Program Files\ArcGIS\ArcToolbox\Toolboxes\Data Management Tools.tbx\RemoveSpatialIndex" Date="20081212" Time="070109">RemoveSpatialIndex "\\hamster\gisdata\LISTData\Contours\Contours 10m\thelist_contours10m_gda94.shp" "\\hamster\gisdata\LISTData\Contours\Contours 10m\thelist_contours10m_gda94.shp"</Process><Process ToolSource="C:\Program Files\ArcGIS\ArcToolbox\Toolboxes\Data Management Tools.tbx\AddSpatialIndex" Date="20081212" Time="071822">AddSpatialIndex "\\hamster\gisdata\LISTData\Contours\Contours 10m\thelist_contours10m_gda94.shp" 0 0 0 "\\hamster\gisdata\LISTData\Contours\Contours 10m\thelist_contours10m_gda94.shp"</Process><Process ToolSource="C:\Program Files\ArcGIS\ArcToolbox\Toolboxes\Data Management Tools.tbx\RemoveSpatialIndex" Date="20081213" Time="070039">RemoveSpatialIndex "\\hamster\gisdata\LISTData\Contours\Contours 10m\thelist_contours10m_gda94.shp" "\\hamster\gisdata\LISTData\Contours\Contours 10m\thelist_contours10m_gda94.shp"</Process><Process ToolSource="C:\Program Files\ArcGIS\ArcToolbox\Toolboxes\Data Management Tools.tbx\AddSpatialIndex" Date="20081213" Time="071724">AddSpatialIndex "\\hamster\gisdata\LISTData\Contours\Contours 10m\thelist_contours10m_gda94.shp" 0 0 0 "\\hamster\gisdata\LISTData\Contours\Contours 10m\thelist_contours10m_gda94.shp"</Process><Process ToolSource="C:\Program Files\ArcGIS\ArcToolbox\Toolboxes\Data Management Tools.tbx\RemoveSpatialIndex" Date="20081214" Time="070036">RemoveSpatialIndex "\\hamster\gisdata\LISTData\Contours\Contours 10m\thelist_contours10m_gda94.shp" "\\hamster\gisdata\LISTData\Contours\Contours 10m\thelist_contours10m_gda94.shp"</Process><Process ToolSource="C:\Program Files\ArcGIS\ArcToolbox\Toolboxes\Data Management Tools.tbx\AddSpatialIndex" Date="20081214" Time="071718">AddSpatialIndex "\\hamster\gisdata\LISTData\Contours\Contours 10m\thelist_contours10m_gda94.shp" 0 0 0 "\\hamster\gisdata\LISTData\Contours\Contours 10m\thelist_contours10m_gda94.shp"</Process><Process ToolSource="C:\Program Files\ArcGIS\ArcToolbox\Toolboxes\Data Management Tools.tbx\RemoveSpatialIndex" Date="20081215" Time="070035">RemoveSpatialIndex "\\hamster\gisdata\LISTData\Contours\Contours 10m\thelist_contours10m_gda94.shp" "\\hamster\gisdata\LISTData\Contours\Contours 10m\thelist_contours10m_gda94.shp"</Process><Process ToolSource="C:\Program Files\ArcGIS\ArcToolbox\Toolboxes\Data Management Tools.tbx\AddSpatialIndex" Date="20081215" Time="071713">AddSpatialIndex "\\hamster\gisdata\LISTData\Contours\Contours 10m\thelist_contours10m_gda94.shp" 0 0 0 "\\hamster\gisdata\LISTData\Contours\Contours 10m\thelist_contours10m_gda94.shp"</Process><Process ToolSource="C:\Program Files\ArcGIS\ArcToolbox\Toolboxes\Data Management Tools.tbx\RemoveSpatialIndex" Date="20081216" Time="070041">RemoveSpatialIndex "\\hamster\gisdata\LISTData\Contours\Contours 10m\thelist_contours10m_gda94.shp" "\\hamster\gisdata\LISTData\Contours\Contours 10m\thelist_contours10m_gda94.shp"</Process><Process ToolSource="C:\Program Files\ArcGIS\ArcToolbox\Toolboxes\Data Management Tools.tbx\AddSpatialIndex" Date="20081216" Time="071748">AddSpatialIndex "\\hamster\gisdata\LISTData\Contours\Contours 10m\thelist_contours10m_gda94.shp" 0 0 0 "\\hamster\gisdata\LISTData\Contours\Contours 10m\thelist_contours10m_gda94.shp"</Process><Process ToolSource="C:\Program Files\ArcGIS\ArcToolbox\Toolboxes\Data Management Tools.tbx\RemoveSpatialIndex" Date="20081217" Time="070037">RemoveSpatialIndex "\\hamster\gisdata\LISTData\Contours\Contours 10m\thelist_contours10m_gda94.shp" "\\hamster\gisdata\LISTData\Contours\Contours 10m\thelist_contours10m_gda94.shp"</Process><Process ToolSource="C:\Program Files\ArcGIS\ArcToolbox\Toolboxes\Data Management Tools.tbx\AddSpatialIndex" Date="20081217" Time="071720">AddSpatialIndex "\\hamster\gisdata\LISTData\Contours\Contours 10m\thelist_contours10m_gda94.shp" 0 0 0 "\\hamster\gisdata\LISTData\Contours\Contours 10m\thelist_contours10m_gda94.shp"</Process><Process ToolSource="C:\Program Files\ArcGIS\ArcToolbox\Toolboxes\Data Management Tools.tbx\RemoveSpatialIndex" Date="20081218" Time="070047">RemoveSpatialIndex "\\hamster\gisdata\LISTData\Contours\Contours 10m\thelist_contours10m_gda94.shp" "\\hamster\gisdata\LISTData\Contours\Contours 10m\thelist_contours10m_gda94.shp"</Process><Process ToolSource="C:\Program Files\ArcGIS\ArcToolbox\Toolboxes\Data Management Tools.tbx\AddSpatialIndex" Date="20081218" Time="071745">AddSpatialIndex "\\hamster\gisdata\LISTData\Contours\Contours 10m\thelist_contours10m_gda94.shp" 0 0 0 "\\hamster\gisdata\LISTData\Contours\Contours 10m\thelist_contours10m_gda94.shp"</Process><Process ToolSource="C:\Program Files\ArcGIS\ArcToolbox\Toolboxes\Data Management Tools.tbx\RemoveSpatialIndex" Date="20081219" Time="070047">RemoveSpatialIndex "\\hamster\gisdata\LISTData\Contours\Contours 10m\thelist_contours10m_gda94.shp" "\\hamster\gisdata\LISTData\Contours\Contours 10m\thelist_contours10m_gda94.shp"</Process><Process ToolSource="C:\Program Files\ArcGIS\ArcToolbox\Toolboxes\Data Management Tools.tbx\AddSpatialIndex" Date="20081219" Time="071738">AddSpatialIndex "\\hamster\gisdata\LISTData\Contours\Contours 10m\thelist_contours10m_gda94.shp" 0 0 0 "\\hamster\gisdata\LISTData\Contours\Contours 10m\thelist_contours10m_gda94.shp"</Process><Process ToolSource="C:\Program Files\ArcGIS\ArcToolbox\Toolboxes\Data Management Tools.tbx\RemoveSpatialIndex" Date="20081220" Time="070038">RemoveSpatialIndex "\\hamster\gisdata\LISTData\Contours\Contours 10m\thelist_contours10m_gda94.shp" "\\hamster\gisdata\LISTData\Contours\Contours 10m\thelist_contours10m_gda94.shp"</Process><Process ToolSource="C:\Program Files\ArcGIS\ArcToolbox\Toolboxes\Data Management Tools.tbx\AddSpatialIndex" Date="20081220" Time="071734">AddSpatialIndex "\\hamster\gisdata\LISTData\Contours\Contours 10m\thelist_contours10m_gda94.shp" 0 0 0 "\\hamster\gisdata\LISTData\Contours\Contours 10m\thelist_contours10m_gda94.shp"</Process><Process ToolSource="C:\Program Files\ArcGIS\ArcToolbox\Toolboxes\Data Management Tools.tbx\RemoveSpatialIndex" Date="20081221" Time="070037">RemoveSpatialIndex "\\hamster\gisdata\LISTData\Contours\Contours 10m\thelist_contours10m_gda94.shp" "\\hamster\gisdata\LISTData\Contours\Contours 10m\thelist_contours10m_gda94.shp"</Process><Process ToolSource="C:\Program Files\ArcGIS\ArcToolbox\Toolboxes\Data Management Tools.tbx\AddSpatialIndex" Date="20081221" Time="071730">AddSpatialIndex "\\hamster\gisdata\LISTData\Contours\Contours 10m\thelist_contours10m_gda94.shp" 0 0 0 "\\hamster\gisdata\LISTData\Contours\Contours 10m\thelist_contours10m_gda94.shp"</Process><Process ToolSource="C:\Program Files\ArcGIS\ArcToolbox\Toolboxes\Data Management Tools.tbx\RemoveSpatialIndex" Date="20081222" Time="070039">RemoveSpatialIndex "\\hamster\gisdata\LISTData\Contours\Contours 10m\thelist_contours10m_gda94.shp" "\\hamster\gisdata\LISTData\Contours\Contours 10m\thelist_contours10m_gda94.shp"</Process><Process ToolSource="C:\Program Files\ArcGIS\ArcToolbox\Toolboxes\Data Management Tools.tbx\AddSpatialIndex" Date="20081222" Time="071755">AddSpatialIndex "\\hamster\gisdata\LISTData\Contours\Contours 10m\thelist_contours10m_gda94.shp" 0 0 0 "\\hamster\gisdata\LISTData\Contours\Contours 10m\thelist_contours10m_gda94.shp"</Process><Process ToolSource="C:\Program Files\ArcGIS\ArcToolbox\Toolboxes\Data Management Tools.tbx\RemoveSpatialIndex" Date="20081223" Time="070035">RemoveSpatialIndex "\\hamster\gisdata\LISTData\Contours\Contours 10m\thelist_contours10m_gda94.shp" "\\hamster\gisdata\LISTData\Contours\Contours 10m\thelist_contours10m_gda94.shp"</Process><Process ToolSource="C:\Program Files\ArcGIS\ArcToolbox\Toolboxes\Data Management Tools.tbx\AddSpatialIndex" Date="20081223" Time="071718">AddSpatialIndex "\\hamster\gisdata\LISTData\Contours\Contours 10m\thelist_contours10m_gda94.shp" 0 0 0 "\\hamster\gisdata\LISTData\Contours\Contours 10m\thelist_contours10m_gda94.shp"</Process><Process ToolSource="C:\Program Files\ArcGIS\ArcToolbox\Toolboxes\Data Management Tools.tbx\RemoveSpatialIndex" Date="20081224" Time="070042">RemoveSpatialIndex "\\hamster\gisdata\LISTData\Contours\Contours 10m\thelist_contours10m_gda94.shp" "\\hamster\gisdata\LISTData\Contours\Contours 10m\thelist_contours10m_gda94.shp"</Process><Process ToolSource="C:\Program Files\ArcGIS\ArcToolbox\Toolboxes\Data Management Tools.tbx\AddSpatialIndex" Date="20081224" Time="071745">AddSpatialIndex "\\hamster\gisdata\LISTData\Contours\Contours 10m\thelist_contours10m_gda94.shp" 0 0 0 "\\hamster\gisdata\LISTData\Contours\Contours 10m\thelist_contours10m_gda94.shp"</Process><Process ToolSource="C:\Program Files\ArcGIS\ArcToolbox\Toolboxes\Data Management Tools.tbx\RemoveSpatialIndex" Date="20081225" Time="070040">RemoveSpatialIndex "\\hamster\gisdata\LISTData\Contours\Contours 10m\thelist_contours10m_gda94.shp" "\\hamster\gisdata\LISTData\Contours\Contours 10m\thelist_contours10m_gda94.shp"</Process><Process ToolSource="C:\Program Files\ArcGIS\ArcToolbox\Toolboxes\Data Management Tools.tbx\AddSpatialIndex" Date="20081225" Time="071743">AddSpatialIndex "\\hamster\gisdata\LISTData\Contours\Contours 10m\thelist_contours10m_gda94.shp" 0 0 0 "\\hamster\gisdata\LISTData\Contours\Contours 10m\thelist_contours10m_gda94.shp"</Process><Process ToolSource="C:\Program Files\ArcGIS\ArcToolbox\Toolboxes\Data Management Tools.tbx\RemoveSpatialIndex" Date="20081226" Time="070041">RemoveSpatialIndex "\\hamster\gisdata\LISTData\Contours\Contours 10m\thelist_contours10m_gda94.shp" "\\hamster\gisdata\LISTData\Contours\Contours 10m\thelist_contours10m_gda94.shp"</Process><Process ToolSource="C:\Program Files\ArcGIS\ArcToolbox\Toolboxes\Data Management Tools.tbx\AddSpatialIndex" Date="20081226" Time="071729">AddSpatialIndex "\\hamster\gisdata\LISTData\Contours\Contours 10m\thelist_contours10m_gda94.shp" 0 0 0 "\\hamster\gisdata\LISTData\Contours\Contours 10m\thelist_contours10m_gda94.shp"</Process><Process ToolSource="C:\Program Files\ArcGIS\ArcToolbox\Toolboxes\Data Management Tools.tbx\AddSpatialIndex" Date="20081227" Time="071726">AddSpatialIndex "\\hamster\gisdata\LISTData\Contours\Contours 10m\thelist_contours10m_gda94.shp" 0 0 0 "\\hamster\gisdata\LISTData\Contours\Contours 10m\thelist_contours10m_gda94.shp"</Process><Process ToolSource="C:\Program Files\ArcGIS\ArcToolbox\Toolboxes\Data Management Tools.tbx\RemoveSpatialIndex" Date="20081228" Time="070032">RemoveSpatialIndex "\\hamster\gisdata\LISTData\Contours\Contours 10m\thelist_contours10m_gda94.shp" "\\hamster\gisdata\LISTData\Contours\Contours 10m\thelist_contours10m_gda94.shp"</Process><Process ToolSource="C:\Program Files\ArcGIS\ArcToolbox\Toolboxes\Data Management Tools.tbx\AddSpatialIndex" Date="20081228" Time="071717">AddSpatialIndex "\\hamster\gisdata\LISTData\Contours\Contours 10m\thelist_contours10m_gda94.shp" 0 0 0 "\\hamster\gisdata\LISTData\Contours\Contours 10m\thelist_contours10m_gda94.shp"</Process><Process ToolSource="C:\Program Files\ArcGIS\ArcToolbox\Toolboxes\Data Management Tools.tbx\RemoveSpatialIndex" Date="20081229" Time="070103">RemoveSpatialIndex "\\hamster\gisdata\LISTData\Contours\Contours 10m\thelist_contours10m_gda94.shp" "\\hamster\gisdata\LISTData\Contours\Contours 10m\thelist_contours10m_gda94.shp"</Process><Process ToolSource="C:\Program Files\ArcGIS\ArcToolbox\Toolboxes\Data Management Tools.tbx\AddSpatialIndex" Date="20081229" Time="071755">AddSpatialIndex "\\hamster\gisdata\LISTData\Contours\Contours 10m\thelist_contours10m_gda94.shp" 0 0 0 "\\hamster\gisdata\LISTData\Contours\Contours 10m\thelist_contours10m_gda94.shp"</Process><Process ToolSource="C:\Program Files\ArcGIS\ArcToolbox\Toolboxes\Data Management Tools.tbx\RemoveSpatialIndex" Date="20081230" Time="070042">RemoveSpatialIndex "\\hamster\gisdata\LISTData\Contours\Contours 10m\thelist_contours10m_gda94.shp" "\\hamster\gisdata\LISTData\Contours\Contours 10m\thelist_contours10m_gda94.shp"</Process><Process ToolSource="C:\Program Files\ArcGIS\ArcToolbox\Toolboxes\Data Management Tools.tbx\AddSpatialIndex" Date="20081230" Time="071726">AddSpatialIndex "\\hamster\gisdata\LISTData\Contours\Contours 10m\thelist_contours10m_gda94.shp" 0 0 0 "\\hamster\gisdata\LISTData\Contours\Contours 10m\thelist_contours10m_gda94.shp"</Process><Process ToolSource="C:\Program Files\ArcGIS\ArcToolbox\Toolboxes\Data Management Tools.tbx\RemoveSpatialIndex" Date="20081231" Time="070038">RemoveSpatialIndex "\\hamster\gisdata\LISTData\Contours\Contours 10m\thelist_contours10m_gda94.shp" "\\hamster\gisdata\LISTData\Contours\Contours 10m\thelist_contours10m_gda94.shp"</Process><Process ToolSource="C:\Program Files\ArcGIS\ArcToolbox\Toolboxes\Data Management Tools.tbx\AddSpatialIndex" Date="20081231" Time="071733">AddSpatialIndex "\\hamster\gisdata\LISTData\Contours\Contours 10m\thelist_contours10m_gda94.shp" 0 0 0 "\\hamster\gisdata\LISTData\Contours\Contours 10m\thelist_contours10m_gda94.shp"</Process><Process ToolSource="C:\Program Files\ArcGIS\ArcToolbox\Toolboxes\Data Management Tools.tbx\RemoveSpatialIndex" Date="20090101" Time="070036">RemoveSpatialIndex "\\hamster\gisdata\LISTData\Contours\Contours 10m\thelist_contours10m_gda94.shp" "\\hamster\gisdata\LISTData\Contours\Contours 10m\thelist_contours10m_gda94.shp"</Process><Process ToolSource="C:\Program Files\ArcGIS\ArcToolbox\Toolboxes\Data Management Tools.tbx\AddSpatialIndex" Date="20090101" Time="071720">AddSpatialIndex "\\hamster\gisdata\LISTData\Contours\Contours 10m\thelist_contours10m_gda94.shp" 0 0 0 "\\hamster\gisdata\LISTData\Contours\Contours 10m\thelist_contours10m_gda94.shp"</Process><Process ToolSource="C:\Program Files\ArcGIS\ArcToolbox\Toolboxes\Data Management Tools.tbx\RemoveSpatialIndex" Date="20090102" Time="070049">RemoveSpatialIndex "\\hamster\gisdata\LISTData\Contours\Contours 10m\thelist_contours10m_gda94.shp" "\\hamster\gisdata\LISTData\Contours\Contours 10m\thelist_contours10m_gda94.shp"</Process><Process ToolSource="C:\Program Files\ArcGIS\ArcToolbox\Toolboxes\Data Management Tools.tbx\AddSpatialIndex" Date="20090102" Time="071736">AddSpatialIndex "\\hamster\gisdata\LISTData\Contours\Contours 10m\thelist_contours10m_gda94.shp" 0 0 0 "\\hamster\gisdata\LISTData\Contours\Contours 10m\thelist_contours10m_gda94.shp"</Process><Process ToolSource="C:\Program Files\ArcGIS\ArcToolbox\Toolboxes\Data Management Tools.tbx\RemoveSpatialIndex" Date="20090103" Time="070043">RemoveSpatialIndex "\\hamster\gisdata\LISTData\Contours\Contours 10m\thelist_contours10m_gda94.shp" "\\hamster\gisdata\LISTData\Contours\Contours 10m\thelist_contours10m_gda94.shp"</Process><Process ToolSource="C:\Program Files\ArcGIS\ArcToolbox\Toolboxes\Data Management Tools.tbx\AddSpatialIndex" Date="20090103" Time="071736">AddSpatialIndex "\\hamster\gisdata\LISTData\Contours\Contours 10m\thelist_contours10m_gda94.shp" 0 0 0 "\\hamster\gisdata\LISTData\Contours\Contours 10m\thelist_contours10m_gda94.shp"</Process><Process ToolSource="C:\Program Files\ArcGIS\ArcToolbox\Toolboxes\Data Management Tools.tbx\RemoveSpatialIndex" Date="20090104" Time="070037">RemoveSpatialIndex "\\hamster\gisdata\LISTData\Contours\Contours 10m\thelist_contours10m_gda94.shp" "\\hamster\gisdata\LISTData\Contours\Contours 10m\thelist_contours10m_gda94.shp"</Process><Process ToolSource="C:\Program Files\ArcGIS\ArcToolbox\Toolboxes\Data Management Tools.tbx\AddSpatialIndex" Date="20090104" Time="071733">AddSpatialIndex "\\hamster\gisdata\LISTData\Contours\Contours 10m\thelist_contours10m_gda94.shp" 0 0 0 "\\hamster\gisdata\LISTData\Contours\Contours 10m\thelist_contours10m_gda94.shp"</Process><Process ToolSource="C:\Program Files\ArcGIS\ArcToolbox\Toolboxes\Data Management Tools.tbx\RemoveSpatialIndex" Date="20090105" Time="070035">RemoveSpatialIndex "\\hamster\gisdata\LISTData\Contours\Contours 10m\thelist_contours10m_gda94.shp" "\\hamster\gisdata\LISTData\Contours\Contours 10m\thelist_contours10m_gda94.shp"</Process><Process ToolSource="C:\Program Files\ArcGIS\ArcToolbox\Toolboxes\Data Management Tools.tbx\AddSpatialIndex" Date="20090105" Time="071743">AddSpatialIndex "\\hamster\gisdata\LISTData\Contours\Contours 10m\thelist_contours10m_gda94.shp" 0 0 0 "\\hamster\gisdata\LISTData\Contours\Contours 10m\thelist_contours10m_gda94.shp"</Process><Process ToolSource="C:\Program Files\ArcGIS\ArcToolbox\Toolboxes\Data Management Tools.tbx\RemoveSpatialIndex" Date="20090106" Time="070034">RemoveSpatialIndex "\\hamster\gisdata\LISTData\Contours\Contours 10m\thelist_contours10m_gda94.shp" "\\hamster\gisdata\LISTData\Contours\Contours 10m\thelist_contours10m_gda94.shp"</Process><Process ToolSource="C:\Program Files\ArcGIS\ArcToolbox\Toolboxes\Data Management Tools.tbx\AddSpatialIndex" Date="20090106" Time="071714">AddSpatialIndex "\\hamster\gisdata\LISTData\Contours\Contours 10m\thelist_contours10m_gda94.shp" 0 0 0 "\\hamster\gisdata\LISTData\Contours\Contours 10m\thelist_contours10m_gda94.shp"</Process><Process ToolSource="C:\Program Files\ArcGIS\ArcToolbox\Toolboxes\Data Management Tools.tbx\RemoveSpatialIndex" Date="20090107" Time="070043">RemoveSpatialIndex "\\hamster\gisdata\LISTData\Contours\Contours 10m\thelist_contours10m_gda94.shp" "\\hamster\gisdata\LISTData\Contours\Contours 10m\thelist_contours10m_gda94.shp"</Process><Process ToolSource="C:\Program Files\ArcGIS\ArcToolbox\Toolboxes\Data Management Tools.tbx\AddSpatialIndex" Date="20090107" Time="071745">AddSpatialIndex "\\hamster\gisdata\LISTData\Contours\Contours 10m\thelist_contours10m_gda94.shp" 0 0 0 "\\hamster\gisdata\LISTData\Contours\Contours 10m\thelist_contours10m_gda94.shp"</Process><Process ToolSource="C:\Program Files\ArcGIS\ArcToolbox\Toolboxes\Data Management Tools.tbx\RemoveSpatialIndex" Date="20090108" Time="070035">RemoveSpatialIndex "\\hamster\gisdata\LISTData\Contours\Contours 10m\thelist_contours10m_gda94.shp" "\\hamster\gisdata\LISTData\Contours\Contours 10m\thelist_contours10m_gda94.shp"</Process><Process ToolSource="C:\Program Files\ArcGIS\ArcToolbox\Toolboxes\Data Management Tools.tbx\AddSpatialIndex" Date="20090108" Time="071738">AddSpatialIndex "\\hamster\gisdata\LISTData\Contours\Contours 10m\thelist_contours10m_gda94.shp" 0 0 0 "\\hamster\gisdata\LISTData\Contours\Contours 10m\thelist_contours10m_gda94.shp"</Process><Process ToolSource="C:\Program Files\ArcGIS\ArcToolbox\Toolboxes\Data Management Tools.tbx\RemoveSpatialIndex" Date="20090109" Time="070051">RemoveSpatialIndex "\\hamster\gisdata\LISTData\Contours\Contours 10m\thelist_contours10m_gda94.shp" "\\hamster\gisdata\LISTData\Contours\Contours 10m\thelist_contours10m_gda94.shp"</Process><Process ToolSource="C:\Program Files\ArcGIS\ArcToolbox\Toolboxes\Data Management Tools.tbx\AddSpatialIndex" Date="20090109" Time="071759">AddSpatialIndex "\\hamster\gisdata\LISTData\Contours\Contours 10m\thelist_contours10m_gda94.shp" 0 0 0 "\\hamster\gisdata\LISTData\Contours\Contours 10m\thelist_contours10m_gda94.shp"</Process><Process ToolSource="C:\Program Files\ArcGIS\ArcToolbox\Toolboxes\Data Management Tools.tbx\RemoveSpatialIndex" Date="20090110" Time="070034">RemoveSpatialIndex "\\hamster\gisdata\LISTData\Contours\Contours 10m\thelist_contours10m_gda94.shp" "\\hamster\gisdata\LISTData\Contours\Contours 10m\thelist_contours10m_gda94.shp"</Process><Process ToolSource="C:\Program Files\ArcGIS\ArcToolbox\Toolboxes\Data Management Tools.tbx\AddSpatialIndex" Date="20090110" Time="071725">AddSpatialIndex "\\hamster\gisdata\LISTData\Contours\Contours 10m\thelist_contours10m_gda94.shp" 0 0 0 "\\hamster\gisdata\LISTData\Contours\Contours 10m\thelist_contours10m_gda94.shp"</Process><Process ToolSource="C:\Program Files\ArcGIS\ArcToolbox\Toolboxes\Data Management Tools.tbx\RemoveSpatialIndex" Date="20090111" Time="070039">RemoveSpatialIndex "\\hamster\gisdata\LISTData\Contours\Contours 10m\thelist_contours10m_gda94.shp" "\\hamster\gisdata\LISTData\Contours\Contours 10m\thelist_contours10m_gda94.shp"</Process><Process ToolSource="C:\Program Files\ArcGIS\ArcToolbox\Toolboxes\Data Management Tools.tbx\AddSpatialIndex" Date="20090111" Time="071746">AddSpatialIndex "\\hamster\gisdata\LISTData\Contours\Contours 10m\thelist_contours10m_gda94.shp" 0 0 0 "\\hamster\gisdata\LISTData\Contours\Contours 10m\thelist_contours10m_gda94.shp"</Process><Process ToolSource="C:\Program Files\ArcGIS\ArcToolbox\Toolboxes\Data Management Tools.tbx\RemoveSpatialIndex" Date="20090112" Time="070036">RemoveSpatialIndex "\\hamster\gisdata\LISTData\Contours\Contours 10m\thelist_contours10m_gda94.shp" "\\hamster\gisdata\LISTData\Contours\Contours 10m\thelist_contours10m_gda94.shp"</Process><Process ToolSource="C:\Program Files\ArcGIS\ArcToolbox\Toolboxes\Data Management Tools.tbx\AddSpatialIndex" Date="20090112" Time="071721">AddSpatialIndex "\\hamster\gisdata\LISTData\Contours\Contours 10m\thelist_contours10m_gda94.shp" 0 0 0 "\\hamster\gisdata\LISTData\Contours\Contours 10m\thelist_contours10m_gda94.shp"</Process><Process ToolSource="C:\Program Files\ArcGIS\ArcToolbox\Toolboxes\Data Management Tools.tbx\RemoveSpatialIndex" Date="20090113" Time="070048">RemoveSpatialIndex "\\hamster\gisdata\LISTData\Contours\Contours 10m\thelist_contours10m_gda94.shp" "\\hamster\gisdata\LISTData\Contours\Contours 10m\thelist_contours10m_gda94.shp"</Process><Process ToolSource="C:\Program Files\ArcGIS\ArcToolbox\Toolboxes\Data Management Tools.tbx\AddSpatialIndex" Date="20090113" Time="071744">AddSpatialIndex "\\hamster\gisdata\LISTData\Contours\Contours 10m\thelist_contours10m_gda94.shp" 0 0 0 "\\hamster\gisdata\LISTData\Contours\Contours 10m\thelist_contours10m_gda94.shp"</Process><Process ToolSource="C:\Program Files\ArcGIS\ArcToolbox\Toolboxes\Data Management Tools.tbx\RemoveSpatialIndex" Date="20090114" Time="070034">RemoveSpatialIndex "\\hamster\gisdata\LISTData\Contours\Contours 10m\thelist_contours10m_gda94.shp" "\\hamster\gisdata\LISTData\Contours\Contours 10m\thelist_contours10m_gda94.shp"</Process><Process ToolSource="C:\Program Files\ArcGIS\ArcToolbox\Toolboxes\Data Management Tools.tbx\AddSpatialIndex" Date="20090114" Time="071720">AddSpatialIndex "\\hamster\gisdata\LISTData\Contours\Contours 10m\thelist_contours10m_gda94.shp" 0 0 0 "\\hamster\gisdata\LISTData\Contours\Contours 10m\thelist_contours10m_gda94.shp"</Process><Process ToolSource="C:\Program Files\ArcGIS\ArcToolbox\Toolboxes\Data Management Tools.tbx\RemoveSpatialIndex" Date="20090115" Time="070051">RemoveSpatialIndex "\\hamster\gisdata\LISTData\Contours\Contours 10m\thelist_contours10m_gda94.shp" "\\hamster\gisdata\LISTData\Contours\Contours 10m\thelist_contours10m_gda94.shp"</Process><Process ToolSource="C:\Program Files\ArcGIS\ArcToolbox\Toolboxes\Data Management Tools.tbx\AddSpatialIndex" Date="20090115" Time="071743">AddSpatialIndex "\\hamster\gisdata\LISTData\Contours\Contours 10m\thelist_contours10m_gda94.shp" 0 0 0 "\\hamster\gisdata\LISTData\Contours\Contours 10m\thelist_contours10m_gda94.shp"</Process><Process ToolSource="C:\Program Files\ArcGIS\ArcToolbox\Toolboxes\Data Management Tools.tbx\RemoveSpatialIndex" Date="20090116" Time="070044">RemoveSpatialIndex "\\hamster\gisdata\LISTData\Contours\Contours 10m\thelist_contours10m_gda94.shp" "\\hamster\gisdata\LISTData\Contours\Contours 10m\thelist_contours10m_gda94.shp"</Process><Process ToolSource="C:\Program Files\ArcGIS\ArcToolbox\Toolboxes\Data Management Tools.tbx\AddSpatialIndex" Date="20090116" Time="071745">AddSpatialIndex "\\hamster\gisdata\LISTData\Contours\Contours 10m\thelist_contours10m_gda94.shp" 0 0 0 "\\hamster\gisdata\LISTData\Contours\Contours 10m\thelist_contours10m_gda94.shp"</Process><Process ToolSource="C:\Program Files\ArcGIS\ArcToolbox\Toolboxes\Data Management Tools.tbx\RemoveSpatialIndex" Date="20090117" Time="070037">RemoveSpatialIndex "\\hamster\gisdata\LISTData\Contours\Contours 10m\thelist_contours10m_gda94.shp" "\\hamster\gisdata\LISTData\Contours\Contours 10m\thelist_contours10m_gda94.shp"</Process><Process ToolSource="C:\Program Files\ArcGIS\ArcToolbox\Toolboxes\Data Management Tools.tbx\AddSpatialIndex" Date="20090117" Time="071729">AddSpatialIndex "\\hamster\gisdata\LISTData\Contours\Contours 10m\thelist_contours10m_gda94.shp" 0 0 0 "\\hamster\gisdata\LISTData\Contours\Contours 10m\thelist_contours10m_gda94.shp"</Process><Process ToolSource="C:\Program Files\ArcGIS\ArcToolbox\Toolboxes\Data Management Tools.tbx\RemoveSpatialIndex" Date="20090118" Time="070036">RemoveSpatialIndex "\\hamster\gisdata\LISTData\Contours\Contours 10m\thelist_contours10m_gda94.shp" "\\hamster\gisdata\LISTData\Contours\Contours 10m\thelist_contours10m_gda94.shp"</Process><Process ToolSource="C:\Program Files\ArcGIS\ArcToolbox\Toolboxes\Data Management Tools.tbx\AddSpatialIndex" Date="20090118" Time="071721">AddSpatialIndex "\\hamster\gisdata\LISTData\Contours\Contours 10m\thelist_contours10m_gda94.shp" 0 0 0 "\\hamster\gisdata\LISTData\Contours\Contours 10m\thelist_contours10m_gda94.shp"</Process><Process ToolSource="C:\Program Files\ArcGIS\ArcToolbox\Toolboxes\Data Management Tools.tbx\RemoveSpatialIndex" Date="20090119" Time="070034">RemoveSpatialIndex "\\hamster\gisdata\LISTData\Contours\Contours 10m\thelist_contours10m_gda94.shp" "\\hamster\gisdata\LISTData\Contours\Contours 10m\thelist_contours10m_gda94.shp"</Process><Process ToolSource="C:\Program Files\ArcGIS\ArcToolbox\Toolboxes\Data Management Tools.tbx\AddSpatialIndex" Date="20090119" Time="071718">AddSpatialIndex "\\hamster\gisdata\LISTData\Contours\Contours 10m\thelist_contours10m_gda94.shp" 0 0 0 "\\hamster\gisdata\LISTData\Contours\Contours 10m\thelist_contours10m_gda94.shp"</Process><Process ToolSource="C:\Program Files\ArcGIS\ArcToolbox\Toolboxes\Data Management Tools.tbx\RemoveSpatialIndex" Date="20090120" Time="070036">RemoveSpatialIndex "\\hamster\gisdata\LISTData\Contours\Contours 10m\thelist_contours10m_gda94.shp" "\\hamster\gisdata\LISTData\Contours\Contours 10m\thelist_contours10m_gda94.shp"</Process><Process ToolSource="C:\Program Files\ArcGIS\ArcToolbox\Toolboxes\Data Management Tools.tbx\AddSpatialIndex" Date="20090120" Time="071722">AddSpatialIndex "\\hamster\gisdata\LISTData\Contours\Contours 10m\thelist_contours10m_gda94.shp" 0 0 0 "\\hamster\gisdata\LISTData\Contours\Contours 10m\thelist_contours10m_gda94.shp"</Process><Process ToolSource="C:\Program Files\ArcGIS\ArcToolbox\Toolboxes\Data Management Tools.tbx\RemoveSpatialIndex" Date="20090121" Time="070039">RemoveSpatialIndex "\\hamster\gisdata\LISTData\Contours\Contours 10m\thelist_contours10m_gda94.shp" "\\hamster\gisdata\LISTData\Contours\Contours 10m\thelist_contours10m_gda94.shp"</Process><Process ToolSource="C:\Program Files\ArcGIS\ArcToolbox\Toolboxes\Data Management Tools.tbx\AddSpatialIndex" Date="20090121" Time="071727">AddSpatialIndex "\\hamster\gisdata\LISTData\Contours\Contours 10m\thelist_contours10m_gda94.shp" 0 0 0 "\\hamster\gisdata\LISTData\Contours\Contours 10m\thelist_contours10m_gda94.shp"</Process><Process ToolSource="C:\Program Files\ArcGIS\ArcToolbox\Toolboxes\Data Management Tools.tbx\RemoveSpatialIndex" Date="20090122" Time="070044">RemoveSpatialIndex "\\hamster\gisdata\LISTData\Contours\Contours 10m\thelist_contours10m_gda94.shp" "\\hamster\gisdata\LISTData\Contours\Contours 10m\thelist_contours10m_gda94.shp"</Process><Process ToolSource="C:\Program Files\ArcGIS\ArcToolbox\Toolboxes\Data Management Tools.tbx\AddSpatialIndex" Date="20090122" Time="071749">AddSpatialIndex "\\hamster\gisdata\LISTData\Contours\Contours 10m\thelist_contours10m_gda94.shp" 0 0 0 "\\hamster\gisdata\LISTData\Contours\Contours 10m\thelist_contours10m_gda94.shp"</Process><Process ToolSource="C:\Program Files\ArcGIS\ArcToolbox\Toolboxes\Data Management Tools.tbx\RemoveSpatialIndex" Date="20090123" Time="070050">RemoveSpatialIndex "\\hamster\gisdata\LISTData\Contours\Contours 10m\thelist_contours10m_gda94.shp" "\\hamster\gisdata\LISTData\Contours\Contours 10m\thelist_contours10m_gda94.shp"</Process><Process ToolSource="C:\Program Files\ArcGIS\ArcToolbox\Toolboxes\Data Management Tools.tbx\AddSpatialIndex" Date="20090123" Time="071800">AddSpatialIndex "\\hamster\gisdata\LISTData\Contours\Contours 10m\thelist_contours10m_gda94.shp" 0 0 0 "\\hamster\gisdata\LISTData\Contours\Contours 10m\thelist_contours10m_gda94.shp"</Process><Process ToolSource="C:\Program Files\ArcGIS\ArcToolbox\Toolboxes\Data Management Tools.tbx\RemoveSpatialIndex" Date="20090124" Time="070040">RemoveSpatialIndex "\\hamster\gisdata\LISTData\Contours\Contours 10m\thelist_contours10m_gda94.shp" "\\hamster\gisdata\LISTData\Contours\Contours 10m\thelist_contours10m_gda94.shp"</Process><Process ToolSource="C:\Program Files\ArcGIS\ArcToolbox\Toolboxes\Data Management Tools.tbx\AddSpatialIndex" Date="20090124" Time="071735">AddSpatialIndex "\\hamster\gisdata\LISTData\Contours\Contours 10m\thelist_contours10m_gda94.shp" 0 0 0 "\\hamster\gisdata\LISTData\Contours\Contours 10m\thelist_contours10m_gda94.shp"</Process><Process ToolSource="C:\Program Files\ArcGIS\ArcToolbox\Toolboxes\Data Management Tools.tbx\RemoveSpatialIndex" Date="20090125" Time="070039">RemoveSpatialIndex "\\hamster\gisdata\LISTData\Contours\Contours 10m\thelist_contours10m_gda94.shp" "\\hamster\gisdata\LISTData\Contours\Contours 10m\thelist_contours10m_gda94.shp"</Process><Process ToolSource="C:\Program Files\ArcGIS\ArcToolbox\Toolboxes\Data Management Tools.tbx\AddSpatialIndex" Date="20090125" Time="071737">AddSpatialIndex "\\hamster\gisdata\LISTData\Contours\Contours 10m\thelist_contours10m_gda94.shp" 0 0 0 "\\hamster\gisdata\LISTData\Contours\Contours 10m\thelist_contours10m_gda94.shp"</Process><Process ToolSource="C:\Program Files\ArcGIS\ArcToolbox\Toolboxes\Data Management Tools.tbx\RemoveSpatialIndex" Date="20090126" Time="070037">RemoveSpatialIndex "\\hamster\gisdata\LISTData\Contours\Contours 10m\thelist_contours10m_gda94.shp" "\\hamster\gisdata\LISTData\Contours\Contours 10m\thelist_contours10m_gda94.shp"</Process><Process ToolSource="C:\Program Files\ArcGIS\ArcToolbox\Toolboxes\Data Management Tools.tbx\AddSpatialIndex" Date="20090126" Time="071718">AddSpatialIndex "\\hamster\gisdata\LISTData\Contours\Contours 10m\thelist_contours10m_gda94.shp" 0 0 0 "\\hamster\gisdata\LISTData\Contours\Contours 10m\thelist_contours10m_gda94.shp"</Process><Process ToolSource="C:\Program Files\ArcGIS\ArcToolbox\Toolboxes\Data Management Tools.tbx\RemoveSpatialIndex" Date="20090127" Time="070040">RemoveSpatialIndex "\\hamster\gisdata\LISTData\Contours\Contours 10m\thelist_contours10m_gda94.shp" "\\hamster\gisdata\LISTData\Contours\Contours 10m\thelist_contours10m_gda94.shp"</Process><Process ToolSource="C:\Program Files\ArcGIS\ArcToolbox\Toolboxes\Data Management Tools.tbx\AddSpatialIndex" Date="20090127" Time="071748">AddSpatialIndex "\\hamster\gisdata\LISTData\Contours\Contours 10m\thelist_contours10m_gda94.shp" 0 0 0 "\\hamster\gisdata\LISTData\Contours\Contours 10m\thelist_contours10m_gda94.shp"</Process><Process ToolSource="C:\Program Files\ArcGIS\ArcToolbox\Toolboxes\Data Management Tools.tbx\RemoveSpatialIndex" Date="20090128" Time="070055">RemoveSpatialIndex "\\hamster\gisdata\LISTData\Contours\Contours 10m\thelist_contours10m_gda94.shp" "\\hamster\gisdata\LISTData\Contours\Contours 10m\thelist_contours10m_gda94.shp"</Process><Process ToolSource="C:\Program Files\ArcGIS\ArcToolbox\Toolboxes\Data Management Tools.tbx\AddSpatialIndex" Date="20090128" Time="071742">AddSpatialIndex "\\hamster\gisdata\LISTData\Contours\Contours 10m\thelist_contours10m_gda94.shp" 0 0 0 "\\hamster\gisdata\LISTData\Contours\Contours 10m\thelist_contours10m_gda94.shp"</Process><Process ToolSource="C:\Program Files\ArcGIS\ArcToolbox\Toolboxes\Data Management Tools.tbx\RemoveSpatialIndex" Date="20090129" Time="070037">RemoveSpatialIndex "\\hamster\gisdata\LISTData\Contours\Contours 10m\thelist_contours10m_gda94.shp" "\\hamster\gisdata\LISTData\Contours\Contours 10m\thelist_contours10m_gda94.shp"</Process><Process ToolSource="C:\Program Files\ArcGIS\ArcToolbox\Toolboxes\Data Management Tools.tbx\AddSpatialIndex" Date="20090129" Time="071730">AddSpatialIndex "\\hamster\gisdata\LISTData\Contours\Contours 10m\thelist_contours10m_gda94.shp" 0 0 0 "\\hamster\gisdata\LISTData\Contours\Contours 10m\thelist_contours10m_gda94.shp"</Process><Process ToolSource="C:\Program Files\ArcGIS\ArcToolbox\Toolboxes\Data Management Tools.tbx\RemoveSpatialIndex" Date="20090130" Time="070051">RemoveSpatialIndex "\\hamster\gisdata\LISTData\Contours\Contours 10m\thelist_contours10m_gda94.shp" "\\hamster\gisdata\LISTData\Contours\Contours 10m\thelist_contours10m_gda94.shp"</Process><Process ToolSource="C:\Program Files\ArcGIS\ArcToolbox\Toolboxes\Data Management Tools.tbx\AddSpatialIndex" Date="20090130" Time="071741">AddSpatialIndex "\\hamster\gisdata\LISTData\Contours\Contours 10m\thelist_contours10m_gda94.shp" 0 0 0 "\\hamster\gisdata\LISTData\Contours\Contours 10m\thelist_contours10m_gda94.shp"</Process><Process ToolSource="C:\Program Files\ArcGIS\ArcToolbox\Toolboxes\Data Management Tools.tbx\RemoveSpatialIndex" Date="20090131" Time="070041">RemoveSpatialIndex "\\hamster\gisdata\LISTData\Contours\Contours 10m\thelist_contours10m_gda94.shp" "\\hamster\gisdata\LISTData\Contours\Contours 10m\thelist_contours10m_gda94.shp"</Process><Process ToolSource="C:\Program Files\ArcGIS\ArcToolbox\Toolboxes\Data Management Tools.tbx\AddSpatialIndex" Date="20090131" Time="071733">AddSpatialIndex "\\hamster\gisdata\LISTData\Contours\Contours 10m\thelist_contours10m_gda94.shp" 0 0 0 "\\hamster\gisdata\LISTData\Contours\Contours 10m\thelist_contours10m_gda94.shp"</Process><Process ToolSource="C:\Program Files\ArcGIS\ArcToolbox\Toolboxes\Data Management Tools.tbx\RemoveSpatialIndex" Date="20090201" Time="070036">RemoveSpatialIndex "\\hamster\gisdata\LISTData\Contours\Contours 10m\thelist_contours10m_gda94.shp" "\\hamster\gisdata\LISTData\Contours\Contours 10m\thelist_contours10m_gda94.shp"</Process><Process ToolSource="C:\Program Files\ArcGIS\ArcToolbox\Toolboxes\Data Management Tools.tbx\AddSpatialIndex" Date="20090201" Time="071724">AddSpatialIndex "\\hamster\gisdata\LISTData\Contours\Contours 10m\thelist_contours10m_gda94.shp" 0 0 0 "\\hamster\gisdata\LISTData\Contours\Contours 10m\thelist_contours10m_gda94.shp"</Process><Process ToolSource="C:\Program Files\ArcGIS\ArcToolbox\Toolboxes\Data Management Tools.tbx\RemoveSpatialIndex" Date="20090202" Time="070039">RemoveSpatialIndex "\\hamster\gisdata\LISTData\Contours\Contours 10m\thelist_contours10m_gda94.shp" "\\hamster\gisdata\LISTData\Contours\Contours 10m\thelist_contours10m_gda94.shp"</Process><Process ToolSource="C:\Program Files\ArcGIS\ArcToolbox\Toolboxes\Data Management Tools.tbx\AddSpatialIndex" Date="20090202" Time="071723">AddSpatialIndex "\\hamster\gisdata\LISTData\Contours\Contours 10m\thelist_contours10m_gda94.shp" 0 0 0 "\\hamster\gisdata\LISTData\Contours\Contours 10m\thelist_contours10m_gda94.shp"</Process><Process ToolSource="C:\Program Files\ArcGIS\ArcToolbox\Toolboxes\Data Management Tools.tbx\RemoveSpatialIndex" Date="20090203" Time="070041">RemoveSpatialIndex "\\hamster\gisdata\LISTData\Contours\Contours 10m\thelist_contours10m_gda94.shp" "\\hamster\gisdata\LISTData\Contours\Contours 10m\thelist_contours10m_gda94.shp"</Process><Process ToolSource="C:\Program Files\ArcGIS\ArcToolbox\Toolboxes\Data Management Tools.tbx\AddSpatialIndex" Date="20090203" Time="071723">AddSpatialIndex "\\hamster\gisdata\LISTData\Contours\Contours 10m\thelist_contours10m_gda94.shp" 0 0 0 "\\hamster\gisdata\LISTData\Contours\Contours 10m\thelist_contours10m_gda94.shp"</Process><Process ToolSource="C:\Program Files\ArcGIS\ArcToolbox\Toolboxes\Data Management Tools.tbx\RemoveSpatialIndex" Date="20090204" Time="070040">RemoveSpatialIndex "\\hamster\gisdata\LISTData\Contours\Contours 10m\thelist_contours10m_gda94.shp" "\\hamster\gisdata\LISTData\Contours\Contours 10m\thelist_contours10m_gda94.shp"</Process><Process ToolSource="C:\Program Files\ArcGIS\ArcToolbox\Toolboxes\Data Management Tools.tbx\AddSpatialIndex" Date="20090204" Time="071747">AddSpatialIndex "\\hamster\gisdata\LISTData\Contours\Contours 10m\thelist_contours10m_gda94.shp" 0 0 0 "\\hamster\gisdata\LISTData\Contours\Contours 10m\thelist_contours10m_gda94.shp"</Process><Process ToolSource="C:\Program Files\ArcGIS\ArcToolbox\Toolboxes\Data Management Tools.tbx\RemoveSpatialIndex" Date="20090205" Time="070039">RemoveSpatialIndex "\\hamster\gisdata\LISTData\Contours\Contours 10m\thelist_contours10m_gda94.shp" "\\hamster\gisdata\LISTData\Contours\Contours 10m\thelist_contours10m_gda94.shp"</Process><Process ToolSource="C:\Program Files\ArcGIS\ArcToolbox\Toolboxes\Data Management Tools.tbx\AddSpatialIndex" Date="20090205" Time="071743">AddSpatialIndex "\\hamster\gisdata\LISTData\Contours\Contours 10m\thelist_contours10m_gda94.shp" 0 0 0 "\\hamster\gisdata\LISTData\Contours\Contours 10m\thelist_contours10m_gda94.shp"</Process><Process ToolSource="C:\Program Files\ArcGIS\ArcToolbox\Toolboxes\Data Management Tools.tbx\RemoveSpatialIndex" Date="20090206" Time="070045">RemoveSpatialIndex "\\hamster\gisdata\LISTData\Contours\Contours 10m\thelist_contours10m_gda94.shp" "\\hamster\gisdata\LISTData\Contours\Contours 10m\thelist_contours10m_gda94.shp"</Process><Process ToolSource="C:\Program Files\ArcGIS\ArcToolbox\Toolboxes\Data Management Tools.tbx\AddSpatialIndex" Date="20090206" Time="071737">AddSpatialIndex "\\hamster\gisdata\LISTData\Contours\Contours 10m\thelist_contours10m_gda94.shp" 0 0 0 "\\hamster\gisdata\LISTData\Contours\Contours 10m\thelist_contours10m_gda94.shp"</Process><Process ToolSource="C:\Program Files\ArcGIS\ArcToolbox\Toolboxes\Data Management Tools.tbx\RemoveSpatialIndex" Date="20090207" Time="070036">RemoveSpatialIndex "\\hamster\gisdata\LISTData\Contours\Contours 10m\thelist_contours10m_gda94.shp" "\\hamster\gisdata\LISTData\Contours\Contours 10m\thelist_contours10m_gda94.shp"</Process><Process ToolSource="C:\Program Files\ArcGIS\ArcToolbox\Toolboxes\Data Management Tools.tbx\AddSpatialIndex" Date="20090207" Time="071757">AddSpatialIndex "\\hamster\gisdata\LISTData\Contours\Contours 10m\thelist_contours10m_gda94.shp" 0 0 0 "\\hamster\gisdata\LISTData\Contours\Contours 10m\thelist_contours10m_gda94.shp"</Process><Process ToolSource="C:\Program Files\ArcGIS\ArcToolbox\Toolboxes\Data Management Tools.tbx\RemoveSpatialIndex" Date="20090208" Time="070042">RemoveSpatialIndex "\\hamster\gisdata\LISTData\Contours\Contours 10m\thelist_contours10m_gda94.shp" "\\hamster\gisdata\LISTData\Contours\Contours 10m\thelist_contours10m_gda94.shp"</Process><Process ToolSource="C:\Program Files\ArcGIS\ArcToolbox\Toolboxes\Data Management Tools.tbx\AddSpatialIndex" Date="20090208" Time="071729">AddSpatialIndex "\\hamster\gisdata\LISTData\Contours\Contours 10m\thelist_contours10m_gda94.shp" 0 0 0 "\\hamster\gisdata\LISTData\Contours\Contours 10m\thelist_contours10m_gda94.shp"</Process><Process ToolSource="C:\Program Files\ArcGIS\ArcToolbox\Toolboxes\Data Management Tools.tbx\RemoveSpatialIndex" Date="20090209" Time="070039">RemoveSpatialIndex "\\hamster\gisdata\LISTData\Contours\Contours 10m\thelist_contours10m_gda94.shp" "\\hamster\gisdata\LISTData\Contours\Contours 10m\thelist_contours10m_gda94.shp"</Process><Process ToolSource="C:\Program Files\ArcGIS\ArcToolbox\Toolboxes\Data Management Tools.tbx\AddSpatialIndex" Date="20090209" Time="071718">AddSpatialIndex "\\hamster\gisdata\LISTData\Contours\Contours 10m\thelist_contours10m_gda94.shp" 0 0 0 "\\hamster\gisdata\LISTData\Contours\Contours 10m\thelist_contours10m_gda94.shp"</Process><Process ToolSource="C:\Program Files\ArcGIS\ArcToolbox\Toolboxes\Data Management Tools.tbx\RemoveSpatialIndex" Date="20090210" Time="070039">RemoveSpatialIndex "\\hamster\gisdata\LISTData\Contours\Contours 10m\thelist_contours10m_gda94.shp" "\\hamster\gisdata\LISTData\Contours\Contours 10m\thelist_contours10m_gda94.shp"</Process><Process ToolSource="C:\Program Files\ArcGIS\ArcToolbox\Toolboxes\Data Management Tools.tbx\AddSpatialIndex" Date="20090210" Time="071724">AddSpatialIndex "\\hamster\gisdata\LISTData\Contours\Contours 10m\thelist_contours10m_gda94.shp" 0 0 0 "\\hamster\gisdata\LISTData\Contours\Contours 10m\thelist_contours10m_gda94.shp"</Process><Process ToolSource="C:\Program Files\ArcGIS\ArcToolbox\Toolboxes\Data Management Tools.tbx\RemoveSpatialIndex" Date="20090211" Time="070045">RemoveSpatialIndex "\\hamster\gisdata\LISTData\Contours\Contours 10m\thelist_contours10m_gda94.shp" "\\hamster\gisdata\LISTData\Contours\Contours 10m\thelist_contours10m_gda94.shp"</Process><Process ToolSource="C:\Program Files\ArcGIS\ArcToolbox\Toolboxes\Data Management Tools.tbx\AddSpatialIndex" Date="20090211" Time="071738">AddSpatialIndex "\\hamster\gisdata\LISTData\Contours\Contours 10m\thelist_contours10m_gda94.shp" 0 0 0 "\\hamster\gisdata\LISTData\Contours\Contours 10m\thelist_contours10m_gda94.shp"</Process><Process ToolSource="C:\Program Files\ArcGIS\ArcToolbox\Toolboxes\Data Management Tools.tbx\RemoveSpatialIndex" Date="20090212" Time="070042">RemoveSpatialIndex "\\hamster\gisdata\LISTData\Contours\Contours 10m\thelist_contours10m_gda94.shp" "\\hamster\gisdata\LISTData\Contours\Contours 10m\thelist_contours10m_gda94.shp"</Process><Process ToolSource="C:\Program Files\ArcGIS\ArcToolbox\Toolboxes\Data Management Tools.tbx\AddSpatialIndex" Date="20090212" Time="071729">AddSpatialIndex "\\hamster\gisdata\LISTData\Contours\Contours 10m\thelist_contours10m_gda94.shp" 0 0 0 "\\hamster\gisdata\LISTData\Contours\Contours 10m\thelist_contours10m_gda94.shp"</Process><Process ToolSource="C:\Program Files\ArcGIS\ArcToolbox\Toolboxes\Data Management Tools.tbx\RemoveSpatialIndex" Date="20090213" Time="070051">RemoveSpatialIndex "\\hamster\gisdata\LISTData\Contours\Contours 10m\thelist_contours10m_gda94.shp" "\\hamster\gisdata\LISTData\Contours\Contours 10m\thelist_contours10m_gda94.shp"</Process><Process ToolSource="C:\Program Files\ArcGIS\ArcToolbox\Toolboxes\Data Management Tools.tbx\AddSpatialIndex" Date="20090213" Time="071803">AddSpatialIndex "\\hamster\gisdata\LISTData\Contours\Contours 10m\thelist_contours10m_gda94.shp" 0 0 0 "\\hamster\gisdata\LISTData\Contours\Contours 10m\thelist_contours10m_gda94.shp"</Process><Process ToolSource="C:\Program Files\ArcGIS\ArcToolbox\Toolboxes\Data Management Tools.tbx\RemoveSpatialIndex" Date="20090214" Time="070039">RemoveSpatialIndex "\\hamster\gisdata\LISTData\Contours\Contours 10m\thelist_contours10m_gda94.shp" "\\hamster\gisdata\LISTData\Contours\Contours 10m\thelist_contours10m_gda94.shp"</Process><Process ToolSource="C:\Program Files\ArcGIS\ArcToolbox\Toolboxes\Data Management Tools.tbx\AddSpatialIndex" Date="20090214" Time="071742">AddSpatialIndex "\\hamster\gisdata\LISTData\Contours\Contours 10m\thelist_contours10m_gda94.shp" 0 0 0 "\\hamster\gisdata\LISTData\Contours\Contours 10m\thelist_contours10m_gda94.shp"</Process><Process ToolSource="C:\Program Files\ArcGIS\ArcToolbox\Toolboxes\Data Management Tools.tbx\RemoveSpatialIndex" Date="20090215" Time="070105">RemoveSpatialIndex "\\hamster\gisdata\LISTData\Contours\Contours 10m\thelist_contours10m_gda94.shp" "\\hamster\gisdata\LISTData\Contours\Contours 10m\thelist_contours10m_gda94.shp"</Process><Process ToolSource="C:\Program Files\ArcGIS\ArcToolbox\Toolboxes\Data Management Tools.tbx\AddSpatialIndex" Date="20090215" Time="071756">AddSpatialIndex "\\hamster\gisdata\LISTData\Contours\Contours 10m\thelist_contours10m_gda94.shp" 0 0 0 "\\hamster\gisdata\LISTData\Contours\Contours 10m\thelist_contours10m_gda94.shp"</Process><Process ToolSource="C:\Program Files\ArcGIS\ArcToolbox\Toolboxes\Data Management Tools.tbx\RemoveSpatialIndex" Date="20090216" Time="070039">RemoveSpatialIndex "\\hamster\gisdata\LISTData\Contours\Contours 10m\thelist_contours10m_gda94.shp" "\\hamster\gisdata\LISTData\Contours\Contours 10m\thelist_contours10m_gda94.shp"</Process><Process ToolSource="C:\Program Files\ArcGIS\ArcToolbox\Toolboxes\Data Management Tools.tbx\AddSpatialIndex" Date="20090216" Time="071727">AddSpatialIndex "\\hamster\gisdata\LISTData\Contours\Contours 10m\thelist_contours10m_gda94.shp" 0 0 0 "\\hamster\gisdata\LISTData\Contours\Contours 10m\thelist_contours10m_gda94.shp"</Process><Process ToolSource="C:\Program Files\ArcGIS\ArcToolbox\Toolboxes\Data Management Tools.tbx\RemoveSpatialIndex" Date="20090217" Time="070040">RemoveSpatialIndex "\\hamster\gisdata\LISTData\Contours\Contours 10m\thelist_contours10m_gda94.shp" "\\hamster\gisdata\LISTData\Contours\Contours 10m\thelist_contours10m_gda94.shp"</Process><Process ToolSource="C:\Program Files\ArcGIS\ArcToolbox\Toolboxes\Data Management Tools.tbx\AddSpatialIndex" Date="20090217" Time="071755">AddSpatialIndex "\\hamster\gisdata\LISTData\Contours\Contours 10m\thelist_contours10m_gda94.shp" 0 0 0 "\\hamster\gisdata\LISTData\Contours\Contours 10m\thelist_contours10m_gda94.shp"</Process><Process ToolSource="C:\Program Files\ArcGIS\ArcToolbox\Toolboxes\Data Management Tools.tbx\RemoveSpatialIndex" Date="20090218" Time="070042">RemoveSpatialIndex "\\hamster\gisdata\LISTData\Contours\Contours 10m\thelist_contours10m_gda94.shp" "\\hamster\gisdata\LISTData\Contours\Contours 10m\thelist_contours10m_gda94.shp"</Process><Process ToolSource="C:\Program Files\ArcGIS\ArcToolbox\Toolboxes\Data Management Tools.tbx\AddSpatialIndex" Date="20090218" Time="071728">AddSpatialIndex "\\hamster\gisdata\LISTData\Contours\Contours 10m\thelist_contours10m_gda94.shp" 0 0 0 "\\hamster\gisdata\LISTData\Contours\Contours 10m\thelist_contours10m_gda94.shp"</Process><Process ToolSource="C:\Program Files\ArcGIS\ArcToolbox\Toolboxes\Data Management Tools.tbx\RemoveSpatialIndex" Date="20090219" Time="070050">RemoveSpatialIndex "\\hamster\gisdata\LISTData\Contours\Contours 10m\thelist_contours10m_gda94.shp" "\\hamster\gisdata\LISTData\Contours\Contours 10m\thelist_contours10m_gda94.shp"</Process><Process ToolSource="C:\Program Files\ArcGIS\ArcToolbox\Toolboxes\Data Management Tools.tbx\AddSpatialIndex" Date="20090219" Time="071733">AddSpatialIndex "\\hamster\gisdata\LISTData\Contours\Contours 10m\thelist_contours10m_gda94.shp" 0 0 0 "\\hamster\gisdata\LISTData\Contours\Contours 10m\thelist_contours10m_gda94.shp"</Process><Process ToolSource="C:\Program Files\ArcGIS\ArcToolbox\Toolboxes\Data Management Tools.tbx\RemoveSpatialIndex" Date="20090220" Time="070050">RemoveSpatialIndex "\\hamster\gisdata\LISTData\Contours\Contours 10m\thelist_contours10m_gda94.shp" "\\hamster\gisdata\LISTData\Contours\Contours 10m\thelist_contours10m_gda94.shp"</Process><Process ToolSource="C:\Program Files\ArcGIS\ArcToolbox\Toolboxes\Data Management Tools.tbx\AddSpatialIndex" Date="20090220" Time="071806">AddSpatialIndex "\\hamster\gisdata\LISTData\Contours\Contours 10m\thelist_contours10m_gda94.shp" 0 0 0 "\\hamster\gisdata\LISTData\Contours\Contours 10m\thelist_contours10m_gda94.shp"</Process><Process ToolSource="C:\Program Files\ArcGIS\ArcToolbox\Toolboxes\Data Management Tools.tbx\RemoveSpatialIndex" Date="20090221" Time="070102">RemoveSpatialIndex "\\hamster\gisdata\LISTData\Contours\Contours 10m\thelist_contours10m_gda94.shp" "\\hamster\gisdata\LISTData\Contours\Contours 10m\thelist_contours10m_gda94.shp"</Process><Process ToolSource="C:\Program Files\ArcGIS\ArcToolbox\Toolboxes\Data Management Tools.tbx\AddSpatialIndex" Date="20090221" Time="071815">AddSpatialIndex "\\hamster\gisdata\LISTData\Contours\Contours 10m\thelist_contours10m_gda94.shp" 0 0 0 "\\hamster\gisdata\LISTData\Contours\Contours 10m\thelist_contours10m_gda94.shp"</Process><Process ToolSource="C:\Program Files\ArcGIS\ArcToolbox\Toolboxes\Data Management Tools.tbx\RemoveSpatialIndex" Date="20090222" Time="070043">RemoveSpatialIndex "\\hamster\gisdata\LISTData\Contours\Contours 10m\thelist_contours10m_gda94.shp" "\\hamster\gisdata\LISTData\Contours\Contours 10m\thelist_contours10m_gda94.shp"</Process><Process ToolSource="C:\Program Files\ArcGIS\ArcToolbox\Toolboxes\Data Management Tools.tbx\AddSpatialIndex" Date="20090222" Time="071732">AddSpatialIndex "\\hamster\gisdata\LISTData\Contours\Contours 10m\thelist_contours10m_gda94.shp" 0 0 0 "\\hamster\gisdata\LISTData\Contours\Contours 10m\thelist_contours10m_gda94.shp"</Process><Process ToolSource="C:\Program Files\ArcGIS\ArcToolbox\Toolboxes\Data Management Tools.tbx\RemoveSpatialIndex" Date="20090223" Time="070037">RemoveSpatialIndex "\\hamster\gisdata\LISTData\Contours\Contours 10m\thelist_contours10m_gda94.shp" "\\hamster\gisdata\LISTData\Contours\Contours 10m\thelist_contours10m_gda94.shp"</Process><Process ToolSource="C:\Program Files\ArcGIS\ArcToolbox\Toolboxes\Data Management Tools.tbx\AddSpatialIndex" Date="20090223" Time="071720">AddSpatialIndex "\\hamster\gisdata\LISTData\Contours\Contours 10m\thelist_contours10m_gda94.shp" 0 0 0 "\\hamster\gisdata\LISTData\Contours\Contours 10m\thelist_contours10m_gda94.shp"</Process><Process ToolSource="C:\Program Files\ArcGIS\ArcToolbox\Toolboxes\Data Management Tools.tbx\RemoveSpatialIndex" Date="20090224" Time="070047">RemoveSpatialIndex "\\hamster\gisdata\LISTData\Contours\Contours 10m\thelist_contours10m_gda94.shp" "\\hamster\gisdata\LISTData\Contours\Contours 10m\thelist_contours10m_gda94.shp"</Process><Process ToolSource="C:\Program Files\ArcGIS\ArcToolbox\Toolboxes\Data Management Tools.tbx\AddSpatialIndex" Date="20090224" Time="071756">AddSpatialIndex "\\hamster\gisdata\LISTData\Contours\Contours 10m\thelist_contours10m_gda94.shp" 0 0 0 "\\hamster\gisdata\LISTData\Contours\Contours 10m\thelist_contours10m_gda94.shp"</Process><Process ToolSource="C:\Program Files\ArcGIS\ArcToolbox\Toolboxes\Data Management Tools.tbx\RemoveSpatialIndex" Date="20090225" Time="070049">RemoveSpatialIndex "\\hamster\gisdata\LISTData\Contours\Contours 10m\thelist_contours10m_gda94.shp" "\\hamster\gisdata\LISTData\Contours\Contours 10m\thelist_contours10m_gda94.shp"</Process><Process ToolSource="C:\Program Files\ArcGIS\ArcToolbox\Toolboxes\Data Management Tools.tbx\AddSpatialIndex" Date="20090225" Time="071747">AddSpatialIndex "\\hamster\gisdata\LISTData\Contours\Contours 10m\thelist_contours10m_gda94.shp" 0 0 0 "\\hamster\gisdata\LISTData\Contours\Contours 10m\thelist_contours10m_gda94.shp"</Process><Process ToolSource="C:\Program Files\ArcGIS\ArcToolbox\Toolboxes\Data Management Tools.tbx\RemoveSpatialIndex" Date="20090226" Time="070059">RemoveSpatialIndex "\\hamster\gisdata\LISTData\Contours\Contours 10m\thelist_contours10m_gda94.shp" "\\hamster\gisdata\LISTData\Contours\Contours 10m\thelist_contours10m_gda94.shp"</Process><Process ToolSource="C:\Program Files\ArcGIS\ArcToolbox\Toolboxes\Data Management Tools.tbx\AddSpatialIndex" Date="20090226" Time="071756">AddSpatialIndex "\\hamster\gisdata\LISTData\Contours\Contours 10m\thelist_contours10m_gda94.shp" 0 0 0 "\\hamster\gisdata\LISTData\Contours\Contours 10m\thelist_contours10m_gda94.shp"</Process><Process ToolSource="C:\Program Files\ArcGIS\ArcToolbox\Toolboxes\Data Management Tools.tbx\RemoveSpatialIndex" Date="20090227" Time="070051">RemoveSpatialIndex "\\hamster\gisdata\LISTData\Contours\Contours 10m\thelist_contours10m_gda94.shp" "\\hamster\gisdata\LISTData\Contours\Contours 10m\thelist_contours10m_gda94.shp"</Process><Process ToolSource="C:\Program Files\ArcGIS\ArcToolbox\Toolboxes\Data Management Tools.tbx\AddSpatialIndex" Date="20090227" Time="071743">AddSpatialIndex "\\hamster\gisdata\LISTData\Contours\Contours 10m\thelist_contours10m_gda94.shp" 0 0 0 "\\hamster\gisdata\LISTData\Contours\Contours 10m\thelist_contours10m_gda94.shp"</Process><Process ToolSource="C:\Program Files\ArcGIS\ArcToolbox\Toolboxes\Data Management Tools.tbx\RemoveSpatialIndex" Date="20090228" Time="070111">RemoveSpatialIndex "\\hamster\gisdata\LISTData\Contours\Contours 10m\thelist_contours10m_gda94.shp" "\\hamster\gisdata\LISTData\Contours\Contours 10m\thelist_contours10m_gda94.shp"</Process><Process ToolSource="C:\Program Files\ArcGIS\ArcToolbox\Toolboxes\Data Management Tools.tbx\AddSpatialIndex" Date="20090228" Time="071745">AddSpatialIndex "\\hamster\gisdata\LISTData\Contours\Contours 10m\thelist_contours10m_gda94.shp" 0 0 0 "\\hamster\gisdata\LISTData\Contours\Contours 10m\thelist_contours10m_gda94.shp"</Process><Process ToolSource="C:\Program Files\ArcGIS\ArcToolbox\Toolboxes\Data Management Tools.tbx\RemoveSpatialIndex" Date="20090301" Time="070040">RemoveSpatialIndex "\\hamster\gisdata\LISTData\Contours\Contours 10m\thelist_contours10m_gda94.shp" "\\hamster\gisdata\LISTData\Contours\Contours 10m\thelist_contours10m_gda94.shp"</Process><Process ToolSource="C:\Program Files\ArcGIS\ArcToolbox\Toolboxes\Data Management Tools.tbx\AddSpatialIndex" Date="20090301" Time="071727">AddSpatialIndex "\\hamster\gisdata\LISTData\Contours\Contours 10m\thelist_contours10m_gda94.shp" 0 0 0 "\\hamster\gisdata\LISTData\Contours\Contours 10m\thelist_contours10m_gda94.shp"</Process><Process ToolSource="C:\Program Files\ArcGIS\ArcToolbox\Toolboxes\Data Management Tools.tbx\RemoveSpatialIndex" Date="20090302" Time="070101">RemoveSpatialIndex "\\hamster\gisdata\LISTData\Contours\Contours 10m\thelist_contours10m_gda94.shp" "\\hamster\gisdata\LISTData\Contours\Contours 10m\thelist_contours10m_gda94.shp"</Process><Process ToolSource="C:\Program Files\ArcGIS\ArcToolbox\Toolboxes\Data Management Tools.tbx\AddSpatialIndex" Date="20090302" Time="071748">AddSpatialIndex "\\hamster\gisdata\LISTData\Contours\Contours 10m\thelist_contours10m_gda94.shp" 0 0 0 "\\hamster\gisdata\LISTData\Contours\Contours 10m\thelist_contours10m_gda94.shp"</Process><Process ToolSource="C:\Program Files\ArcGIS\ArcToolbox\Toolboxes\Data Management Tools.tbx\RemoveSpatialIndex" Date="20090303" Time="070053">RemoveSpatialIndex "\\hamster\gisdata\LISTData\Contours\Contours 10m\thelist_contours10m_gda94.shp" "\\hamster\gisdata\LISTData\Contours\Contours 10m\thelist_contours10m_gda94.shp"</Process><Process ToolSource="C:\Program Files\ArcGIS\ArcToolbox\Toolboxes\Data Management Tools.tbx\AddSpatialIndex" Date="20090303" Time="071751">AddSpatialIndex "\\hamster\gisdata\LISTData\Contours\Contours 10m\thelist_contours10m_gda94.shp" 0 0 0 "\\hamster\gisdata\LISTData\Contours\Contours 10m\thelist_contours10m_gda94.shp"</Process><Process ToolSource="C:\Program Files\ArcGIS\ArcToolbox\Toolboxes\Data Management Tools.tbx\RemoveSpatialIndex" Date="20090304" Time="070049">RemoveSpatialIndex "\\hamster\gisdata\LISTData\Contours\Contours 10m\thelist_contours10m_gda94.shp" "\\hamster\gisdata\LISTData\Contours\Contours 10m\thelist_contours10m_gda94.shp"</Process><Process ToolSource="C:\Program Files\ArcGIS\ArcToolbox\Toolboxes\Data Management Tools.tbx\AddSpatialIndex" Date="20090304" Time="071757">AddSpatialIndex "\\hamster\gisdata\LISTData\Contours\Contours 10m\thelist_contours10m_gda94.shp" 0 0 0 "\\hamster\gisdata\LISTData\Contours\Contours 10m\thelist_contours10m_gda94.shp"</Process><Process ToolSource="C:\Program Files\ArcGIS\ArcToolbox\Toolboxes\Data Management Tools.tbx\RemoveSpatialIndex" Date="20090305" Time="070134">RemoveSpatialIndex "\\hamster\gisdata\LISTData\Contours\Contours 10m\thelist_contours10m_gda94.shp" "\\hamster\gisdata\LISTData\Contours\Contours 10m\thelist_contours10m_gda94.shp"</Process><Process ToolSource="C:\Program Files\ArcGIS\ArcToolbox\Toolboxes\Data Management Tools.tbx\AddSpatialIndex" Date="20090305" Time="071837">AddSpatialIndex "\\hamster\gisdata\LISTData\Contours\Contours 10m\thelist_contours10m_gda94.shp" 0 0 0 "\\hamster\gisdata\LISTData\Contours\Contours 10m\thelist_contours10m_gda94.shp"</Process><Process ToolSource="C:\Program Files\ArcGIS\ArcToolbox\Toolboxes\Data Management Tools.tbx\RemoveSpatialIndex" Date="20090306" Time="070055">RemoveSpatialIndex "\\hamster\gisdata\LISTData\Contours\Contours 10m\thelist_contours10m_gda94.shp" "\\hamster\gisdata\LISTData\Contours\Contours 10m\thelist_contours10m_gda94.shp"</Process><Process ToolSource="C:\Program Files\ArcGIS\ArcToolbox\Toolboxes\Data Management Tools.tbx\AddSpatialIndex" Date="20090306" Time="071753">AddSpatialIndex "\\hamster\gisdata\LISTData\Contours\Contours 10m\thelist_contours10m_gda94.shp" 0 0 0 "\\hamster\gisdata\LISTData\Contours\Contours 10m\thelist_contours10m_gda94.shp"</Process><Process ToolSource="C:\Program Files\ArcGIS\ArcToolbox\Toolboxes\Data Management Tools.tbx\RemoveSpatialIndex" Date="20090307" Time="070054">RemoveSpatialIndex "\\hamster\gisdata\LISTData\Contours\Contours 10m\thelist_contours10m_gda94.shp" "\\hamster\gisdata\LISTData\Contours\Contours 10m\thelist_contours10m_gda94.shp"</Process><Process ToolSource="C:\Program Files\ArcGIS\ArcToolbox\Toolboxes\Data Management Tools.tbx\AddSpatialIndex" Date="20090307" Time="071813">AddSpatialIndex "\\hamster\gisdata\LISTData\Contours\Contours 10m\thelist_contours10m_gda94.shp" 0 0 0 "\\hamster\gisdata\LISTData\Contours\Contours 10m\thelist_contours10m_gda94.shp"</Process><Process ToolSource="C:\Program Files\ArcGIS\ArcToolbox\Toolboxes\Data Management Tools.tbx\RemoveSpatialIndex" Date="20090308" Time="070040">RemoveSpatialIndex "\\hamster\gisdata\LISTData\Contours\Contours 10m\thelist_contours10m_gda94.shp" "\\hamster\gisdata\LISTData\Contours\Contours 10m\thelist_contours10m_gda94.shp"</Process><Process ToolSource="C:\Program Files\ArcGIS\ArcToolbox\Toolboxes\Data Management Tools.tbx\AddSpatialIndex" Date="20090308" Time="071735">AddSpatialIndex "\\hamster\gisdata\LISTData\Contours\Contours 10m\thelist_contours10m_gda94.shp" 0 0 0 "\\hamster\gisdata\LISTData\Contours\Contours 10m\thelist_contours10m_gda94.shp"</Process><Process ToolSource="C:\Program Files\ArcGIS\ArcToolbox\Toolboxes\Data Management Tools.tbx\RemoveSpatialIndex" Date="20090309" Time="070038">RemoveSpatialIndex "\\hamster\gisdata\LISTData\Contours\Contours 10m\thelist_contours10m_gda94.shp" "\\hamster\gisdata\LISTData\Contours\Contours 10m\thelist_contours10m_gda94.shp"</Process><Process ToolSource="C:\Program Files\ArcGIS\ArcToolbox\Toolboxes\Data Management Tools.tbx\AddSpatialIndex" Date="20090309" Time="071729">AddSpatialIndex "\\hamster\gisdata\LISTData\Contours\Contours 10m\thelist_contours10m_gda94.shp" 0 0 0 "\\hamster\gisdata\LISTData\Contours\Contours 10m\thelist_contours10m_gda94.shp"</Process><Process ToolSource="C:\Program Files\ArcGIS\ArcToolbox\Toolboxes\Data Management Tools.tbx\RemoveSpatialIndex" Date="20090310" Time="070039">RemoveSpatialIndex "\\hamster\gisdata\LISTData\Contours\Contours 10m\thelist_contours10m_gda94.shp" "\\hamster\gisdata\LISTData\Contours\Contours 10m\thelist_contours10m_gda94.shp"</Process><Process ToolSource="C:\Program Files\ArcGIS\ArcToolbox\Toolboxes\Data Management Tools.tbx\AddSpatialIndex" Date="20090310" Time="071737">AddSpatialIndex "\\hamster\gisdata\LISTData\Contours\Contours 10m\thelist_contours10m_gda94.shp" 0 0 0 "\\hamster\gisdata\LISTData\Contours\Contours 10m\thelist_contours10m_gda94.shp"</Process><Process ToolSource="C:\Program Files\ArcGIS\ArcToolbox\Toolboxes\Data Management Tools.tbx\RemoveSpatialIndex" Date="20090311" Time="070053">RemoveSpatialIndex "\\hamster\gisdata\LISTData\Contours\Contours 10m\thelist_contours10m_gda94.shp" "\\hamster\gisdata\LISTData\Contours\Contours 10m\thelist_contours10m_gda94.shp"</Process><Process ToolSource="C:\Program Files\ArcGIS\ArcToolbox\Toolboxes\Data Management Tools.tbx\AddSpatialIndex" Date="20090311" Time="071742">AddSpatialIndex "\\hamster\gisdata\LISTData\Contours\Contours 10m\thelist_contours10m_gda94.shp" 0 0 0 "\\hamster\gisdata\LISTData\Contours\Contours 10m\thelist_contours10m_gda94.shp"</Process><Process ToolSource="C:\Program Files\ArcGIS\ArcToolbox\Toolboxes\Data Management Tools.tbx\RemoveSpatialIndex" Date="20090312" Time="070039">RemoveSpatialIndex "\\hamster\gisdata\LISTData\Contours\Contours 10m\thelist_contours10m_gda94.shp" "\\hamster\gisdata\LISTData\Contours\Contours 10m\thelist_contours10m_gda94.shp"</Process><Process ToolSource="C:\Program Files\ArcGIS\ArcToolbox\Toolboxes\Data Management Tools.tbx\AddSpatialIndex" Date="20090312" Time="071732">AddSpatialIndex "\\hamster\gisdata\LISTData\Contours\Contours 10m\thelist_contours10m_gda94.shp" 0 0 0 "\\hamster\gisdata\LISTData\Contours\Contours 10m\thelist_contours10m_gda94.shp"</Process><Process ToolSource="C:\Program Files\ArcGIS\ArcToolbox\Toolboxes\Data Management Tools.tbx\RemoveSpatialIndex" Date="20090313" Time="070051">RemoveSpatialIndex "\\hamster\gisdata\LISTData\Contours\Contours 10m\thelist_contours10m_gda94.shp" "\\hamster\gisdata\LISTData\Contours\Contours 10m\thelist_contours10m_gda94.shp"</Process><Process ToolSource="C:\Program Files\ArcGIS\ArcToolbox\Toolboxes\Data Management Tools.tbx\AddSpatialIndex" Date="20090313" Time="071733">AddSpatialIndex "\\hamster\gisdata\LISTData\Contours\Contours 10m\thelist_contours10m_gda94.shp" 0 0 0 "\\hamster\gisdata\LISTData\Contours\Contours 10m\thelist_contours10m_gda94.shp"</Process><Process ToolSource="C:\Program Files\ArcGIS\ArcToolbox\Toolboxes\Data Management Tools.tbx\RemoveSpatialIndex" Date="20090314" Time="070045">RemoveSpatialIndex "\\hamster\gisdata\LISTData\Contours\Contours 10m\thelist_contours10m_gda94.shp" "\\hamster\gisdata\LISTData\Contours\Contours 10m\thelist_contours10m_gda94.shp"</Process><Process ToolSource="C:\Program Files\ArcGIS\ArcToolbox\Toolboxes\Data Management Tools.tbx\AddSpatialIndex" Date="20090314" Time="071803">AddSpatialIndex "\\hamster\gisdata\LISTData\Contours\Contours 10m\thelist_contours10m_gda94.shp" 0 0 0 "\\hamster\gisdata\LISTData\Contours\Contours 10m\thelist_contours10m_gda94.shp"</Process><Process ToolSource="C:\Program Files\ArcGIS\ArcToolbox\Toolboxes\Data Management Tools.tbx\RemoveSpatialIndex" Date="20090315" Time="070041">RemoveSpatialIndex "\\hamster\gisdata\LISTData\Contours\Contours 10m\thelist_contours10m_gda94.shp" "\\hamster\gisdata\LISTData\Contours\Contours 10m\thelist_contours10m_gda94.shp"</Process><Process ToolSource="C:\Program Files\ArcGIS\ArcToolbox\Toolboxes\Data Management Tools.tbx\AddSpatialIndex" Date="20090315" Time="071740">AddSpatialIndex "\\hamster\gisdata\LISTData\Contours\Contours 10m\thelist_contours10m_gda94.shp" 0 0 0 "\\hamster\gisdata\LISTData\Contours\Contours 10m\thelist_contours10m_gda94.shp"</Process><Process ToolSource="C:\Program Files\ArcGIS\ArcToolbox\Toolboxes\Data Management Tools.tbx\RemoveSpatialIndex" Date="20090316" Time="070039">RemoveSpatialIndex "\\hamster\gisdata\LISTData\Contours\Contours 10m\thelist_contours10m_gda94.shp" "\\hamster\gisdata\LISTData\Contours\Contours 10m\thelist_contours10m_gda94.shp"</Process><Process ToolSource="C:\Program Files\ArcGIS\ArcToolbox\Toolboxes\Data Management Tools.tbx\AddSpatialIndex" Date="20090316" Time="071717">AddSpatialIndex "\\hamster\gisdata\LISTData\Contours\Contours 10m\thelist_contours10m_gda94.shp" 0 0 0 "\\hamster\gisdata\LISTData\Contours\Contours 10m\thelist_contours10m_gda94.shp"</Process><Process ToolSource="C:\Program Files\ArcGIS\ArcToolbox\Toolboxes\Data Management Tools.tbx\RemoveSpatialIndex" Date="20090317" Time="070047">RemoveSpatialIndex "\\hamster\gisdata\LISTData\Contours\Contours 10m\thelist_contours10m_gda94.shp" "\\hamster\gisdata\LISTData\Contours\Contours 10m\thelist_contours10m_gda94.shp"</Process><Process ToolSource="C:\Program Files\ArcGIS\ArcToolbox\Toolboxes\Data Management Tools.tbx\AddSpatialIndex" Date="20090317" Time="071735">AddSpatialIndex "\\hamster\gisdata\LISTData\Contours\Contours 10m\thelist_contours10m_gda94.shp" 0 0 0 "\\hamster\gisdata\LISTData\Contours\Contours 10m\thelist_contours10m_gda94.shp"</Process><Process ToolSource="C:\Program Files\ArcGIS\ArcToolbox\Toolboxes\Data Management Tools.tbx\RemoveSpatialIndex" Date="20090318" Time="070047">RemoveSpatialIndex "\\hamster\gisdata\LISTData\Contours\Contours 10m\thelist_contours10m_gda94.shp" "\\hamster\gisdata\LISTData\Contours\Contours 10m\thelist_contours10m_gda94.shp"</Process><Process ToolSource="C:\Program Files\ArcGIS\ArcToolbox\Toolboxes\Data Management Tools.tbx\AddSpatialIndex" Date="20090318" Time="071739">AddSpatialIndex "\\hamster\gisdata\LISTData\Contours\Contours 10m\thelist_contours10m_gda94.shp" 0 0 0 "\\hamster\gisdata\LISTData\Contours\Contours 10m\thelist_contours10m_gda94.shp"</Process><Process ToolSource="C:\Program Files\ArcGIS\ArcToolbox\Toolboxes\Data Management Tools.tbx\RemoveSpatialIndex" Date="20090319" Time="070109">RemoveSpatialIndex "\\hamster\gisdata\LISTData\Contours\Contours 10m\thelist_contours10m_gda94.shp" "\\hamster\gisdata\LISTData\Contours\Contours 10m\thelist_contours10m_gda94.shp"</Process><Process ToolSource="C:\Program Files\ArcGIS\ArcToolbox\Toolboxes\Data Management Tools.tbx\AddSpatialIndex" Date="20090319" Time="071810">AddSpatialIndex "\\hamster\gisdata\LISTData\Contours\Contours 10m\thelist_contours10m_gda94.shp" 0 0 0 "\\hamster\gisdata\LISTData\Contours\Contours 10m\thelist_contours10m_gda94.shp"</Process><Process ToolSource="C:\Program Files\ArcGIS\ArcToolbox\Toolboxes\Data Management Tools.tbx\RemoveSpatialIndex" Date="20090320" Time="070046">RemoveSpatialIndex "\\hamster\gisdata\LISTData\Contours\Contours 10m\thelist_contours10m_gda94.shp" "\\hamster\gisdata\LISTData\Contours\Contours 10m\thelist_contours10m_gda94.shp"</Process><Process ToolSource="C:\Program Files\ArcGIS\ArcToolbox\Toolboxes\Data Management Tools.tbx\AddSpatialIndex" Date="20090320" Time="071735">AddSpatialIndex "\\hamster\gisdata\LISTData\Contours\Contours 10m\thelist_contours10m_gda94.shp" 0 0 0 "\\hamster\gisdata\LISTData\Contours\Contours 10m\thelist_contours10m_gda94.shp"</Process><Process ToolSource="C:\Program Files\ArcGIS\ArcToolbox\Toolboxes\Data Management Tools.tbx\RemoveSpatialIndex" Date="20090321" Time="070049">RemoveSpatialIndex "\\hamster\gisdata\LISTData\Contours\Contours 10m\thelist_contours10m_gda94.shp" "\\hamster\gisdata\LISTData\Contours\Contours 10m\thelist_contours10m_gda94.shp"</Process><Process ToolSource="C:\Program Files\ArcGIS\ArcToolbox\Toolboxes\Data Management Tools.tbx\AddSpatialIndex" Date="20090321" Time="071738">AddSpatialIndex "\\hamster\gisdata\LISTData\Contours\Contours 10m\thelist_contours10m_gda94.shp" 0 0 0 "\\hamster\gisdata\LISTData\Contours\Contours 10m\thelist_contours10m_gda94.shp"</Process><Process ToolSource="C:\Program Files\ArcGIS\ArcToolbox\Toolboxes\Data Management Tools.tbx\RemoveSpatialIndex" Date="20090322" Time="070043">RemoveSpatialIndex "\\hamster\gisdata\LISTData\Contours\Contours 10m\thelist_contours10m_gda94.shp" "\\hamster\gisdata\LISTData\Contours\Contours 10m\thelist_contours10m_gda94.shp"</Process><Process ToolSource="C:\Program Files\ArcGIS\ArcToolbox\Toolboxes\Data Management Tools.tbx\AddSpatialIndex" Date="20090322" Time="071747">AddSpatialIndex "\\hamster\gisdata\LISTData\Contours\Contours 10m\thelist_contours10m_gda94.shp" 0 0 0 "\\hamster\gisdata\LISTData\Contours\Contours 10m\thelist_contours10m_gda94.shp"</Process><Process ToolSource="C:\Program Files\ArcGIS\ArcToolbox\Toolboxes\Data Management Tools.tbx\RemoveSpatialIndex" Date="20090323" Time="070040">RemoveSpatialIndex "\\hamster\gisdata\LISTData\Contours\Contours 10m\thelist_contours10m_gda94.shp" "\\hamster\gisdata\LISTData\Contours\Contours 10m\thelist_contours10m_gda94.shp"</Process><Process ToolSource="C:\Program Files\ArcGIS\ArcToolbox\Toolboxes\Data Management Tools.tbx\AddSpatialIndex" Date="20090323" Time="071728">AddSpatialIndex "\\hamster\gisdata\LISTData\Contours\Contours 10m\thelist_contours10m_gda94.shp" 0 0 0 "\\hamster\gisdata\LISTData\Contours\Contours 10m\thelist_contours10m_gda94.shp"</Process><Process ToolSource="C:\Program Files\ArcGIS\ArcToolbox\Toolboxes\Data Management Tools.tbx\RemoveSpatialIndex" Date="20090324" Time="070048">RemoveSpatialIndex "\\hamster\gisdata\LISTData\Contours\Contours 10m\thelist_contours10m_gda94.shp" "\\hamster\gisdata\LISTData\Contours\Contours 10m\thelist_contours10m_gda94.shp"</Process><Process ToolSource="C:\Program Files\ArcGIS\ArcToolbox\Toolboxes\Data Management Tools.tbx\AddSpatialIndex" Date="20090324" Time="071737">AddSpatialIndex "\\hamster\gisdata\LISTData\Contours\Contours 10m\thelist_contours10m_gda94.shp" 0 0 0 "\\hamster\gisdata\LISTData\Contours\Contours 10m\thelist_contours10m_gda94.shp"</Process><Process ToolSource="C:\Program Files\ArcGIS\ArcToolbox\Toolboxes\Data Management Tools.tbx\RemoveSpatialIndex" Date="20090325" Time="070048">RemoveSpatialIndex "\\hamster\gisdata\LISTData\Contours\Contours 10m\thelist_contours10m_gda94.shp" "\\hamster\gisdata\LISTData\Contours\Contours 10m\thelist_contours10m_gda94.shp"</Process><Process ToolSource="C:\Program Files\ArcGIS\ArcToolbox\Toolboxes\Data Management Tools.tbx\AddSpatialIndex" Date="20090325" Time="071736">AddSpatialIndex "\\hamster\gisdata\LISTData\Contours\Contours 10m\thelist_contours10m_gda94.shp" 0 0 0 "\\hamster\gisdata\LISTData\Contours\Contours 10m\thelist_contours10m_gda94.shp"</Process><Process ToolSource="C:\Program Files\ArcGIS\ArcToolbox\Toolboxes\Data Management Tools.tbx\RemoveSpatialIndex" Date="20090326" Time="070049">RemoveSpatialIndex "\\hamster\gisdata\LISTData\Contours\Contours 10m\thelist_contours10m_gda94.shp" "\\hamster\gisdata\LISTData\Contours\Contours 10m\thelist_contours10m_gda94.shp"</Process><Process ToolSource="C:\Program Files\ArcGIS\ArcToolbox\Toolboxes\Data Management Tools.tbx\AddSpatialIndex" Date="20090326" Time="071808">AddSpatialIndex "\\hamster\gisdata\LISTData\Contours\Contours 10m\thelist_contours10m_gda94.shp" 0 0 0 "\\hamster\gisdata\LISTData\Contours\Contours 10m\thelist_contours10m_gda94.shp"</Process><Process ToolSource="C:\Program Files\ArcGIS\ArcToolbox\Toolboxes\Data Management Tools.tbx\RemoveSpatialIndex" Date="20090327" Time="070049">RemoveSpatialIndex "\\hamster\gisdata\LISTData\Contours\Contours 10m\thelist_contours10m_gda94.shp" "\\hamster\gisdata\LISTData\Contours\Contours 10m\thelist_contours10m_gda94.shp"</Process><Process ToolSource="C:\Program Files\ArcGIS\ArcToolbox\Toolboxes\Data Management Tools.tbx\AddSpatialIndex" Date="20090327" Time="071735">AddSpatialIndex "\\hamster\gisdata\LISTData\Contours\Contours 10m\thelist_contours10m_gda94.shp" 0 0 0 "\\hamster\gisdata\LISTData\Contours\Contours 10m\thelist_contours10m_gda94.shp"</Process><Process ToolSource="C:\Program Files\ArcGIS\ArcToolbox\Toolboxes\Data Management Tools.tbx\AddSpatialIndex" Date="20090328" Time="071824">AddSpatialIndex "\\hamster\gisdata\LISTData\Contours\Contours 10m\thelist_contours10m_gda94.shp" 0 0 0 "\\hamster\gisdata\LISTData\Contours\Contours 10m\thelist_contours10m_gda94.shp"</Process><Process ToolSource="C:\Program Files\ArcGIS\ArcToolbox\Toolboxes\Data Management Tools.tbx\RemoveSpatialIndex" Date="20090329" Time="070053">RemoveSpatialIndex "\\hamster\gisdata\LISTData\Contours\Contours 10m\thelist_contours10m_gda94.shp" "\\hamster\gisdata\LISTData\Contours\Contours 10m\thelist_contours10m_gda94.shp"</Process><Process ToolSource="C:\Program Files\ArcGIS\ArcToolbox\Toolboxes\Data Management Tools.tbx\AddSpatialIndex" Date="20090329" Time="071810">AddSpatialIndex "\\hamster\gisdata\LISTData\Contours\Contours 10m\thelist_contours10m_gda94.shp" 0 0 0 "\\hamster\gisdata\LISTData\Contours\Contours 10m\thelist_contours10m_gda94.shp"</Process><Process ToolSource="C:\Program Files\ArcGIS\ArcToolbox\Toolboxes\Data Management Tools.tbx\RemoveSpatialIndex" Date="20090330" Time="070041">RemoveSpatialIndex "\\hamster\gisdata\LISTData\Contours\Contours 10m\thelist_contours10m_gda94.shp" "\\hamster\gisdata\LISTData\Contours\Contours 10m\thelist_contours10m_gda94.shp"</Process><Process ToolSource="C:\Program Files\ArcGIS\ArcToolbox\Toolboxes\Data Management Tools.tbx\AddSpatialIndex" Date="20090330" Time="071752">AddSpatialIndex "\\hamster\gisdata\LISTData\Contours\Contours 10m\thelist_contours10m_gda94.shp" 0 0 0 "\\hamster\gisdata\LISTData\Contours\Contours 10m\thelist_contours10m_gda94.shp"</Process><Process ToolSource="C:\Program Files\ArcGIS\ArcToolbox\Toolboxes\Data Management Tools.tbx\RemoveSpatialIndex" Date="20090331" Time="070039">RemoveSpatialIndex "\\hamster\gisdata\LISTData\Contours\Contours 10m\thelist_contours10m_gda94.shp" "\\hamster\gisdata\LISTData\Contours\Contours 10m\thelist_contours10m_gda94.shp"</Process><Process ToolSource="C:\Program Files\ArcGIS\ArcToolbox\Toolboxes\Data Management Tools.tbx\AddSpatialIndex" Date="20090331" Time="071729">AddSpatialIndex "\\hamster\gisdata\LISTData\Contours\Contours 10m\thelist_contours10m_gda94.shp" 0 0 0 "\\hamster\gisdata\LISTData\Contours\Contours 10m\thelist_contours10m_gda94.shp"</Process><Process ToolSource="C:\Program Files\ArcGIS\ArcToolbox\Toolboxes\Data Management Tools.tbx\RemoveSpatialIndex" Date="20090401" Time="070039">RemoveSpatialIndex "\\hamster\gisdata\LISTData\Contours\Contours 10m\thelist_contours10m_gda94.shp" "\\hamster\gisdata\LISTData\Contours\Contours 10m\thelist_contours10m_gda94.shp"</Process><Process ToolSource="C:\Program Files\ArcGIS\ArcToolbox\Toolboxes\Data Management Tools.tbx\AddSpatialIndex" Date="20090401" Time="071735">AddSpatialIndex "\\hamster\gisdata\LISTData\Contours\Contours 10m\thelist_contours10m_gda94.shp" 0 0 0 "\\hamster\gisdata\LISTData\Contours\Contours 10m\thelist_contours10m_gda94.shp"</Process><Process ToolSource="C:\Program Files\ArcGIS\ArcToolbox\Toolboxes\Data Management Tools.tbx\RemoveSpatialIndex" Date="20090402" Time="070039">RemoveSpatialIndex "\\hamster\gisdata\LISTData\Contours\Contours 10m\thelist_contours10m_gda94.shp" "\\hamster\gisdata\LISTData\Contours\Contours 10m\thelist_contours10m_gda94.shp"</Process><Process ToolSource="C:\Program Files\ArcGIS\ArcToolbox\Toolboxes\Data Management Tools.tbx\AddSpatialIndex" Date="20090402" Time="071725">AddSpatialIndex "\\hamster\gisdata\LISTData\Contours\Contours 10m\thelist_contours10m_gda94.shp" 0 0 0 "\\hamster\gisdata\LISTData\Contours\Contours 10m\thelist_contours10m_gda94.shp"</Process><Process ToolSource="C:\Program Files\ArcGIS\ArcToolbox\Toolboxes\Data Management Tools.tbx\RemoveSpatialIndex" Date="20090403" Time="070049">RemoveSpatialIndex "\\hamster\gisdata\LISTData\Contours\Contours 10m\thelist_contours10m_gda94.shp" "\\hamster\gisdata\LISTData\Contours\Contours 10m\thelist_contours10m_gda94.shp"</Process><Process ToolSource="C:\Program Files\ArcGIS\ArcToolbox\Toolboxes\Data Management Tools.tbx\AddSpatialIndex" Date="20090403" Time="071744">AddSpatialIndex "\\hamster\gisdata\LISTData\Contours\Contours 10m\thelist_contours10m_gda94.shp" 0 0 0 "\\hamster\gisdata\LISTData\Contours\Contours 10m\thelist_contours10m_gda94.shp"</Process><Process ToolSource="C:\Program Files\ArcGIS\ArcToolbox\Toolboxes\Data Management Tools.tbx\RemoveSpatialIndex" Date="20090404" Time="070041">RemoveSpatialIndex "\\hamster\gisdata\LISTData\Contours\Contours 10m\thelist_contours10m_gda94.shp" "\\hamster\gisdata\LISTData\Contours\Contours 10m\thelist_contours10m_gda94.shp"</Process><Process ToolSource="C:\Program Files\ArcGIS\ArcToolbox\Toolboxes\Data Management Tools.tbx\AddSpatialIndex" Date="20090404" Time="071813">AddSpatialIndex "\\hamster\gisdata\LISTData\Contours\Contours 10m\thelist_contours10m_gda94.shp" 0 0 0 "\\hamster\gisdata\LISTData\Contours\Contours 10m\thelist_contours10m_gda94.shp"</Process><Process ToolSource="C:\Program Files\ArcGIS\ArcToolbox\Toolboxes\Data Management Tools.tbx\RemoveSpatialIndex" Date="20090405" Time="070043">RemoveSpatialIndex "\\hamster\gisdata\LISTData\Contours\Contours 10m\thelist_contours10m_gda94.shp" "\\hamster\gisdata\LISTData\Contours\Contours 10m\thelist_contours10m_gda94.shp"</Process><Process ToolSource="C:\Program Files\ArcGIS\ArcToolbox\Toolboxes\Data Management Tools.tbx\AddSpatialIndex" Date="20090405" Time="071754">AddSpatialIndex "\\hamster\gisdata\LISTData\Contours\Contours 10m\thelist_contours10m_gda94.shp" 0 0 0 "\\hamster\gisdata\LISTData\Contours\Contours 10m\thelist_contours10m_gda94.shp"</Process><Process ToolSource="C:\Program Files\ArcGIS\ArcToolbox\Toolboxes\Data Management Tools.tbx\RemoveSpatialIndex" Date="20090406" Time="070039">RemoveSpatialIndex "\\hamster\gisdata\LISTData\Contours\Contours 10m\thelist_contours10m_gda94.shp" "\\hamster\gisdata\LISTData\Contours\Contours 10m\thelist_contours10m_gda94.shp"</Process><Process ToolSource="C:\Program Files\ArcGIS\ArcToolbox\Toolboxes\Data Management Tools.tbx\AddSpatialIndex" Date="20090406" Time="071731">AddSpatialIndex "\\hamster\gisdata\LISTData\Contours\Contours 10m\thelist_contours10m_gda94.shp" 0 0 0 "\\hamster\gisdata\LISTData\Contours\Contours 10m\thelist_contours10m_gda94.shp"</Process><Process ToolSource="C:\Program Files\ArcGIS\ArcToolbox\Toolboxes\Data Management Tools.tbx\RemoveSpatialIndex" Date="20090407" Time="070041">RemoveSpatialIndex "\\hamster\gisdata\LISTData\Contours\Contours 10m\thelist_contours10m_gda94.shp" "\\hamster\gisdata\LISTData\Contours\Contours 10m\thelist_contours10m_gda94.shp"</Process><Process ToolSource="C:\Program Files\ArcGIS\ArcToolbox\Toolboxes\Data Management Tools.tbx\AddSpatialIndex" Date="20090407" Time="071727">AddSpatialIndex "\\hamster\gisdata\LISTData\Contours\Contours 10m\thelist_contours10m_gda94.shp" 0 0 0 "\\hamster\gisdata\LISTData\Contours\Contours 10m\thelist_contours10m_gda94.shp"</Process><Process ToolSource="C:\Program Files\ArcGIS\ArcToolbox\Toolboxes\Data Management Tools.tbx\RemoveSpatialIndex" Date="20090408" Time="070038">RemoveSpatialIndex "\\hamster\gisdata\LISTData\Contours\Contours 10m\thelist_contours10m_gda94.shp" "\\hamster\gisdata\LISTData\Contours\Contours 10m\thelist_contours10m_gda94.shp"</Process><Process ToolSource="C:\Program Files\ArcGIS\ArcToolbox\Toolboxes\Data Management Tools.tbx\AddSpatialIndex" Date="20090408" Time="071804">AddSpatialIndex "\\hamster\gisdata\LISTData\Contours\Contours 10m\thelist_contours10m_gda94.shp" 0 0 0 "\\hamster\gisdata\LISTData\Contours\Contours 10m\thelist_contours10m_gda94.shp"</Process><Process ToolSource="C:\Program Files\ArcGIS\ArcToolbox\Toolboxes\Data Management Tools.tbx\RemoveSpatialIndex" Date="20090409" Time="070048">RemoveSpatialIndex "\\hamster\gisdata\LISTData\Contours\Contours 10m\thelist_contours10m_gda94.shp" "\\hamster\gisdata\LISTData\Contours\Contours 10m\thelist_contours10m_gda94.shp"</Process><Process ToolSource="C:\Program Files\ArcGIS\ArcToolbox\Toolboxes\Data Management Tools.tbx\AddSpatialIndex" Date="20090409" Time="071737">AddSpatialIndex "\\hamster\gisdata\LISTData\Contours\Contours 10m\thelist_contours10m_gda94.shp" 0 0 0 "\\hamster\gisdata\LISTData\Contours\Contours 10m\thelist_contours10m_gda94.shp"</Process><Process ToolSource="C:\Program Files\ArcGIS\ArcToolbox\Toolboxes\Data Management Tools.tbx\RemoveSpatialIndex" Date="20090410" Time="070041">RemoveSpatialIndex "\\hamster\gisdata\LISTData\Contours\Contours 10m\thelist_contours10m_gda94.shp" "\\hamster\gisdata\LISTData\Contours\Contours 10m\thelist_contours10m_gda94.shp"</Process><Process ToolSource="C:\Program Files\ArcGIS\ArcToolbox\Toolboxes\Data Management Tools.tbx\AddSpatialIndex" Date="20090410" Time="071748">AddSpatialIndex "\\hamster\gisdata\LISTData\Contours\Contours 10m\thelist_contours10m_gda94.shp" 0 0 0 "\\hamster\gisdata\LISTData\Contours\Contours 10m\thelist_contours10m_gda94.shp"</Process><Process ToolSource="C:\Program Files\ArcGIS\ArcToolbox\Toolboxes\Data Management Tools.tbx\RemoveSpatialIndex" Date="20090411" Time="070041">RemoveSpatialIndex "\\hamster\gisdata\LISTData\Contours\Contours 10m\thelist_contours10m_gda94.shp" "\\hamster\gisdata\LISTData\Contours\Contours 10m\thelist_contours10m_gda94.shp"</Process><Process ToolSource="C:\Program Files\ArcGIS\ArcToolbox\Toolboxes\Data Management Tools.tbx\AddSpatialIndex" Date="20090411" Time="071803">AddSpatialIndex "\\hamster\gisdata\LISTData\Contours\Contours 10m\thelist_contours10m_gda94.shp" 0 0 0 "\\hamster\gisdata\LISTData\Contours\Contours 10m\thelist_contours10m_gda94.shp"</Process><Process ToolSource="C:\Program Files\ArcGIS\ArcToolbox\Toolboxes\Data Management Tools.tbx\RemoveSpatialIndex" Date="20090412" Time="070040">RemoveSpatialIndex "\\hamster\gisdata\LISTData\Contours\Contours 10m\thelist_contours10m_gda94.shp" "\\hamster\gisdata\LISTData\Contours\Contours 10m\thelist_contours10m_gda94.shp"</Process><Process ToolSource="C:\Program Files\ArcGIS\ArcToolbox\Toolboxes\Data Management Tools.tbx\AddSpatialIndex" Date="20090412" Time="071745">AddSpatialIndex "\\hamster\gisdata\LISTData\Contours\Contours 10m\thelist_contours10m_gda94.shp" 0 0 0 "\\hamster\gisdata\LISTData\Contours\Contours 10m\thelist_contours10m_gda94.shp"</Process><Process ToolSource="C:\Program Files\ArcGIS\ArcToolbox\Toolboxes\Data Management Tools.tbx\RemoveSpatialIndex" Date="20090413" Time="070040">RemoveSpatialIndex "\\hamster\gisdata\LISTData\Contours\Contours 10m\thelist_contours10m_gda94.shp" "\\hamster\gisdata\LISTData\Contours\Contours 10m\thelist_contours10m_gda94.shp"</Process><Process ToolSource="C:\Program Files\ArcGIS\ArcToolbox\Toolboxes\Data Management Tools.tbx\AddSpatialIndex" Date="20090413" Time="071726">AddSpatialIndex "\\hamster\gisdata\LISTData\Contours\Contours 10m\thelist_contours10m_gda94.shp" 0 0 0 "\\hamster\gisdata\LISTData\Contours\Contours 10m\thelist_contours10m_gda94.shp"</Process><Process ToolSource="C:\Program Files\ArcGIS\ArcToolbox\Toolboxes\Data Management Tools.tbx\RemoveSpatialIndex" Date="20090414" Time="070039">RemoveSpatialIndex "\\hamster\gisdata\LISTData\Contours\Contours 10m\thelist_contours10m_gda94.shp" "\\hamster\gisdata\LISTData\Contours\Contours 10m\thelist_contours10m_gda94.shp"</Process><Process ToolSource="C:\Program Files\ArcGIS\ArcToolbox\Toolboxes\Data Management Tools.tbx\AddSpatialIndex" Date="20090414" Time="071734">AddSpatialIndex "\\hamster\gisdata\LISTData\Contours\Contours 10m\thelist_contours10m_gda94.shp" 0 0 0 "\\hamster\gisdata\LISTData\Contours\Contours 10m\thelist_contours10m_gda94.shp"</Process><Process ToolSource="C:\Program Files\ArcGIS\ArcToolbox\Toolboxes\Data Management Tools.tbx\RemoveSpatialIndex" Date="20090415" Time="070041">RemoveSpatialIndex "\\hamster\gisdata\LISTData\Contours\Contours 10m\thelist_contours10m_gda94.shp" "\\hamster\gisdata\LISTData\Contours\Contours 10m\thelist_contours10m_gda94.shp"</Process><Process ToolSource="C:\Program Files\ArcGIS\ArcToolbox\Toolboxes\Data Management Tools.tbx\AddSpatialIndex" Date="20090415" Time="071803">AddSpatialIndex "\\hamster\gisdata\LISTData\Contours\Contours 10m\thelist_contours10m_gda94.shp" 0 0 0 "\\hamster\gisdata\LISTData\Contours\Contours 10m\thelist_contours10m_gda94.shp"</Process><Process ToolSource="C:\Program Files\ArcGIS\ArcToolbox\Toolboxes\Data Management Tools.tbx\RemoveSpatialIndex" Date="20090416" Time="070039">RemoveSpatialIndex "\\hamster\gisdata\LISTData\Contours\Contours 10m\thelist_contours10m_gda94.shp" "\\hamster\gisdata\LISTData\Contours\Contours 10m\thelist_contours10m_gda94.shp"</Process><Process ToolSource="C:\Program Files\ArcGIS\ArcToolbox\Toolboxes\Data Management Tools.tbx\AddSpatialIndex" Date="20090416" Time="071752">AddSpatialIndex "\\hamster\gisdata\LISTData\Contours\Contours 10m\thelist_contours10m_gda94.shp" 0 0 0 "\\hamster\gisdata\LISTData\Contours\Contours 10m\thelist_contours10m_gda94.shp"</Process><Process ToolSource="C:\Program Files\ArcGIS\ArcToolbox\Toolboxes\Data Management Tools.tbx\RemoveSpatialIndex" Date="20090417" Time="070042">RemoveSpatialIndex "\\hamster\gisdata\LISTData\Contours\Contours 10m\thelist_contours10m_gda94.shp" "\\hamster\gisdata\LISTData\Contours\Contours 10m\thelist_contours10m_gda94.shp"</Process><Process ToolSource="C:\Program Files\ArcGIS\ArcToolbox\Toolboxes\Data Management Tools.tbx\AddSpatialIndex" Date="20090417" Time="071747">AddSpatialIndex "\\hamster\gisdata\LISTData\Contours\Contours 10m\thelist_contours10m_gda94.shp" 0 0 0 "\\hamster\gisdata\LISTData\Contours\Contours 10m\thelist_contours10m_gda94.shp"</Process><Process ToolSource="C:\Program Files\ArcGIS\ArcToolbox\Toolboxes\Data Management Tools.tbx\RemoveSpatialIndex" Date="20090418" Time="070044">RemoveSpatialIndex "\\hamster\gisdata\LISTData\Contours\Contours 10m\thelist_contours10m_gda94.shp" "\\hamster\gisdata\LISTData\Contours\Contours 10m\thelist_contours10m_gda94.shp"</Process><Process ToolSource="C:\Program Files\ArcGIS\ArcToolbox\Toolboxes\Data Management Tools.tbx\AddSpatialIndex" Date="20090418" Time="071751">AddSpatialIndex "\\hamster\gisdata\LISTData\Contours\Contours 10m\thelist_contours10m_gda94.shp" 0 0 0 "\\hamster\gisdata\LISTData\Contours\Contours 10m\thelist_contours10m_gda94.shp"</Process><Process ToolSource="C:\Program Files\ArcGIS\ArcToolbox\Toolboxes\Data Management Tools.tbx\RemoveSpatialIndex" Date="20090419" Time="070041">RemoveSpatialIndex "\\hamster\gisdata\LISTData\Contours\Contours 10m\thelist_contours10m_gda94.shp" "\\hamster\gisdata\LISTData\Contours\Contours 10m\thelist_contours10m_gda94.shp"</Process><Process ToolSource="C:\Program Files\ArcGIS\ArcToolbox\Toolboxes\Data Management Tools.tbx\AddSpatialIndex" Date="20090419" Time="071740">AddSpatialIndex "\\hamster\gisdata\LISTData\Contours\Contours 10m\thelist_contours10m_gda94.shp" 0 0 0 "\\hamster\gisdata\LISTData\Contours\Contours 10m\thelist_contours10m_gda94.shp"</Process><Process ToolSource="C:\Program Files\ArcGIS\ArcToolbox\Toolboxes\Data Management Tools.tbx\RemoveSpatialIndex" Date="20090420" Time="070040">RemoveSpatialIndex "\\hamster\gisdata\LISTData\Contours\Contours 10m\thelist_contours10m_gda94.shp" "\\hamster\gisdata\LISTData\Contours\Contours 10m\thelist_contours10m_gda94.shp"</Process><Process ToolSource="C:\Program Files\ArcGIS\ArcToolbox\Toolboxes\Data Management Tools.tbx\AddSpatialIndex" Date="20090420" Time="071731">AddSpatialIndex "\\hamster\gisdata\LISTData\Contours\Contours 10m\thelist_contours10m_gda94.shp" 0 0 0 "\\hamster\gisdata\LISTData\Contours\Contours 10m\thelist_contours10m_gda94.shp"</Process><Process ToolSource="C:\Program Files\ArcGIS\ArcToolbox\Toolboxes\Data Management Tools.tbx\RemoveSpatialIndex" Date="20090421" Time="070041">RemoveSpatialIndex "\\hamster\gisdata\LISTData\Contours\Contours 10m\thelist_contours10m_gda94.shp" "\\hamster\gisdata\LISTData\Contours\Contours 10m\thelist_contours10m_gda94.shp"</Process><Process ToolSource="C:\Program Files\ArcGIS\ArcToolbox\Toolboxes\Data Management Tools.tbx\AddSpatialIndex" Date="20090421" Time="071741">AddSpatialIndex "\\hamster\gisdata\LISTData\Contours\Contours 10m\thelist_contours10m_gda94.shp" 0 0 0 "\\hamster\gisdata\LISTData\Contours\Contours 10m\thelist_contours10m_gda94.shp"</Process><Process ToolSource="C:\Program Files\ArcGIS\ArcToolbox\Toolboxes\Data Management Tools.tbx\RemoveSpatialIndex" Date="20090422" Time="070044">RemoveSpatialIndex "\\hamster\gisdata\LISTData\Contours\Contours 10m\thelist_contours10m_gda94.shp" "\\hamster\gisdata\LISTData\Contours\Contours 10m\thelist_contours10m_gda94.shp"</Process><Process ToolSource="C:\Program Files\ArcGIS\ArcToolbox\Toolboxes\Data Management Tools.tbx\AddSpatialIndex" Date="20090422" Time="071814">AddSpatialIndex "\\hamster\gisdata\LISTData\Contours\Contours 10m\thelist_contours10m_gda94.shp" 0 0 0 "\\hamster\gisdata\LISTData\Contours\Contours 10m\thelist_contours10m_gda94.shp"</Process><Process ToolSource="C:\Program Files\ArcGIS\ArcToolbox\Toolboxes\Data Management Tools.tbx\RemoveSpatialIndex" Date="20090423" Time="070040">RemoveSpatialIndex "\\hamster\gisdata\LISTData\Contours\Contours 10m\thelist_contours10m_gda94.shp" "\\hamster\gisdata\LISTData\Contours\Contours 10m\thelist_contours10m_gda94.shp"</Process><Process ToolSource="C:\Program Files\ArcGIS\ArcToolbox\Toolboxes\Data Management Tools.tbx\AddSpatialIndex" Date="20090423" Time="071809">AddSpatialIndex "\\hamster\gisdata\LISTData\Contours\Contours 10m\thelist_contours10m_gda94.shp" 0 0 0 "\\hamster\gisdata\LISTData\Contours\Contours 10m\thelist_contours10m_gda94.shp"</Process><Process ToolSource="C:\Program Files\ArcGIS\ArcToolbox\Toolboxes\Data Management Tools.tbx\RemoveSpatialIndex" Date="20090424" Time="070041">RemoveSpatialIndex "\\hamster\gisdata\LISTData\Contours\Contours 10m\thelist_contours10m_gda94.shp" "\\hamster\gisdata\LISTData\Contours\Contours 10m\thelist_contours10m_gda94.shp"</Process><Process ToolSource="C:\Program Files\ArcGIS\ArcToolbox\Toolboxes\Data Management Tools.tbx\AddSpatialIndex" Date="20090424" Time="071738">AddSpatialIndex "\\hamster\gisdata\LISTData\Contours\Contours 10m\thelist_contours10m_gda94.shp" 0 0 0 "\\hamster\gisdata\LISTData\Contours\Contours 10m\thelist_contours10m_gda94.shp"</Process><Process ToolSource="C:\Program Files\ArcGIS\ArcToolbox\Toolboxes\Data Management Tools.tbx\RemoveSpatialIndex" Date="20090425" Time="070041">RemoveSpatialIndex "\\hamster\gisdata\LISTData\Contours\Contours 10m\thelist_contours10m_gda94.shp" "\\hamster\gisdata\LISTData\Contours\Contours 10m\thelist_contours10m_gda94.shp"</Process><Process ToolSource="C:\Program Files\ArcGIS\ArcToolbox\Toolboxes\Data Management Tools.tbx\AddSpatialIndex" Date="20090425" Time="071747">AddSpatialIndex "\\hamster\gisdata\LISTData\Contours\Contours 10m\thelist_contours10m_gda94.shp" 0 0 0 "\\hamster\gisdata\LISTData\Contours\Contours 10m\thelist_contours10m_gda94.shp"</Process><Process ToolSource="C:\Program Files\ArcGIS\ArcToolbox\Toolboxes\Data Management Tools.tbx\RemoveSpatialIndex" Date="20090426" Time="070040">RemoveSpatialIndex "\\hamster\gisdata\LISTData\Contours\Contours 10m\thelist_contours10m_gda94.shp" "\\hamster\gisdata\LISTData\Contours\Contours 10m\thelist_contours10m_gda94.shp"</Process><Process ToolSource="C:\Program Files\ArcGIS\ArcToolbox\Toolboxes\Data Management Tools.tbx\AddSpatialIndex" Date="20090426" Time="071758">AddSpatialIndex "\\hamster\gisdata\LISTData\Contours\Contours 10m\thelist_contours10m_gda94.shp" 0 0 0 "\\hamster\gisdata\LISTData\Contours\Contours 10m\thelist_contours10m_gda94.shp"</Process><Process ToolSource="C:\Program Files\ArcGIS\ArcToolbox\Toolboxes\Data Management Tools.tbx\RemoveSpatialIndex" Date="20090427" Time="070041">RemoveSpatialIndex "\\hamster\gisdata\LISTData\Contours\Contours 10m\thelist_contours10m_gda94.shp" "\\hamster\gisdata\LISTData\Contours\Contours 10m\thelist_contours10m_gda94.shp"</Process><Process ToolSource="C:\Program Files\ArcGIS\ArcToolbox\Toolboxes\Data Management Tools.tbx\AddSpatialIndex" Date="20090427" Time="071739">AddSpatialIndex "\\hamster\gisdata\LISTData\Contours\Contours 10m\thelist_contours10m_gda94.shp" 0 0 0 "\\hamster\gisdata\LISTData\Contours\Contours 10m\thelist_contours10m_gda94.shp"</Process><Process ToolSource="C:\Program Files\ArcGIS\ArcToolbox\Toolboxes\Data Management Tools.tbx\RemoveSpatialIndex" Date="20090428" Time="070038">RemoveSpatialIndex "\\hamster\gisdata\LISTData\Contours\Contours 10m\thelist_contours10m_gda94.shp" "\\hamster\gisdata\LISTData\Contours\Contours 10m\thelist_contours10m_gda94.shp"</Process><Process ToolSource="C:\Program Files\ArcGIS\ArcToolbox\Toolboxes\Data Management Tools.tbx\AddSpatialIndex" Date="20090428" Time="071751">AddSpatialIndex "\\hamster\gisdata\LISTData\Contours\Contours 10m\thelist_contours10m_gda94.shp" 0 0 0 "\\hamster\gisdata\LISTData\Contours\Contours 10m\thelist_contours10m_gda94.shp"</Process><Process ToolSource="C:\Program Files\ArcGIS\ArcToolbox\Toolboxes\Data Management Tools.tbx\RemoveSpatialIndex" Date="20090429" Time="070041">RemoveSpatialIndex "\\hamster\gisdata\LISTData\Contours\Contours 10m\thelist_contours10m_gda94.shp" "\\hamster\gisdata\LISTData\Contours\Contours 10m\thelist_contours10m_gda94.shp"</Process><Process ToolSource="C:\Program Files\ArcGIS\ArcToolbox\Toolboxes\Data Management Tools.tbx\AddSpatialIndex" Date="20090429" Time="071740">AddSpatialIndex "\\hamster\gisdata\LISTData\Contours\Contours 10m\thelist_contours10m_gda94.shp" 0 0 0 "\\hamster\gisdata\LISTData\Contours\Contours 10m\thelist_contours10m_gda94.shp"</Process><Process ToolSource="C:\Program Files\ArcGIS\ArcToolbox\Toolboxes\Data Management Tools.tbx\RemoveSpatialIndex" Date="20090430" Time="070042">RemoveSpatialIndex "\\hamster\gisdata\LISTData\Contours\Contours 10m\thelist_contours10m_gda94.shp" "\\hamster\gisdata\LISTData\Contours\Contours 10m\thelist_contours10m_gda94.shp"</Process><Process ToolSource="C:\Program Files\ArcGIS\ArcToolbox\Toolboxes\Data Management Tools.tbx\AddSpatialIndex" Date="20090430" Time="071750">AddSpatialIndex "\\hamster\gisdata\LISTData\Contours\Contours 10m\thelist_contours10m_gda94.shp" 0 0 0 "\\hamster\gisdata\LISTData\Contours\Contours 10m\thelist_contours10m_gda94.shp"</Process><Process ToolSource="C:\Program Files\ArcGIS\ArcToolbox\Toolboxes\Data Management Tools.tbx\RemoveSpatialIndex" Date="20090501" Time="070052">RemoveSpatialIndex "\\hamster\gisdata\LISTData\Contours\Contours 10m\thelist_contours10m_gda94.shp" "\\hamster\gisdata\LISTData\Contours\Contours 10m\thelist_contours10m_gda94.shp"</Process><Process ToolSource="C:\Program Files\ArcGIS\ArcToolbox\Toolboxes\Data Management Tools.tbx\AddSpatialIndex" Date="20090501" Time="071814">AddSpatialIndex "\\hamster\gisdata\LISTData\Contours\Contours 10m\thelist_contours10m_gda94.shp" 0 0 0 "\\hamster\gisdata\LISTData\Contours\Contours 10m\thelist_contours10m_gda94.shp"</Process><Process ToolSource="C:\Program Files\ArcGIS\ArcToolbox\Toolboxes\Data Management Tools.tbx\RemoveSpatialIndex" Date="20090502" Time="070044">RemoveSpatialIndex "\\hamster\gisdata\LISTData\Contours\Contours 10m\thelist_contours10m_gda94.shp" "\\hamster\gisdata\LISTData\Contours\Contours 10m\thelist_contours10m_gda94.shp"</Process><Process ToolSource="C:\Program Files\ArcGIS\ArcToolbox\Toolboxes\Data Management Tools.tbx\AddSpatialIndex" Date="20090502" Time="071815">AddSpatialIndex "\\hamster\gisdata\LISTData\Contours\Contours 10m\thelist_contours10m_gda94.shp" 0 0 0 "\\hamster\gisdata\LISTData\Contours\Contours 10m\thelist_contours10m_gda94.shp"</Process><Process ToolSource="C:\Program Files\ArcGIS\ArcToolbox\Toolboxes\Data Management Tools.tbx\RemoveSpatialIndex" Date="20090503" Time="070039">RemoveSpatialIndex "\\hamster\gisdata\LISTData\Contours\Contours 10m\thelist_contours10m_gda94.shp" "\\hamster\gisdata\LISTData\Contours\Contours 10m\thelist_contours10m_gda94.shp"</Process><Process ToolSource="C:\Program Files\ArcGIS\ArcToolbox\Toolboxes\Data Management Tools.tbx\AddSpatialIndex" Date="20090503" Time="071841">AddSpatialIndex "\\hamster\gisdata\LISTData\Contours\Contours 10m\thelist_contours10m_gda94.shp" 0 0 0 "\\hamster\gisdata\LISTData\Contours\Contours 10m\thelist_contours10m_gda94.shp"</Process><Process ToolSource="C:\Program Files\ArcGIS\ArcToolbox\Toolboxes\Data Management Tools.tbx\RemoveSpatialIndex" Date="20090504" Time="070043">RemoveSpatialIndex "\\hamster\gisdata\LISTData\Contours\Contours 10m\thelist_contours10m_gda94.shp" "\\hamster\gisdata\LISTData\Contours\Contours 10m\thelist_contours10m_gda94.shp"</Process><Process ToolSource="C:\Program Files\ArcGIS\ArcToolbox\Toolboxes\Data Management Tools.tbx\AddSpatialIndex" Date="20090504" Time="071737">AddSpatialIndex "\\hamster\gisdata\LISTData\Contours\Contours 10m\thelist_contours10m_gda94.shp" 0 0 0 "\\hamster\gisdata\LISTData\Contours\Contours 10m\thelist_contours10m_gda94.shp"</Process><Process ToolSource="C:\Program Files\ArcGIS\ArcToolbox\Toolboxes\Data Management Tools.tbx\RemoveSpatialIndex" Date="20090505" Time="070041">RemoveSpatialIndex "\\hamster\gisdata\LISTData\Contours\Contours 10m\thelist_contours10m_gda94.shp" "\\hamster\gisdata\LISTData\Contours\Contours 10m\thelist_contours10m_gda94.shp"</Process><Process ToolSource="C:\Program Files\ArcGIS\ArcToolbox\Toolboxes\Data Management Tools.tbx\AddSpatialIndex" Date="20090505" Time="071759">AddSpatialIndex "\\hamster\gisdata\LISTData\Contours\Contours 10m\thelist_contours10m_gda94.shp" 0 0 0 "\\hamster\gisdata\LISTData\Contours\Contours 10m\thelist_contours10m_gda94.shp"</Process><Process ToolSource="C:\Program Files\ArcGIS\ArcToolbox\Toolboxes\Data Management Tools.tbx\RemoveSpatialIndex" Date="20090506" Time="070042">RemoveSpatialIndex "\\hamster\gisdata\LISTData\Contours\Contours 10m\thelist_contours10m_gda94.shp" "\\hamster\gisdata\LISTData\Contours\Contours 10m\thelist_contours10m_gda94.shp"</Process><Process ToolSource="C:\Program Files\ArcGIS\ArcToolbox\Toolboxes\Data Management Tools.tbx\AddSpatialIndex" Date="20090506" Time="071800">AddSpatialIndex "\\hamster\gisdata\LISTData\Contours\Contours 10m\thelist_contours10m_gda94.shp" 0 0 0 "\\hamster\gisdata\LISTData\Contours\Contours 10m\thelist_contours10m_gda94.shp"</Process><Process ToolSource="C:\Program Files\ArcGIS\ArcToolbox\Toolboxes\Data Management Tools.tbx\RemoveSpatialIndex" Date="20090507" Time="070040">RemoveSpatialIndex "\\hamster\gisdata\LISTData\Contours\Contours 10m\thelist_contours10m_gda94.shp" "\\hamster\gisdata\LISTData\Contours\Contours 10m\thelist_contours10m_gda94.shp"</Process><Process ToolSource="C:\Program Files\ArcGIS\ArcToolbox\Toolboxes\Data Management Tools.tbx\AddSpatialIndex" Date="20090507" Time="071755">AddSpatialIndex "\\hamster\gisdata\LISTData\Contours\Contours 10m\thelist_contours10m_gda94.shp" 0 0 0 "\\hamster\gisdata\LISTData\Contours\Contours 10m\thelist_contours10m_gda94.shp"</Process><Process ToolSource="C:\Program Files\ArcGIS\ArcToolbox\Toolboxes\Data Management Tools.tbx\RemoveSpatialIndex" Date="20090508" Time="070040">RemoveSpatialIndex "\\hamster\gisdata\LISTData\Contours\Contours 10m\thelist_contours10m_gda94.shp" "\\hamster\gisdata\LISTData\Contours\Contours 10m\thelist_contours10m_gda94.shp"</Process><Process ToolSource="C:\Program Files\ArcGIS\ArcToolbox\Toolboxes\Data Management Tools.tbx\AddSpatialIndex" Date="20090508" Time="071756">AddSpatialIndex "\\hamster\gisdata\LISTData\Contours\Contours 10m\thelist_contours10m_gda94.shp" 0 0 0 "\\hamster\gisdata\LISTData\Contours\Contours 10m\thelist_contours10m_gda94.shp"</Process><Process ToolSource="C:\Program Files\ArcGIS\ArcToolbox\Toolboxes\Data Management Tools.tbx\RemoveSpatialIndex" Date="20090509" Time="070048">RemoveSpatialIndex "\\hamster\gisdata\LISTData\Contours\Contours 10m\thelist_contours10m_gda94.shp" "\\hamster\gisdata\LISTData\Contours\Contours 10m\thelist_contours10m_gda94.shp"</Process><Process ToolSource="C:\Program Files\ArcGIS\ArcToolbox\Toolboxes\Data Management Tools.tbx\AddSpatialIndex" Date="20090509" Time="071802">AddSpatialIndex "\\hamster\gisdata\LISTData\Contours\Contours 10m\thelist_contours10m_gda94.shp" 0 0 0 "\\hamster\gisdata\LISTData\Contours\Contours 10m\thelist_contours10m_gda94.shp"</Process><Process ToolSource="C:\Program Files\ArcGIS\ArcToolbox\Toolboxes\Data Management Tools.tbx\RemoveSpatialIndex" Date="20090510" Time="070042">RemoveSpatialIndex "\\hamster\gisdata\LISTData\Contours\Contours 10m\thelist_contours10m_gda94.shp" "\\hamster\gisdata\LISTData\Contours\Contours 10m\thelist_contours10m_gda94.shp"</Process><Process ToolSource="C:\Program Files\ArcGIS\ArcToolbox\Toolboxes\Data Management Tools.tbx\AddSpatialIndex" Date="20090510" Time="071800">AddSpatialIndex "\\hamster\gisdata\LISTData\Contours\Contours 10m\thelist_contours10m_gda94.shp" 0 0 0 "\\hamster\gisdata\LISTData\Contours\Contours 10m\thelist_contours10m_gda94.shp"</Process><Process ToolSource="C:\Program Files\ArcGIS\ArcToolbox\Toolboxes\Data Management Tools.tbx\RemoveSpatialIndex" Date="20090511" Time="070041">RemoveSpatialIndex "\\hamster\gisdata\LISTData\Contours\Contours 10m\thelist_contours10m_gda94.shp" "\\hamster\gisdata\LISTData\Contours\Contours 10m\thelist_contours10m_gda94.shp"</Process><Process ToolSource="C:\Program Files\ArcGIS\ArcToolbox\Toolboxes\Data Management Tools.tbx\AddSpatialIndex" Date="20090511" Time="071814">AddSpatialIndex "\\hamster\gisdata\LISTData\Contours\Contours 10m\thelist_contours10m_gda94.shp" 0 0 0 "\\hamster\gisdata\LISTData\Contours\Contours 10m\thelist_contours10m_gda94.shp"</Process><Process ToolSource="C:\Program Files\ArcGIS\ArcToolbox\Toolboxes\Data Management Tools.tbx\RemoveSpatialIndex" Date="20090512" Time="070041">RemoveSpatialIndex "\\hamster\gisdata\LISTData\Contours\Contours 10m\thelist_contours10m_gda94.shp" "\\hamster\gisdata\LISTData\Contours\Contours 10m\thelist_contours10m_gda94.shp"</Process><Process ToolSource="C:\Program Files\ArcGIS\ArcToolbox\Toolboxes\Data Management Tools.tbx\AddSpatialIndex" Date="20090512" Time="071735">AddSpatialIndex "\\hamster\gisdata\LISTData\Contours\Contours 10m\thelist_contours10m_gda94.shp" 0 0 0 "\\hamster\gisdata\LISTData\Contours\Contours 10m\thelist_contours10m_gda94.shp"</Process><Process ToolSource="C:\Program Files\ArcGIS\ArcToolbox\Toolboxes\Data Management Tools.tbx\RemoveSpatialIndex" Date="20090513" Time="070039">RemoveSpatialIndex "\\hamster\gisdata\LISTData\Contours\Contours 10m\thelist_contours10m_gda94.shp" "\\hamster\gisdata\LISTData\Contours\Contours 10m\thelist_contours10m_gda94.shp"</Process><Process ToolSource="C:\Program Files\ArcGIS\ArcToolbox\Toolboxes\Data Management Tools.tbx\AddSpatialIndex" Date="20090513" Time="071805">AddSpatialIndex "\\hamster\gisdata\LISTData\Contours\Contours 10m\thelist_contours10m_gda94.shp" 0 0 0 "\\hamster\gisdata\LISTData\Contours\Contours 10m\thelist_contours10m_gda94.shp"</Process><Process ToolSource="C:\Program Files\ArcGIS\ArcToolbox\Toolboxes\Data Management Tools.tbx\RemoveSpatialIndex" Date="20090514" Time="070047">RemoveSpatialIndex "\\hamster\gisdata\LISTData\Contours\Contours 10m\thelist_contours10m_gda94.shp" "\\hamster\gisdata\LISTData\Contours\Contours 10m\thelist_contours10m_gda94.shp"</Process><Process ToolSource="C:\Program Files\ArcGIS\ArcToolbox\Toolboxes\Data Management Tools.tbx\AddSpatialIndex" Date="20090514" Time="071751">AddSpatialIndex "\\hamster\gisdata\LISTData\Contours\Contours 10m\thelist_contours10m_gda94.shp" 0 0 0 "\\hamster\gisdata\LISTData\Contours\Contours 10m\thelist_contours10m_gda94.shp"</Process><Process ToolSource="C:\Program Files\ArcGIS\ArcToolbox\Toolboxes\Data Management Tools.tbx\RemoveSpatialIndex" Date="20090515" Time="070040">RemoveSpatialIndex "\\hamster\gisdata\LISTData\Contours\Contours 10m\thelist_contours10m_gda94.shp" "\\hamster\gisdata\LISTData\Contours\Contours 10m\thelist_contours10m_gda94.shp"</Process><Process ToolSource="C:\Program Files\ArcGIS\ArcToolbox\Toolboxes\Data Management Tools.tbx\AddSpatialIndex" Date="20090515" Time="071734">AddSpatialIndex "\\hamster\gisdata\LISTData\Contours\Contours 10m\thelist_contours10m_gda94.shp" 0 0 0 "\\hamster\gisdata\LISTData\Contours\Contours 10m\thelist_contours10m_gda94.shp"</Process><Process ToolSource="C:\Program Files\ArcGIS\ArcToolbox\Toolboxes\Data Management Tools.tbx\RemoveSpatialIndex" Date="20090516" Time="070044">RemoveSpatialIndex "\\hamster\gisdata\LISTData\Contours\Contours 10m\thelist_contours10m_gda94.shp" "\\hamster\gisdata\LISTData\Contours\Contours 10m\thelist_contours10m_gda94.shp"</Process><Process ToolSource="C:\Program Files\ArcGIS\ArcToolbox\Toolboxes\Data Management Tools.tbx\AddSpatialIndex" Date="20090516" Time="071809">AddSpatialIndex "\\hamster\gisdata\LISTData\Contours\Contours 10m\thelist_contours10m_gda94.shp" 0 0 0 "\\hamster\gisdata\LISTData\Contours\Contours 10m\thelist_contours10m_gda94.shp"</Process><Process ToolSource="C:\Program Files\ArcGIS\ArcToolbox\Toolboxes\Data Management Tools.tbx\RemoveSpatialIndex" Date="20090517" Time="070039">RemoveSpatialIndex "\\hamster\gisdata\LISTData\Contours\Contours 10m\thelist_contours10m_gda94.shp" "\\hamster\gisdata\LISTData\Contours\Contours 10m\thelist_contours10m_gda94.shp"</Process><Process ToolSource="C:\Program Files\ArcGIS\ArcToolbox\Toolboxes\Data Management Tools.tbx\AddSpatialIndex" Date="20090517" Time="071752">AddSpatialIndex "\\hamster\gisdata\LISTData\Contours\Contours 10m\thelist_contours10m_gda94.shp" 0 0 0 "\\hamster\gisdata\LISTData\Contours\Contours 10m\thelist_contours10m_gda94.shp"</Process><Process ToolSource="C:\Program Files\ArcGIS\ArcToolbox\Toolboxes\Data Management Tools.tbx\RemoveSpatialIndex" Date="20090519" Time="070043">RemoveSpatialIndex "\\hamster\gisdata\LISTData\Contours\Contours 10m\thelist_contours10m_gda94.shp" "\\hamster\gisdata\LISTData\Contours\Contours 10m\thelist_contours10m_gda94.shp"</Process><Process ToolSource="C:\Program Files\ArcGIS\ArcToolbox\Toolboxes\Data Management Tools.tbx\AddSpatialIndex" Date="20090519" Time="071746">AddSpatialIndex "\\hamster\gisdata\LISTData\Contours\Contours 10m\thelist_contours10m_gda94.shp" 0 0 0 "\\hamster\gisdata\LISTData\Contours\Contours 10m\thelist_contours10m_gda94.shp"</Process><Process ToolSource="C:\Program Files\ArcGIS\ArcToolbox\Toolboxes\Data Management Tools.tbx\RemoveSpatialIndex" Date="20090520" Time="070043">RemoveSpatialIndex "\\hamster\gisdata\LISTData\Contours\Contours 10m\thelist_contours10m_gda94.shp" "\\hamster\gisdata\LISTData\Contours\Contours 10m\thelist_contours10m_gda94.shp"</Process><Process ToolSource="C:\Program Files\ArcGIS\ArcToolbox\Toolboxes\Data Management Tools.tbx\AddSpatialIndex" Date="20090520" Time="071749">AddSpatialIndex "\\hamster\gisdata\LISTData\Contours\Contours 10m\thelist_contours10m_gda94.shp" 0 0 0 "\\hamster\gisdata\LISTData\Contours\Contours 10m\thelist_contours10m_gda94.shp"</Process><Process ToolSource="C:\Program Files\ArcGIS\ArcToolbox\Toolboxes\Data Management Tools.tbx\RemoveSpatialIndex" Date="20090521" Time="070042">RemoveSpatialIndex "\\hamster\gisdata\LISTData\Contours\Contours 10m\thelist_contours10m_gda94.shp" "\\hamster\gisdata\LISTData\Contours\Contours 10m\thelist_contours10m_gda94.shp"</Process><Process ToolSource="C:\Program Files\ArcGIS\ArcToolbox\Toolboxes\Data Management Tools.tbx\AddSpatialIndex" Date="20090521" Time="071744">AddSpatialIndex "\\hamster\gisdata\LISTData\Contours\Contours 10m\thelist_contours10m_gda94.shp" 0 0 0 "\\hamster\gisdata\LISTData\Contours\Contours 10m\thelist_contours10m_gda94.shp"</Process><Process ToolSource="C:\Program Files\ArcGIS\ArcToolbox\Toolboxes\Data Management Tools.tbx\RemoveSpatialIndex" Date="20090522" Time="070042">RemoveSpatialIndex "\\hamster\gisdata\LISTData\Contours\Contours 10m\thelist_contours10m_gda94.shp" "\\hamster\gisdata\LISTData\Contours\Contours 10m\thelist_contours10m_gda94.shp"</Process><Process ToolSource="C:\Program Files\ArcGIS\ArcToolbox\Toolboxes\Data Management Tools.tbx\AddSpatialIndex" Date="20090522" Time="071740">AddSpatialIndex "\\hamster\gisdata\LISTData\Contours\Contours 10m\thelist_contours10m_gda94.shp" 0 0 0 "\\hamster\gisdata\LISTData\Contours\Contours 10m\thelist_contours10m_gda94.shp"</Process><Process ToolSource="C:\Program Files\ArcGIS\ArcToolbox\Toolboxes\Data Management Tools.tbx\RemoveSpatialIndex" Date="20090523" Time="070045">RemoveSpatialIndex "\\hamster\gisdata\LISTData\Contours\Contours 10m\thelist_contours10m_gda94.shp" "\\hamster\gisdata\LISTData\Contours\Contours 10m\thelist_contours10m_gda94.shp"</Process><Process ToolSource="C:\Program Files\ArcGIS\ArcToolbox\Toolboxes\Data Management Tools.tbx\AddSpatialIndex" Date="20090523" Time="071804">AddSpatialIndex "\\hamster\gisdata\LISTData\Contours\Contours 10m\thelist_contours10m_gda94.shp" 0 0 0 "\\hamster\gisdata\LISTData\Contours\Contours 10m\thelist_contours10m_gda94.shp"</Process><Process ToolSource="C:\Program Files\ArcGIS\ArcToolbox\Toolboxes\Data Management Tools.tbx\RemoveSpatialIndex" Date="20090524" Time="070043">RemoveSpatialIndex "\\hamster\gisdata\LISTData\Contours\Contours 10m\thelist_contours10m_gda94.shp" "\\hamster\gisdata\LISTData\Contours\Contours 10m\thelist_contours10m_gda94.shp"</Process><Process ToolSource="C:\Program Files\ArcGIS\ArcToolbox\Toolboxes\Data Management Tools.tbx\AddSpatialIndex" Date="20090524" Time="071742">AddSpatialIndex "\\hamster\gisdata\LISTData\Contours\Contours 10m\thelist_contours10m_gda94.shp" 0 0 0 "\\hamster\gisdata\LISTData\Contours\Contours 10m\thelist_contours10m_gda94.shp"</Process><Process ToolSource="C:\Program Files\ArcGIS\ArcToolbox\Toolboxes\Data Management Tools.tbx\RemoveSpatialIndex" Date="20090525" Time="070040">RemoveSpatialIndex "\\hamster\gisdata\LISTData\Contours\Contours 10m\thelist_contours10m_gda94.shp" "\\hamster\gisdata\LISTData\Contours\Contours 10m\thelist_contours10m_gda94.shp"</Process><Process ToolSource="C:\Program Files\ArcGIS\ArcToolbox\Toolboxes\Data Management Tools.tbx\AddSpatialIndex" Date="20090525" Time="071749">AddSpatialIndex "\\hamster\gisdata\LISTData\Contours\Contours 10m\thelist_contours10m_gda94.shp" 0 0 0 "\\hamster\gisdata\LISTData\Contours\Contours 10m\thelist_contours10m_gda94.shp"</Process><Process ToolSource="C:\Program Files\ArcGIS\ArcToolbox\Toolboxes\Data Management Tools.tbx\RemoveSpatialIndex" Date="20090526" Time="070041">RemoveSpatialIndex "\\hamster\gisdata\LISTData\Contours\Contours 10m\thelist_contours10m_gda94.shp" "\\hamster\gisdata\LISTData\Contours\Contours 10m\thelist_contours10m_gda94.shp"</Process><Process ToolSource="C:\Program Files\ArcGIS\ArcToolbox\Toolboxes\Data Management Tools.tbx\AddSpatialIndex" Date="20090526" Time="071748">AddSpatialIndex "\\hamster\gisdata\LISTData\Contours\Contours 10m\thelist_contours10m_gda94.shp" 0 0 0 "\\hamster\gisdata\LISTData\Contours\Contours 10m\thelist_contours10m_gda94.shp"</Process><Process ToolSource="C:\Program Files\ArcGIS\ArcToolbox\Toolboxes\Data Management Tools.tbx\RemoveSpatialIndex" Date="20090527" Time="070048">RemoveSpatialIndex "\\hamster\gisdata\LISTData\Contours\Contours 10m\thelist_contours10m_gda94.shp" "\\hamster\gisdata\LISTData\Contours\Contours 10m\thelist_contours10m_gda94.shp"</Process><Process ToolSource="C:\Program Files\ArcGIS\ArcToolbox\Toolboxes\Data Management Tools.tbx\AddSpatialIndex" Date="20090527" Time="071750">AddSpatialIndex "\\hamster\gisdata\LISTData\Contours\Contours 10m\thelist_contours10m_gda94.shp" 0 0 0 "\\hamster\gisdata\LISTData\Contours\Contours 10m\thelist_contours10m_gda94.shp"</Process><Process ToolSource="C:\Program Files\ArcGIS\ArcToolbox\Toolboxes\Data Management Tools.tbx\RemoveSpatialIndex" Date="20090528" Time="070046">RemoveSpatialIndex "\\hamster\gisdata\LISTData\Contours\Contours 10m\thelist_contours10m_gda94.shp" "\\hamster\gisdata\LISTData\Contours\Contours 10m\thelist_contours10m_gda94.shp"</Process><Process ToolSource="C:\Program Files\ArcGIS\ArcToolbox\Toolboxes\Data Management Tools.tbx\AddSpatialIndex" Date="20090528" Time="071812">AddSpatialIndex "\\hamster\gisdata\LISTData\Contours\Contours 10m\thelist_contours10m_gda94.shp" 0 0 0 "\\hamster\gisdata\LISTData\Contours\Contours 10m\thelist_contours10m_gda94.shp"</Process><Process ToolSource="C:\Program Files\ArcGIS\ArcToolbox\Toolboxes\Data Management Tools.tbx\RemoveSpatialIndex" Date="20090529" Time="070041">RemoveSpatialIndex "\\hamster\gisdata\LISTData\Contours\Contours 10m\thelist_contours10m_gda94.shp" "\\hamster\gisdata\LISTData\Contours\Contours 10m\thelist_contours10m_gda94.shp"</Process><Process ToolSource="C:\Program Files\ArcGIS\ArcToolbox\Toolboxes\Data Management Tools.tbx\AddSpatialIndex" Date="20090529" Time="071811">AddSpatialIndex "\\hamster\gisdata\LISTData\Contours\Contours 10m\thelist_contours10m_gda94.shp" 0 0 0 "\\hamster\gisdata\LISTData\Contours\Contours 10m\thelist_contours10m_gda94.shp"</Process><Process ToolSource="C:\Program Files\ArcGIS\ArcToolbox\Toolboxes\Data Management Tools.tbx\RemoveSpatialIndex" Date="20090530" Time="070048">RemoveSpatialIndex "\\hamster\gisdata\LISTData\Contours\Contours 10m\thelist_contours10m_gda94.shp" "\\hamster\gisdata\LISTData\Contours\Contours 10m\thelist_contours10m_gda94.shp"</Process><Process ToolSource="C:\Program Files\ArcGIS\ArcToolbox\Toolboxes\Data Management Tools.tbx\AddSpatialIndex" Date="20090530" Time="072055">AddSpatialIndex "\\hamster\gisdata\LISTData\Contours\Contours 10m\thelist_contours10m_gda94.shp" 0 0 0 "\\hamster\gisdata\LISTData\Contours\Contours 10m\thelist_contours10m_gda94.shp"</Process><Process ToolSource="C:\Program Files\ArcGIS\ArcToolbox\Toolboxes\Data Management Tools.tbx\RemoveSpatialIndex" Date="20090531" Time="070041">RemoveSpatialIndex "\\hamster\gisdata\LISTData\Contours\Contours 10m\thelist_contours10m_gda94.shp" "\\hamster\gisdata\LISTData\Contours\Contours 10m\thelist_contours10m_gda94.shp"</Process><Process ToolSource="C:\Program Files\ArcGIS\ArcToolbox\Toolboxes\Data Management Tools.tbx\AddSpatialIndex" Date="20090531" Time="071809">AddSpatialIndex "\\hamster\gisdata\LISTData\Contours\Contours 10m\thelist_contours10m_gda94.shp" 0 0 0 "\\hamster\gisdata\LISTData\Contours\Contours 10m\thelist_contours10m_gda94.shp"</Process><Process ToolSource="C:\Program Files\ArcGIS\ArcToolbox\Toolboxes\Data Management Tools.tbx\RemoveSpatialIndex" Date="20090601" Time="070043">RemoveSpatialIndex "\\hamster\gisdata\LISTData\Contours\Contours 10m\thelist_contours10m_gda94.shp" "\\hamster\gisdata\LISTData\Contours\Contours 10m\thelist_contours10m_gda94.shp"</Process><Process ToolSource="C:\Program Files\ArcGIS\ArcToolbox\Toolboxes\Data Management Tools.tbx\AddSpatialIndex" Date="20090601" Time="071813">AddSpatialIndex "\\hamster\gisdata\LISTData\Contours\Contours 10m\thelist_contours10m_gda94.shp" 0 0 0 "\\hamster\gisdata\LISTData\Contours\Contours 10m\thelist_contours10m_gda94.shp"</Process><Process ToolSource="C:\Program Files\ArcGIS\ArcToolbox\Toolboxes\Data Management Tools.tbx\RemoveSpatialIndex" Date="20090602" Time="070042">RemoveSpatialIndex "\\hamster\gisdata\LISTData\Contours\Contours 10m\thelist_contours10m_gda94.shp" "\\hamster\gisdata\LISTData\Contours\Contours 10m\thelist_contours10m_gda94.shp"</Process><Process ToolSource="C:\Program Files\ArcGIS\ArcToolbox\Toolboxes\Data Management Tools.tbx\AddSpatialIndex" Date="20090602" Time="071805">AddSpatialIndex "\\hamster\gisdata\LISTData\Contours\Contours 10m\thelist_contours10m_gda94.shp" 0 0 0 "\\hamster\gisdata\LISTData\Contours\Contours 10m\thelist_contours10m_gda94.shp"</Process><Process ToolSource="C:\Program Files\ArcGIS\ArcToolbox\Toolboxes\Data Management Tools.tbx\RemoveSpatialIndex" Date="20090603" Time="070042">RemoveSpatialIndex "\\hamster\gisdata\LISTData\Contours\Contours 10m\thelist_contours10m_gda94.shp" "\\hamster\gisdata\LISTData\Contours\Contours 10m\thelist_contours10m_gda94.shp"</Process><Process ToolSource="C:\Program Files\ArcGIS\ArcToolbox\Toolboxes\Data Management Tools.tbx\AddSpatialIndex" Date="20090603" Time="071813">AddSpatialIndex "\\hamster\gisdata\LISTData\Contours\Contours 10m\thelist_contours10m_gda94.shp" 0 0 0 "\\hamster\gisdata\LISTData\Contours\Contours 10m\thelist_contours10m_gda94.shp"</Process><Process ToolSource="C:\Program Files\ArcGIS\ArcToolbox\Toolboxes\Data Management Tools.tbx\RemoveSpatialIndex" Date="20090604" Time="070042">RemoveSpatialIndex "\\hamster\gisdata\LISTData\Contours\Contours 10m\thelist_contours10m_gda94.shp" "\\hamster\gisdata\LISTData\Contours\Contours 10m\thelist_contours10m_gda94.shp"</Process><Process ToolSource="C:\Program Files\ArcGIS\ArcToolbox\Toolboxes\Data Management Tools.tbx\AddSpatialIndex" Date="20090604" Time="071806">AddSpatialIndex "\\hamster\gisdata\LISTData\Contours\Contours 10m\thelist_contours10m_gda94.shp" 0 0 0 "\\hamster\gisdata\LISTData\Contours\Contours 10m\thelist_contours10m_gda94.shp"</Process><Process ToolSource="C:\Program Files\ArcGIS\ArcToolbox\Toolboxes\Data Management Tools.tbx\RemoveSpatialIndex" Date="20090605" Time="070045">RemoveSpatialIndex "\\hamster\gisdata\LISTData\Contours\Contours 10m\thelist_contours10m_gda94.shp" "\\hamster\gisdata\LISTData\Contours\Contours 10m\thelist_contours10m_gda94.shp"</Process><Process ToolSource="C:\Program Files\ArcGIS\ArcToolbox\Toolboxes\Data Management Tools.tbx\AddSpatialIndex" Date="20090605" Time="071832">AddSpatialIndex "\\hamster\gisdata\LISTData\Contours\Contours 10m\thelist_contours10m_gda94.shp" 0 0 0 "\\hamster\gisdata\LISTData\Contours\Contours 10m\thelist_contours10m_gda94.shp"</Process><Process ToolSource="C:\Program Files\ArcGIS\ArcToolbox\Toolboxes\Data Management Tools.tbx\RemoveSpatialIndex" Date="20090606" Time="070047">RemoveSpatialIndex "\\hamster\gisdata\LISTData\Contours\Contours 10m\thelist_contours10m_gda94.shp" "\\hamster\gisdata\LISTData\Contours\Contours 10m\thelist_contours10m_gda94.shp"</Process><Process ToolSource="C:\Program Files\ArcGIS\ArcToolbox\Toolboxes\Data Management Tools.tbx\AddSpatialIndex" Date="20090606" Time="071822">AddSpatialIndex "\\hamster\gisdata\LISTData\Contours\Contours 10m\thelist_contours10m_gda94.shp" 0 0 0 "\\hamster\gisdata\LISTData\Contours\Contours 10m\thelist_contours10m_gda94.shp"</Process><Process ToolSource="C:\Program Files\ArcGIS\ArcToolbox\Toolboxes\Data Management Tools.tbx\RemoveSpatialIndex" Date="20090607" Time="070041">RemoveSpatialIndex "\\hamster\gisdata\LISTData\Contours\Contours 10m\thelist_contours10m_gda94.shp" "\\hamster\gisdata\LISTData\Contours\Contours 10m\thelist_contours10m_gda94.shp"</Process><Process ToolSource="C:\Program Files\ArcGIS\ArcToolbox\Toolboxes\Data Management Tools.tbx\AddSpatialIndex" Date="20090607" Time="071818">AddSpatialIndex "\\hamster\gisdata\LISTData\Contours\Contours 10m\thelist_contours10m_gda94.shp" 0 0 0 "\\hamster\gisdata\LISTData\Contours\Contours 10m\thelist_contours10m_gda94.shp"</Process><Process ToolSource="C:\Program Files\ArcGIS\ArcToolbox\Toolboxes\Data Management Tools.tbx\RemoveSpatialIndex" Date="20090608" Time="070045">RemoveSpatialIndex "\\hamster\gisdata\LISTData\Contours\Contours 10m\thelist_contours10m_gda94.shp" "\\hamster\gisdata\LISTData\Contours\Contours 10m\thelist_contours10m_gda94.shp"</Process><Process ToolSource="C:\Program Files\ArcGIS\ArcToolbox\Toolboxes\Data Management Tools.tbx\AddSpatialIndex" Date="20090608" Time="071810">AddSpatialIndex "\\hamster\gisdata\LISTData\Contours\Contours 10m\thelist_contours10m_gda94.shp" 0 0 0 "\\hamster\gisdata\LISTData\Contours\Contours 10m\thelist_contours10m_gda94.shp"</Process><Process ToolSource="C:\Program Files\ArcGIS\ArcToolbox\Toolboxes\Data Management Tools.tbx\RemoveSpatialIndex" Date="20090609" Time="070042">RemoveSpatialIndex "\\hamster\gisdata\LISTData\Contours\Contours 10m\thelist_contours10m_gda94.shp" "\\hamster\gisdata\LISTData\Contours\Contours 10m\thelist_contours10m_gda94.shp"</Process><Process ToolSource="C:\Program Files\ArcGIS\ArcToolbox\Toolboxes\Data Management Tools.tbx\AddSpatialIndex" Date="20090609" Time="071807">AddSpatialIndex "\\hamster\gisdata\LISTData\Contours\Contours 10m\thelist_contours10m_gda94.shp" 0 0 0 "\\hamster\gisdata\LISTData\Contours\Contours 10m\thelist_contours10m_gda94.shp"</Process><Process ToolSource="C:\Program Files\ArcGIS\ArcToolbox\Toolboxes\Data Management Tools.tbx\RemoveSpatialIndex" Date="20090610" Time="070042">RemoveSpatialIndex "\\hamster\gisdata\LISTData\Contours\Contours 10m\thelist_contours10m_gda94.shp" "\\hamster\gisdata\LISTData\Contours\Contours 10m\thelist_contours10m_gda94.shp"</Process><Process ToolSource="C:\Program Files\ArcGIS\ArcToolbox\Toolboxes\Data Management Tools.tbx\AddSpatialIndex" Date="20090610" Time="071755">AddSpatialIndex "\\hamster\gisdata\LISTData\Contours\Contours 10m\thelist_contours10m_gda94.shp" 0 0 0 "\\hamster\gisdata\LISTData\Contours\Contours 10m\thelist_contours10m_gda94.shp"</Process><Process ToolSource="C:\Program Files\ArcGIS\ArcToolbox\Toolboxes\Data Management Tools.tbx\RemoveSpatialIndex" Date="20090611" Time="070045">RemoveSpatialIndex "\\hamster\gisdata\LISTData\Contours\Contours 10m\thelist_contours10m_gda94.shp" "\\hamster\gisdata\LISTData\Contours\Contours 10m\thelist_contours10m_gda94.shp"</Process><Process ToolSource="C:\Program Files\ArcGIS\ArcToolbox\Toolboxes\Data Management Tools.tbx\AddSpatialIndex" Date="20090611" Time="071800">AddSpatialIndex "\\hamster\gisdata\LISTData\Contours\Contours 10m\thelist_contours10m_gda94.shp" 0 0 0 "\\hamster\gisdata\LISTData\Contours\Contours 10m\thelist_contours10m_gda94.shp"</Process><Process ToolSource="C:\Program Files\ArcGIS\ArcToolbox\Toolboxes\Data Management Tools.tbx\RemoveSpatialIndex" Date="20090612" Time="070041">RemoveSpatialIndex "\\hamster\gisdata\LISTData\Contours\Contours 10m\thelist_contours10m_gda94.shp" "\\hamster\gisdata\LISTData\Contours\Contours 10m\thelist_contours10m_gda94.shp"</Process><Process ToolSource="C:\Program Files\ArcGIS\ArcToolbox\Toolboxes\Data Management Tools.tbx\AddSpatialIndex" Date="20090612" Time="071741">AddSpatialIndex "\\hamster\gisdata\LISTData\Contours\Contours 10m\thelist_contours10m_gda94.shp" 0 0 0 "\\hamster\gisdata\LISTData\Contours\Contours 10m\thelist_contours10m_gda94.shp"</Process><Process ToolSource="C:\Program Files\ArcGIS\ArcToolbox\Toolboxes\Data Management Tools.tbx\RemoveSpatialIndex" Date="20090613" Time="070045">RemoveSpatialIndex "\\hamster\gisdata\LISTData\Contours\Contours 10m\thelist_contours10m_gda94.shp" "\\hamster\gisdata\LISTData\Contours\Contours 10m\thelist_contours10m_gda94.shp"</Process><Process ToolSource="C:\Program Files\ArcGIS\ArcToolbox\Toolboxes\Data Management Tools.tbx\AddSpatialIndex" Date="20090613" Time="071801">AddSpatialIndex "\\hamster\gisdata\LISTData\Contours\Contours 10m\thelist_contours10m_gda94.shp" 0 0 0 "\\hamster\gisdata\LISTData\Contours\Contours 10m\thelist_contours10m_gda94.shp"</Process><Process ToolSource="C:\Program Files\ArcGIS\ArcToolbox\Toolboxes\Data Management Tools.tbx\RemoveSpatialIndex" Date="20090614" Time="070041">RemoveSpatialIndex "\\hamster\gisdata\LISTData\Contours\Contours 10m\thelist_contours10m_gda94.shp" "\\hamster\gisdata\LISTData\Contours\Contours 10m\thelist_contours10m_gda94.shp"</Process><Process ToolSource="C:\Program Files\ArcGIS\ArcToolbox\Toolboxes\Data Management Tools.tbx\AddSpatialIndex" Date="20090614" Time="071901">AddSpatialIndex "\\hamster\gisdata\LISTData\Contours\Contours 10m\thelist_contours10m_gda94.shp" 0 0 0 "\\hamster\gisdata\LISTData\Contours\Contours 10m\thelist_contours10m_gda94.shp"</Process><Process ToolSource="C:\Program Files\ArcGIS\ArcToolbox\Toolboxes\Data Management Tools.tbx\RemoveSpatialIndex" Date="20090615" Time="070042">RemoveSpatialIndex "\\hamster\gisdata\LISTData\Contours\Contours 10m\thelist_contours10m_gda94.shp" "\\hamster\gisdata\LISTData\Contours\Contours 10m\thelist_contours10m_gda94.shp"</Process><Process ToolSource="C:\Program Files\ArcGIS\ArcToolbox\Toolboxes\Data Management Tools.tbx\AddSpatialIndex" Date="20090615" Time="071757">AddSpatialIndex "\\hamster\gisdata\LISTData\Contours\Contours 10m\thelist_contours10m_gda94.shp" 0 0 0 "\\hamster\gisdata\LISTData\Contours\Contours 10m\thelist_contours10m_gda94.shp"</Process><Process ToolSource="C:\Program Files\ArcGIS\ArcToolbox\Toolboxes\Data Management Tools.tbx\RemoveSpatialIndex" Date="20090616" Time="070056">RemoveSpatialIndex "\\hamster\gisdata\LISTData\Contours\Contours 10m\thelist_contours10m_gda94.shp" "\\hamster\gisdata\LISTData\Contours\Contours 10m\thelist_contours10m_gda94.shp"</Process><Process ToolSource="C:\Program Files\ArcGIS\ArcToolbox\Toolboxes\Data Management Tools.tbx\AddSpatialIndex" Date="20090616" Time="071757">AddSpatialIndex "\\hamster\gisdata\LISTData\Contours\Contours 10m\thelist_contours10m_gda94.shp" 0 0 0 "\\hamster\gisdata\LISTData\Contours\Contours 10m\thelist_contours10m_gda94.shp"</Process><Process ToolSource="C:\Program Files\ArcGIS\ArcToolbox\Toolboxes\Data Management Tools.tbx\RemoveSpatialIndex" Date="20090617" Time="070054">RemoveSpatialIndex "\\hamster\gisdata\LISTData\Contours\Contours 10m\thelist_contours10m_gda94.shp" "\\hamster\gisdata\LISTData\Contours\Contours 10m\thelist_contours10m_gda94.shp"</Process><Process ToolSource="C:\Program Files\ArcGIS\ArcToolbox\Toolboxes\Data Management Tools.tbx\AddSpatialIndex" Date="20090617" Time="071828">AddSpatialIndex "\\hamster\gisdata\LISTData\Contours\Contours 10m\thelist_contours10m_gda94.shp" 0 0 0 "\\hamster\gisdata\LISTData\Contours\Contours 10m\thelist_contours10m_gda94.shp"</Process><Process ToolSource="C:\Program Files\ArcGIS\ArcToolbox\Toolboxes\Data Management Tools.tbx\RemoveSpatialIndex" Date="20090618" Time="070042">RemoveSpatialIndex "\\hamster\gisdata\LISTData\Contours\Contours 10m\thelist_contours10m_gda94.shp" "\\hamster\gisdata\LISTData\Contours\Contours 10m\thelist_contours10m_gda94.shp"</Process><Process ToolSource="C:\Program Files\ArcGIS\ArcToolbox\Toolboxes\Data Management Tools.tbx\AddSpatialIndex" Date="20090618" Time="071751">AddSpatialIndex "\\hamster\gisdata\LISTData\Contours\Contours 10m\thelist_contours10m_gda94.shp" 0 0 0 "\\hamster\gisdata\LISTData\Contours\Contours 10m\thelist_contours10m_gda94.shp"</Process><Process ToolSource="C:\Program Files\ArcGIS\ArcToolbox\Toolboxes\Data Management Tools.tbx\RemoveSpatialIndex" Date="20090619" Time="070042">RemoveSpatialIndex "\\hamster\gisdata\LISTData\Contours\Contours 10m\thelist_contours10m_gda94.shp" "\\hamster\gisdata\LISTData\Contours\Contours 10m\thelist_contours10m_gda94.shp"</Process><Process ToolSource="C:\Program Files\ArcGIS\ArcToolbox\Toolboxes\Data Management Tools.tbx\AddSpatialIndex" Date="20090619" Time="071802">AddSpatialIndex "\\hamster\gisdata\LISTData\Contours\Contours 10m\thelist_contours10m_gda94.shp" 0 0 0 "\\hamster\gisdata\LISTData\Contours\Contours 10m\thelist_contours10m_gda94.shp"</Process><Process ToolSource="C:\Program Files\ArcGIS\ArcToolbox\Toolboxes\Data Management Tools.tbx\RemoveSpatialIndex" Date="20090620" Time="070044">RemoveSpatialIndex "\\hamster\gisdata\LISTData\Contours\Contours 10m\thelist_contours10m_gda94.shp" "\\hamster\gisdata\LISTData\Contours\Contours 10m\thelist_contours10m_gda94.shp"</Process><Process ToolSource="C:\Program Files\ArcGIS\ArcToolbox\Toolboxes\Data Management Tools.tbx\AddSpatialIndex" Date="20090620" Time="071758">AddSpatialIndex "\\hamster\gisdata\LISTData\Contours\Contours 10m\thelist_contours10m_gda94.shp" 0 0 0 "\\hamster\gisdata\LISTData\Contours\Contours 10m\thelist_contours10m_gda94.shp"</Process><Process ToolSource="C:\Program Files\ArcGIS\ArcToolbox\Toolboxes\Data Management Tools.tbx\RemoveSpatialIndex" Date="20090621" Time="070043">RemoveSpatialIndex "\\hamster\gisdata\LISTData\Contours\Contours 10m\thelist_contours10m_gda94.shp" "\\hamster\gisdata\LISTData\Contours\Contours 10m\thelist_contours10m_gda94.shp"</Process><Process ToolSource="C:\Program Files\ArcGIS\ArcToolbox\Toolboxes\Data Management Tools.tbx\AddSpatialIndex" Date="20090621" Time="071750">AddSpatialIndex "\\hamster\gisdata\LISTData\Contours\Contours 10m\thelist_contours10m_gda94.shp" 0 0 0 "\\hamster\gisdata\LISTData\Contours\Contours 10m\thelist_contours10m_gda94.shp"</Process><Process ToolSource="C:\Program Files\ArcGIS\ArcToolbox\Toolboxes\Data Management Tools.tbx\RemoveSpatialIndex" Date="20090622" Time="070041">RemoveSpatialIndex "\\hamster\gisdata\LISTData\Contours\Contours 10m\thelist_contours10m_gda94.shp" "\\hamster\gisdata\LISTData\Contours\Contours 10m\thelist_contours10m_gda94.shp"</Process><Process ToolSource="C:\Program Files\ArcGIS\ArcToolbox\Toolboxes\Data Management Tools.tbx\AddSpatialIndex" Date="20090622" Time="071747">AddSpatialIndex "\\hamster\gisdata\LISTData\Contours\Contours 10m\thelist_contours10m_gda94.shp" 0 0 0 "\\hamster\gisdata\LISTData\Contours\Contours 10m\thelist_contours10m_gda94.shp"</Process><Process ToolSource="C:\Program Files\ArcGIS\ArcToolbox\Toolboxes\Data Management Tools.tbx\RemoveSpatialIndex" Date="20090623" Time="070040">RemoveSpatialIndex "\\hamster\gisdata\LISTData\Contours\Contours 10m\thelist_contours10m_gda94.shp" "\\hamster\gisdata\LISTData\Contours\Contours 10m\thelist_contours10m_gda94.shp"</Process><Process ToolSource="C:\Program Files\ArcGIS\ArcToolbox\Toolboxes\Data Management Tools.tbx\AddSpatialIndex" Date="20090623" Time="071752">AddSpatialIndex "\\hamster\gisdata\LISTData\Contours\Contours 10m\thelist_contours10m_gda94.shp" 0 0 0 "\\hamster\gisdata\LISTData\Contours\Contours 10m\thelist_contours10m_gda94.shp"</Process><Process ToolSource="C:\Program Files\ArcGIS\ArcToolbox\Toolboxes\Data Management Tools.tbx\RemoveSpatialIndex" Date="20090624" Time="070041">RemoveSpatialIndex "\\hamster\gisdata\LISTData\Contours\Contours 10m\thelist_contours10m_gda94.shp" "\\hamster\gisdata\LISTData\Contours\Contours 10m\thelist_contours10m_gda94.shp"</Process><Process ToolSource="C:\Program Files\ArcGIS\ArcToolbox\Toolboxes\Data Management Tools.tbx\AddSpatialIndex" Date="20090624" Time="071755">AddSpatialIndex "\\hamster\gisdata\LISTData\Contours\Contours 10m\thelist_contours10m_gda94.shp" 0 0 0 "\\hamster\gisdata\LISTData\Contours\Contours 10m\thelist_contours10m_gda94.shp"</Process><Process ToolSource="C:\Program Files\ArcGIS\ArcToolbox\Toolboxes\Data Management Tools.tbx\RemoveSpatialIndex" Date="20090625" Time="070048">RemoveSpatialIndex "\\hamster\gisdata\LISTData\Contours\Contours 10m\thelist_contours10m_gda94.shp" "\\hamster\gisdata\LISTData\Contours\Contours 10m\thelist_contours10m_gda94.shp"</Process><Process ToolSource="C:\Program Files\ArcGIS\ArcToolbox\Toolboxes\Data Management Tools.tbx\AddSpatialIndex" Date="20090625" Time="071800">AddSpatialIndex "\\hamster\gisdata\LISTData\Contours\Contours 10m\thelist_contours10m_gda94.shp" 0 0 0 "\\hamster\gisdata\LISTData\Contours\Contours 10m\thelist_contours10m_gda94.shp"</Process><Process ToolSource="C:\Program Files\ArcGIS\ArcToolbox\Toolboxes\Data Management Tools.tbx\RemoveSpatialIndex" Date="20090626" Time="070042">RemoveSpatialIndex "\\hamster\gisdata\LISTData\Contours\Contours 10m\thelist_contours10m_gda94.shp" "\\hamster\gisdata\LISTData\Contours\Contours 10m\thelist_contours10m_gda94.shp"</Process><Process ToolSource="C:\Program Files\ArcGIS\ArcToolbox\Toolboxes\Data Management Tools.tbx\AddSpatialIndex" Date="20090626" Time="071748">AddSpatialIndex "\\hamster\gisdata\LISTData\Contours\Contours 10m\thelist_contours10m_gda94.shp" 0 0 0 "\\hamster\gisdata\LISTData\Contours\Contours 10m\thelist_contours10m_gda94.shp"</Process><Process ToolSource="C:\Program Files\ArcGIS\ArcToolbox\Toolboxes\Data Management Tools.tbx\AddSpatialIndex" Date="20090627" Time="071751">AddSpatialIndex "\\hamster\gisdata\LISTData\Contours\Contours 10m\thelist_contours10m_gda94.shp" 0 0 0 "\\hamster\gisdata\LISTData\Contours\Contours 10m\thelist_contours10m_gda94.shp"</Process><Process ToolSource="C:\Program Files\ArcGIS\ArcToolbox\Toolboxes\Data Management Tools.tbx\RemoveSpatialIndex" Date="20090628" Time="070046">RemoveSpatialIndex "\\hamster\gisdata\LISTData\Contours\Contours 10m\thelist_contours10m_gda94.shp" "\\hamster\gisdata\LISTData\Contours\Contours 10m\thelist_contours10m_gda94.shp"</Process><Process ToolSource="C:\Program Files\ArcGIS\ArcToolbox\Toolboxes\Data Management Tools.tbx\AddSpatialIndex" Date="20090628" Time="071759">AddSpatialIndex "\\hamster\gisdata\LISTData\Contours\Contours 10m\thelist_contours10m_gda94.shp" 0 0 0 "\\hamster\gisdata\LISTData\Contours\Contours 10m\thelist_contours10m_gda94.shp"</Process><Process ToolSource="C:\Program Files\ArcGIS\ArcToolbox\Toolboxes\Data Management Tools.tbx\RemoveSpatialIndex" Date="20090629" Time="070042">RemoveSpatialIndex "\\hamster\gisdata\LISTData\Contours\Contours 10m\thelist_contours10m_gda94.shp" "\\hamster\gisdata\LISTData\Contours\Contours 10m\thelist_contours10m_gda94.shp"</Process><Process ToolSource="C:\Program Files\ArcGIS\ArcToolbox\Toolboxes\Data Management Tools.tbx\AddSpatialIndex" Date="20090629" Time="071756">AddSpatialIndex "\\hamster\gisdata\LISTData\Contours\Contours 10m\thelist_contours10m_gda94.shp" 0 0 0 "\\hamster\gisdata\LISTData\Contours\Contours 10m\thelist_contours10m_gda94.shp"</Process><Process ToolSource="C:\Program Files\ArcGIS\ArcToolbox\Toolboxes\Data Management Tools.tbx\RemoveSpatialIndex" Date="20090630" Time="070048">RemoveSpatialIndex "\\hamster\gisdata\LISTData\Contours\Contours 10m\thelist_contours10m_gda94.shp" "\\hamster\gisdata\LISTData\Contours\Contours 10m\thelist_contours10m_gda94.shp"</Process><Process ToolSource="C:\Program Files\ArcGIS\ArcToolbox\Toolboxes\Data Management Tools.tbx\AddSpatialIndex" Date="20090630" Time="071801">AddSpatialIndex "\\hamster\gisdata\LISTData\Contours\Contours 10m\thelist_contours10m_gda94.shp" 0 0 0 "\\hamster\gisdata\LISTData\Contours\Contours 10m\thelist_contours10m_gda94.shp"</Process><Process ToolSource="C:\Program Files\ArcGIS\ArcToolbox\Toolboxes\Data Management Tools.tbx\RemoveSpatialIndex" Date="20090701" Time="070044">RemoveSpatialIndex "\\hamster\gisdata\LISTData\Contours\Contours 10m\thelist_contours10m_gda94.shp" "\\hamster\gisdata\LISTData\Contours\Contours 10m\thelist_contours10m_gda94.shp"</Process><Process ToolSource="C:\Program Files\ArcGIS\ArcToolbox\Toolboxes\Data Management Tools.tbx\AddSpatialIndex" Date="20090701" Time="071801">AddSpatialIndex "\\hamster\gisdata\LISTData\Contours\Contours 10m\thelist_contours10m_gda94.shp" 0 0 0 "\\hamster\gisdata\LISTData\Contours\Contours 10m\thelist_contours10m_gda94.shp"</Process><Process ToolSource="C:\Program Files\ArcGIS\ArcToolbox\Toolboxes\Data Management Tools.tbx\RemoveSpatialIndex" Date="20090702" Time="070048">RemoveSpatialIndex "\\hamster\gisdata\LISTData\Contours\Contours 10m\thelist_contours10m_gda94.shp" "\\hamster\gisdata\LISTData\Contours\Contours 10m\thelist_contours10m_gda94.shp"</Process><Process ToolSource="C:\Program Files\ArcGIS\ArcToolbox\Toolboxes\Data Management Tools.tbx\AddSpatialIndex" Date="20090702" Time="071800">AddSpatialIndex "\\hamster\gisdata\LISTData\Contours\Contours 10m\thelist_contours10m_gda94.shp" 0 0 0 "\\hamster\gisdata\LISTData\Contours\Contours 10m\thelist_contours10m_gda94.shp"</Process><Process ToolSource="C:\Program Files\ArcGIS\ArcToolbox\Toolboxes\Data Management Tools.tbx\RemoveSpatialIndex" Date="20090703" Time="070049">RemoveSpatialIndex "\\hamster\gisdata\LISTData\Contours\Contours 10m\thelist_contours10m_gda94.shp" "\\hamster\gisdata\LISTData\Contours\Contours 10m\thelist_contours10m_gda94.shp"</Process><Process ToolSource="C:\Program Files\ArcGIS\ArcToolbox\Toolboxes\Data Management Tools.tbx\AddSpatialIndex" Date="20090703" Time="071816">AddSpatialIndex "\\hamster\gisdata\LISTData\Contours\Contours 10m\thelist_contours10m_gda94.shp" 0 0 0 "\\hamster\gisdata\LISTData\Contours\Contours 10m\thelist_contours10m_gda94.shp"</Process><Process ToolSource="C:\Program Files\ArcGIS\ArcToolbox\Toolboxes\Data Management Tools.tbx\RemoveSpatialIndex" Date="20090704" Time="070043">RemoveSpatialIndex "\\hamster\gisdata\LISTData\Contours\Contours 10m\thelist_contours10m_gda94.shp" "\\hamster\gisdata\LISTData\Contours\Contours 10m\thelist_contours10m_gda94.shp"</Process><Process ToolSource="C:\Program Files\ArcGIS\ArcToolbox\Toolboxes\Data Management Tools.tbx\AddSpatialIndex" Date="20090704" Time="071800">AddSpatialIndex "\\hamster\gisdata\LISTData\Contours\Contours 10m\thelist_contours10m_gda94.shp" 0 0 0 "\\hamster\gisdata\LISTData\Contours\Contours 10m\thelist_contours10m_gda94.shp"</Process><Process ToolSource="C:\Program Files\ArcGIS\ArcToolbox\Toolboxes\Data Management Tools.tbx\RemoveSpatialIndex" Date="20090705" Time="070056">RemoveSpatialIndex "\\hamster\gisdata\LISTData\Contours\Contours 10m\thelist_contours10m_gda94.shp" "\\hamster\gisdata\LISTData\Contours\Contours 10m\thelist_contours10m_gda94.shp"</Process><Process ToolSource="C:\Program Files\ArcGIS\ArcToolbox\Toolboxes\Data Management Tools.tbx\AddSpatialIndex" Date="20090705" Time="071757">AddSpatialIndex "\\hamster\gisdata\LISTData\Contours\Contours 10m\thelist_contours10m_gda94.shp" 0 0 0 "\\hamster\gisdata\LISTData\Contours\Contours 10m\thelist_contours10m_gda94.shp"</Process><Process ToolSource="C:\Program Files\ArcGIS\ArcToolbox\Toolboxes\Data Management Tools.tbx\RemoveSpatialIndex" Date="20090706" Time="070044">RemoveSpatialIndex "\\hamster\gisdata\LISTData\Contours\Contours 10m\thelist_contours10m_gda94.shp" "\\hamster\gisdata\LISTData\Contours\Contours 10m\thelist_contours10m_gda94.shp"</Process><Process ToolSource="C:\Program Files\ArcGIS\ArcToolbox\Toolboxes\Data Management Tools.tbx\AddSpatialIndex" Date="20090706" Time="071756">AddSpatialIndex "\\hamster\gisdata\LISTData\Contours\Contours 10m\thelist_contours10m_gda94.shp" 0 0 0 "\\hamster\gisdata\LISTData\Contours\Contours 10m\thelist_contours10m_gda94.shp"</Process><Process ToolSource="C:\Program Files\ArcGIS\ArcToolbox\Toolboxes\Data Management Tools.tbx\RemoveSpatialIndex" Date="20090707" Time="070042">RemoveSpatialIndex "\\hamster\gisdata\LISTData\Contours\Contours 10m\thelist_contours10m_gda94.shp" "\\hamster\gisdata\LISTData\Contours\Contours 10m\thelist_contours10m_gda94.shp"</Process><Process ToolSource="C:\Program Files\ArcGIS\ArcToolbox\Toolboxes\Data Management Tools.tbx\AddSpatialIndex" Date="20090707" Time="071415">AddSpatialIndex "\\hamster\gisdata\LISTData\Contours\Contours 10m\thelist_contours10m_gda94.shp" 0 0 0 "\\hamster\gisdata\LISTData\Contours\Contours 10m\thelist_contours10m_gda94.shp"</Process><Process ToolSource="C:\Program Files\ArcGIS\ArcToolbox\Toolboxes\Data Management Tools.tbx\RemoveSpatialIndex" Date="20090708" Time="070042">RemoveSpatialIndex "\\hamster\gisdata\LISTData\Contours\Contours 10m\thelist_contours10m_gda94.shp" "\\hamster\gisdata\LISTData\Contours\Contours 10m\thelist_contours10m_gda94.shp"</Process><Process ToolSource="C:\Program Files\ArcGIS\ArcToolbox\Toolboxes\Data Management Tools.tbx\AddSpatialIndex" Date="20090708" Time="071420">AddSpatialIndex "\\hamster\gisdata\LISTData\Contours\Contours 10m\thelist_contours10m_gda94.shp" 0 0 0 "\\hamster\gisdata\LISTData\Contours\Contours 10m\thelist_contours10m_gda94.shp"</Process><Process ToolSource="C:\Program Files\ArcGIS\ArcToolbox\Toolboxes\Data Management Tools.tbx\RemoveSpatialIndex" Date="20090709" Time="070049">RemoveSpatialIndex "\\hamster\gisdata\LISTData\Contours\Contours 10m\thelist_contours10m_gda94.shp" "\\hamster\gisdata\LISTData\Contours\Contours 10m\thelist_contours10m_gda94.shp"</Process><Process ToolSource="C:\Program Files\ArcGIS\ArcToolbox\Toolboxes\Data Management Tools.tbx\AddSpatialIndex" Date="20090709" Time="071418">AddSpatialIndex "\\hamster\gisdata\LISTData\Contours\Contours 10m\thelist_contours10m_gda94.shp" 0 0 0 "\\hamster\gisdata\LISTData\Contours\Contours 10m\thelist_contours10m_gda94.shp"</Process><Process ToolSource="C:\Program Files\ArcGIS\ArcToolbox\Toolboxes\Data Management Tools.tbx\RemoveSpatialIndex" Date="20090710" Time="070056">RemoveSpatialIndex "\\hamster\gisdata\LISTData\Contours\Contours 10m\thelist_contours10m_gda94.shp" "\\hamster\gisdata\LISTData\Contours\Contours 10m\thelist_contours10m_gda94.shp"</Process><Process ToolSource="C:\Program Files\ArcGIS\ArcToolbox\Toolboxes\Data Management Tools.tbx\AddSpatialIndex" Date="20090710" Time="071416">AddSpatialIndex "\\hamster\gisdata\LISTData\Contours\Contours 10m\thelist_contours10m_gda94.shp" 0 0 0 "\\hamster\gisdata\LISTData\Contours\Contours 10m\thelist_contours10m_gda94.shp"</Process><Process ToolSource="C:\Program Files\ArcGIS\ArcToolbox\Toolboxes\Data Management Tools.tbx\RemoveSpatialIndex" Date="20090711" Time="070056">RemoveSpatialIndex "\\hamster\gisdata\LISTData\Contours\Contours 10m\thelist_contours10m_gda94.shp" "\\hamster\gisdata\LISTData\Contours\Contours 10m\thelist_contours10m_gda94.shp"</Process><Process ToolSource="C:\Program Files\ArcGIS\ArcToolbox\Toolboxes\Data Management Tools.tbx\AddSpatialIndex" Date="20090711" Time="071415">AddSpatialIndex "\\hamster\gisdata\LISTData\Contours\Contours 10m\thelist_contours10m_gda94.shp" 0 0 0 "\\hamster\gisdata\LISTData\Contours\Contours 10m\thelist_contours10m_gda94.shp"</Process><Process ToolSource="C:\Program Files\ArcGIS\ArcToolbox\Toolboxes\Data Management Tools.tbx\RemoveSpatialIndex" Date="20090712" Time="070041">RemoveSpatialIndex "\\hamster\gisdata\LISTData\Contours\Contours 10m\thelist_contours10m_gda94.shp" "\\hamster\gisdata\LISTData\Contours\Contours 10m\thelist_contours10m_gda94.shp"</Process><Process ToolSource="C:\Program Files\ArcGIS\ArcToolbox\Toolboxes\Data Management Tools.tbx\AddSpatialIndex" Date="20090712" Time="071355">AddSpatialIndex "\\hamster\gisdata\LISTData\Contours\Contours 10m\thelist_contours10m_gda94.shp" 0 0 0 "\\hamster\gisdata\LISTData\Contours\Contours 10m\thelist_contours10m_gda94.shp"</Process><Process ToolSource="C:\Program Files\ArcGIS\ArcToolbox\Toolboxes\Data Management Tools.tbx\RemoveSpatialIndex" Date="20090713" Time="070043">RemoveSpatialIndex "\\hamster\gisdata\LISTData\Contours\Contours 10m\thelist_contours10m_gda94.shp" "\\hamster\gisdata\LISTData\Contours\Contours 10m\thelist_contours10m_gda94.shp"</Process><Process ToolSource="C:\Program Files\ArcGIS\ArcToolbox\Toolboxes\Data Management Tools.tbx\AddSpatialIndex" Date="20090713" Time="071419">AddSpatialIndex "\\hamster\gisdata\LISTData\Contours\Contours 10m\thelist_contours10m_gda94.shp" 0 0 0 "\\hamster\gisdata\LISTData\Contours\Contours 10m\thelist_contours10m_gda94.shp"</Process><Process ToolSource="C:\Program Files\ArcGIS\ArcToolbox\Toolboxes\Data Management Tools.tbx\RemoveSpatialIndex" Date="20090714" Time="070040">RemoveSpatialIndex "\\hamster\gisdata\LISTData\Contours\Contours 10m\thelist_contours10m_gda94.shp" "\\hamster\gisdata\LISTData\Contours\Contours 10m\thelist_contours10m_gda94.shp"</Process><Process ToolSource="C:\Program Files\ArcGIS\ArcToolbox\Toolboxes\Data Management Tools.tbx\AddSpatialIndex" Date="20090714" Time="071754">AddSpatialIndex "\\hamster\gisdata\LISTData\Contours\Contours 10m\thelist_contours10m_gda94.shp" 0 0 0 "\\hamster\gisdata\LISTData\Contours\Contours 10m\thelist_contours10m_gda94.shp"</Process><Process ToolSource="C:\Program Files\ArcGIS\ArcToolbox\Toolboxes\Data Management Tools.tbx\RemoveSpatialIndex" Date="20090715" Time="050037">RemoveSpatialIndex "\\hamster\gisdata\LISTData\Contours\Contours 10m\thelist_contours10m_gda94.shp" "\\hamster\gisdata\LISTData\Contours\Contours 10m\thelist_contours10m_gda94.shp"</Process><Process ToolSource="C:\Program Files\ArcGIS\ArcToolbox\Toolboxes\Data Management Tools.tbx\AddSpatialIndex" Date="20090715" Time="051714">AddSpatialIndex "\\hamster\gisdata\LISTData\Contours\Contours 10m\thelist_contours10m_gda94.shp" 0 0 0 "\\hamster\gisdata\LISTData\Contours\Contours 10m\thelist_contours10m_gda94.shp"</Process><Process ToolSource="C:\Program Files\ArcGIS\ArcToolbox\Toolboxes\Data Management Tools.tbx\RemoveSpatialIndex" Date="20090716" Time="050037">RemoveSpatialIndex "\\hamster\gisdata\LISTData\Contours\Contours 10m\thelist_contours10m_gda94.shp" "\\hamster\gisdata\LISTData\Contours\Contours 10m\thelist_contours10m_gda94.shp"</Process><Process ToolSource="C:\Program Files\ArcGIS\ArcToolbox\Toolboxes\Data Management Tools.tbx\AddSpatialIndex" Date="20090716" Time="051713">AddSpatialIndex "\\hamster\gisdata\LISTData\Contours\Contours 10m\thelist_contours10m_gda94.shp" 0 0 0 "\\hamster\gisdata\LISTData\Contours\Contours 10m\thelist_contours10m_gda94.shp"</Process><Process ToolSource="C:\Program Files\ArcGIS\ArcToolbox\Toolboxes\Data Management Tools.tbx\RemoveSpatialIndex" Date="20090717" Time="050037">RemoveSpatialIndex "\\hamster\gisdata\LISTData\Contours\Contours 10m\thelist_contours10m_gda94.shp" "\\hamster\gisdata\LISTData\Contours\Contours 10m\thelist_contours10m_gda94.shp"</Process><Process ToolSource="C:\Program Files\ArcGIS\ArcToolbox\Toolboxes\Data Management Tools.tbx\AddSpatialIndex" Date="20090717" Time="051658">AddSpatialIndex "\\hamster\gisdata\LISTData\Contours\Contours 10m\thelist_contours10m_gda94.shp" 0 0 0 "\\hamster\gisdata\LISTData\Contours\Contours 10m\thelist_contours10m_gda94.shp"</Process><Process ToolSource="C:\Program Files\ArcGIS\ArcToolbox\Toolboxes\Data Management Tools.tbx\RemoveSpatialIndex" Date="20090718" Time="050038">RemoveSpatialIndex "\\hamster\gisdata\LISTData\Contours\Contours 10m\thelist_contours10m_gda94.shp" "\\hamster\gisdata\LISTData\Contours\Contours 10m\thelist_contours10m_gda94.shp"</Process><Process ToolSource="C:\Program Files\ArcGIS\ArcToolbox\Toolboxes\Data Management Tools.tbx\AddSpatialIndex" Date="20090718" Time="051731">AddSpatialIndex "\\hamster\gisdata\LISTData\Contours\Contours 10m\thelist_contours10m_gda94.shp" 0 0 0 "\\hamster\gisdata\LISTData\Contours\Contours 10m\thelist_contours10m_gda94.shp"</Process><Process ToolSource="C:\Program Files\ArcGIS\ArcToolbox\Toolboxes\Data Management Tools.tbx\RemoveSpatialIndex" Date="20090719" Time="050035">RemoveSpatialIndex "\\hamster\gisdata\LISTData\Contours\Contours 10m\thelist_contours10m_gda94.shp" "\\hamster\gisdata\LISTData\Contours\Contours 10m\thelist_contours10m_gda94.shp"</Process><Process ToolSource="C:\Program Files\ArcGIS\ArcToolbox\Toolboxes\Data Management Tools.tbx\AddSpatialIndex" Date="20090719" Time="051719">AddSpatialIndex "\\hamster\gisdata\LISTData\Contours\Contours 10m\thelist_contours10m_gda94.shp" 0 0 0 "\\hamster\gisdata\LISTData\Contours\Contours 10m\thelist_contours10m_gda94.shp"</Process><Process ToolSource="C:\Program Files\ArcGIS\ArcToolbox\Toolboxes\Data Management Tools.tbx\RemoveSpatialIndex" Date="20090720" Time="050034">RemoveSpatialIndex "\\hamster\gisdata\LISTData\Contours\Contours 10m\thelist_contours10m_gda94.shp" "\\hamster\gisdata\LISTData\Contours\Contours 10m\thelist_contours10m_gda94.shp"</Process><Process ToolSource="C:\Program Files\ArcGIS\ArcToolbox\Toolboxes\Data Management Tools.tbx\AddSpatialIndex" Date="20090720" Time="051703">AddSpatialIndex "\\hamster\gisdata\LISTData\Contours\Contours 10m\thelist_contours10m_gda94.shp" 0 0 0 "\\hamster\gisdata\LISTData\Contours\Contours 10m\thelist_contours10m_gda94.shp"</Process><Process ToolSource="C:\Program Files\ArcGIS\ArcToolbox\Toolboxes\Data Management Tools.tbx\RemoveSpatialIndex" Date="20090721" Time="050036">RemoveSpatialIndex "\\hamster\gisdata\LISTData\Contours\Contours 10m\thelist_contours10m_gda94.shp" "\\hamster\gisdata\LISTData\Contours\Contours 10m\thelist_contours10m_gda94.shp"</Process><Process ToolSource="C:\Program Files\ArcGIS\ArcToolbox\Toolboxes\Data Management Tools.tbx\AddSpatialIndex" Date="20090721" Time="051656">AddSpatialIndex "\\hamster\gisdata\LISTData\Contours\Contours 10m\thelist_contours10m_gda94.shp" 0 0 0 "\\hamster\gisdata\LISTData\Contours\Contours 10m\thelist_contours10m_gda94.shp"</Process><Process ToolSource="C:\Program Files\ArcGIS\ArcToolbox\Toolboxes\Data Management Tools.tbx\RemoveSpatialIndex" Date="20090722" Time="050038">RemoveSpatialIndex "\\hamster\gisdata\LISTData\Contours\Contours 10m\thelist_contours10m_gda94.shp" "\\hamster\gisdata\LISTData\Contours\Contours 10m\thelist_contours10m_gda94.shp"</Process><Process ToolSource="C:\Program Files\ArcGIS\ArcToolbox\Toolboxes\Data Management Tools.tbx\AddSpatialIndex" Date="20090722" Time="051731">AddSpatialIndex "\\hamster\gisdata\LISTData\Contours\Contours 10m\thelist_contours10m_gda94.shp" 0 0 0 "\\hamster\gisdata\LISTData\Contours\Contours 10m\thelist_contours10m_gda94.shp"</Process><Process ToolSource="C:\Program Files\ArcGIS\ArcToolbox\Toolboxes\Data Management Tools.tbx\RemoveSpatialIndex" Date="20090723" Time="050042">RemoveSpatialIndex "\\hamster\gisdata\LISTData\Contours\Contours 10m\thelist_contours10m_gda94.shp" "\\hamster\gisdata\LISTData\Contours\Contours 10m\thelist_contours10m_gda94.shp"</Process><Process ToolSource="C:\Program Files\ArcGIS\ArcToolbox\Toolboxes\Data Management Tools.tbx\AddSpatialIndex" Date="20090723" Time="051703">AddSpatialIndex "\\hamster\gisdata\LISTData\Contours\Contours 10m\thelist_contours10m_gda94.shp" 0 0 0 "\\hamster\gisdata\LISTData\Contours\Contours 10m\thelist_contours10m_gda94.shp"</Process><Process ToolSource="C:\Program Files\ArcGIS\ArcToolbox\Toolboxes\Data Management Tools.tbx\RemoveSpatialIndex" Date="20090724" Time="050036">RemoveSpatialIndex "\\hamster\gisdata\LISTData\Contours\Contours 10m\thelist_contours10m_gda94.shp" "\\hamster\gisdata\LISTData\Contours\Contours 10m\thelist_contours10m_gda94.shp"</Process><Process ToolSource="C:\Program Files\ArcGIS\ArcToolbox\Toolboxes\Data Management Tools.tbx\AddSpatialIndex" Date="20090724" Time="051658">AddSpatialIndex "\\hamster\gisdata\LISTData\Contours\Contours 10m\thelist_contours10m_gda94.shp" 0 0 0 "\\hamster\gisdata\LISTData\Contours\Contours 10m\thelist_contours10m_gda94.shp"</Process><Process ToolSource="C:\Program Files\ArcGIS\ArcToolbox\Toolboxes\Data Management Tools.tbx\RemoveSpatialIndex" Date="20090725" Time="050038">RemoveSpatialIndex "\\hamster\gisdata\LISTData\Contours\Contours 10m\thelist_contours10m_gda94.shp" "\\hamster\gisdata\LISTData\Contours\Contours 10m\thelist_contours10m_gda94.shp"</Process><Process ToolSource="C:\Program Files\ArcGIS\ArcToolbox\Toolboxes\Data Management Tools.tbx\AddSpatialIndex" Date="20090725" Time="051655">AddSpatialIndex "\\hamster\gisdata\LISTData\Contours\Contours 10m\thelist_contours10m_gda94.shp" 0 0 0 "\\hamster\gisdata\LISTData\Contours\Contours 10m\thelist_contours10m_gda94.shp"</Process><Process ToolSource="C:\Program Files\ArcGIS\ArcToolbox\Toolboxes\Data Management Tools.tbx\RemoveSpatialIndex" Date="20090726" Time="050035">RemoveSpatialIndex "\\hamster\gisdata\LISTData\Contours\Contours 10m\thelist_contours10m_gda94.shp" "\\hamster\gisdata\LISTData\Contours\Contours 10m\thelist_contours10m_gda94.shp"</Process><Process ToolSource="C:\Program Files\ArcGIS\ArcToolbox\Toolboxes\Data Management Tools.tbx\AddSpatialIndex" Date="20090726" Time="051656">AddSpatialIndex "\\hamster\gisdata\LISTData\Contours\Contours 10m\thelist_contours10m_gda94.shp" 0 0 0 "\\hamster\gisdata\LISTData\Contours\Contours 10m\thelist_contours10m_gda94.shp"</Process><Process ToolSource="C:\Program Files\ArcGIS\ArcToolbox\Toolboxes\Data Management Tools.tbx\RemoveSpatialIndex" Date="20090727" Time="050035">RemoveSpatialIndex "\\hamster\gisdata\LISTData\Contours\Contours 10m\thelist_contours10m_gda94.shp" "\\hamster\gisdata\LISTData\Contours\Contours 10m\thelist_contours10m_gda94.shp"</Process><Process ToolSource="C:\Program Files\ArcGIS\ArcToolbox\Toolboxes\Data Management Tools.tbx\AddSpatialIndex" Date="20090727" Time="051655">AddSpatialIndex "\\hamster\gisdata\LISTData\Contours\Contours 10m\thelist_contours10m_gda94.shp" 0 0 0 "\\hamster\gisdata\LISTData\Contours\Contours 10m\thelist_contours10m_gda94.shp"</Process><Process ToolSource="C:\Program Files\ArcGIS\ArcToolbox\Toolboxes\Data Management Tools.tbx\RemoveSpatialIndex" Date="20090728" Time="050041">RemoveSpatialIndex "\\hamster\gisdata\LISTData\Contours\Contours 10m\thelist_contours10m_gda94.shp" "\\hamster\gisdata\LISTData\Contours\Contours 10m\thelist_contours10m_gda94.shp"</Process><Process ToolSource="C:\Program Files\ArcGIS\ArcToolbox\Toolboxes\Data Management Tools.tbx\AddSpatialIndex" Date="20090728" Time="051703">AddSpatialIndex "\\hamster\gisdata\LISTData\Contours\Contours 10m\thelist_contours10m_gda94.shp" 0 0 0 "\\hamster\gisdata\LISTData\Contours\Contours 10m\thelist_contours10m_gda94.shp"</Process><Process ToolSource="C:\Program Files\ArcGIS\ArcToolbox\Toolboxes\Data Management Tools.tbx\RemoveSpatialIndex" Date="20090729" Time="050038">RemoveSpatialIndex "\\hamster\gisdata\LISTData\Contours\Contours 10m\thelist_contours10m_gda94.shp" "\\hamster\gisdata\LISTData\Contours\Contours 10m\thelist_contours10m_gda94.shp"</Process><Process ToolSource="C:\Program Files\ArcGIS\ArcToolbox\Toolboxes\Data Management Tools.tbx\AddSpatialIndex" Date="20090729" Time="051712">AddSpatialIndex "\\hamster\gisdata\LISTData\Contours\Contours 10m\thelist_contours10m_gda94.shp" 0 0 0 "\\hamster\gisdata\LISTData\Contours\Contours 10m\thelist_contours10m_gda94.shp"</Process><Process ToolSource="C:\Program Files\ArcGIS\ArcToolbox\Toolboxes\Data Management Tools.tbx\RemoveSpatialIndex" Date="20090730" Time="050037">RemoveSpatialIndex "\\hamster\gisdata\LISTData\Contours\Contours 10m\thelist_contours10m_gda94.shp" "\\hamster\gisdata\LISTData\Contours\Contours 10m\thelist_contours10m_gda94.shp"</Process><Process ToolSource="C:\Program Files\ArcGIS\ArcToolbox\Toolboxes\Data Management Tools.tbx\AddSpatialIndex" Date="20090730" Time="051722">AddSpatialIndex "\\hamster\gisdata\LISTData\Contours\Contours 10m\thelist_contours10m_gda94.shp" 0 0 0 "\\hamster\gisdata\LISTData\Contours\Contours 10m\thelist_contours10m_gda94.shp"</Process><Process ToolSource="C:\Program Files\ArcGIS\ArcToolbox\Toolboxes\Data Management Tools.tbx\RemoveSpatialIndex" Date="20090731" Time="050037">RemoveSpatialIndex "\\hamster\gisdata\LISTData\Contours\Contours 10m\thelist_contours10m_gda94.shp" "\\hamster\gisdata\LISTData\Contours\Contours 10m\thelist_contours10m_gda94.shp"</Process><Process ToolSource="C:\Program Files\ArcGIS\ArcToolbox\Toolboxes\Data Management Tools.tbx\AddSpatialIndex" Date="20090731" Time="051706">AddSpatialIndex "\\hamster\gisdata\LISTData\Contours\Contours 10m\thelist_contours10m_gda94.shp" 0 0 0 "\\hamster\gisdata\LISTData\Contours\Contours 10m\thelist_contours10m_gda94.shp"</Process><Process ToolSource="C:\Program Files\ArcGIS\ArcToolbox\Toolboxes\Data Management Tools.tbx\RemoveSpatialIndex" Date="20090801" Time="050042">RemoveSpatialIndex "\\hamster\gisdata\LISTData\Contours\Contours 10m\thelist_contours10m_gda94.shp" "\\hamster\gisdata\LISTData\Contours\Contours 10m\thelist_contours10m_gda94.shp"</Process><Process ToolSource="C:\Program Files\ArcGIS\ArcToolbox\Toolboxes\Data Management Tools.tbx\AddSpatialIndex" Date="20090801" Time="051731">AddSpatialIndex "\\hamster\gisdata\LISTData\Contours\Contours 10m\thelist_contours10m_gda94.shp" 0 0 0 "\\hamster\gisdata\LISTData\Contours\Contours 10m\thelist_contours10m_gda94.shp"</Process><Process ToolSource="C:\Program Files\ArcGIS\ArcToolbox\Toolboxes\Data Management Tools.tbx\RemoveSpatialIndex" Date="20090802" Time="050036">RemoveSpatialIndex "\\hamster\gisdata\LISTData\Contours\Contours 10m\thelist_contours10m_gda94.shp" "\\hamster\gisdata\LISTData\Contours\Contours 10m\thelist_contours10m_gda94.shp"</Process><Process ToolSource="C:\Program Files\ArcGIS\ArcToolbox\Toolboxes\Data Management Tools.tbx\AddSpatialIndex" Date="20090802" Time="051654">AddSpatialIndex "\\hamster\gisdata\LISTData\Contours\Contours 10m\thelist_contours10m_gda94.shp" 0 0 0 "\\hamster\gisdata\LISTData\Contours\Contours 10m\thelist_contours10m_gda94.shp"</Process><Process ToolSource="C:\Program Files\ArcGIS\ArcToolbox\Toolboxes\Data Management Tools.tbx\RemoveSpatialIndex" Date="20090803" Time="050034">RemoveSpatialIndex "\\hamster\gisdata\LISTData\Contours\Contours 10m\thelist_contours10m_gda94.shp" "\\hamster\gisdata\LISTData\Contours\Contours 10m\thelist_contours10m_gda94.shp"</Process><Process ToolSource="C:\Program Files\ArcGIS\ArcToolbox\Toolboxes\Data Management Tools.tbx\AddSpatialIndex" Date="20090803" Time="051715">AddSpatialIndex "\\hamster\gisdata\LISTData\Contours\Contours 10m\thelist_contours10m_gda94.shp" 0 0 0 "\\hamster\gisdata\LISTData\Contours\Contours 10m\thelist_contours10m_gda94.shp"</Process><Process ToolSource="C:\Program Files\ArcGIS\ArcToolbox\Toolboxes\Data Management Tools.tbx\RemoveSpatialIndex" Date="20090804" Time="050036">RemoveSpatialIndex "\\hamster\gisdata\LISTData\Contours\Contours 10m\thelist_contours10m_gda94.shp" "\\hamster\gisdata\LISTData\Contours\Contours 10m\thelist_contours10m_gda94.shp"</Process><Process ToolSource="C:\Program Files\ArcGIS\ArcToolbox\Toolboxes\Data Management Tools.tbx\AddSpatialIndex" Date="20090804" Time="051706">AddSpatialIndex "\\hamster\gisdata\LISTData\Contours\Contours 10m\thelist_contours10m_gda94.shp" 0 0 0 "\\hamster\gisdata\LISTData\Contours\Contours 10m\thelist_contours10m_gda94.shp"</Process><Process ToolSource="C:\Program Files\ArcGIS\ArcToolbox\Toolboxes\Data Management Tools.tbx\RemoveSpatialIndex" Date="20090805" Time="050041">RemoveSpatialIndex "\\hamster\gisdata\LISTData\Contours\Contours 10m\thelist_contours10m_gda94.shp" "\\hamster\gisdata\LISTData\Contours\Contours 10m\thelist_contours10m_gda94.shp"</Process><Process ToolSource="C:\Program Files\ArcGIS\ArcToolbox\Toolboxes\Data Management Tools.tbx\AddSpatialIndex" Date="20090805" Time="051659">AddSpatialIndex "\\hamster\gisdata\LISTData\Contours\Contours 10m\thelist_contours10m_gda94.shp" 0 0 0 "\\hamster\gisdata\LISTData\Contours\Contours 10m\thelist_contours10m_gda94.shp"</Process><Process ToolSource="C:\Program Files\ArcGIS\ArcToolbox\Toolboxes\Data Management Tools.tbx\RemoveSpatialIndex" Date="20090806" Time="050037">RemoveSpatialIndex "\\hamster\gisdata\LISTData\Contours\Contours 10m\thelist_contours10m_gda94.shp" "\\hamster\gisdata\LISTData\Contours\Contours 10m\thelist_contours10m_gda94.shp"</Process><Process ToolSource="C:\Program Files\ArcGIS\ArcToolbox\Toolboxes\Data Management Tools.tbx\AddSpatialIndex" Date="20090806" Time="051716">AddSpatialIndex "\\hamster\gisdata\LISTData\Contours\Contours 10m\thelist_contours10m_gda94.shp" 0 0 0 "\\hamster\gisdata\LISTData\Contours\Contours 10m\thelist_contours10m_gda94.shp"</Process><Process ToolSource="C:\Program Files\ArcGIS\ArcToolbox\Toolboxes\Data Management Tools.tbx\RemoveSpatialIndex" Date="20090807" Time="050029">RemoveSpatialIndex "\\hamster\gisdata\LISTData\Contours\Contours 10m\thelist_contours10m_gda94.shp" "\\hamster\gisdata\LISTData\Contours\Contours 10m\thelist_contours10m_gda94.shp"</Process><Process ToolSource="C:\Program Files\ArcGIS\ArcToolbox\Toolboxes\Data Management Tools.tbx\AddSpatialIndex" Date="20090807" Time="051714">AddSpatialIndex "\\hamster\gisdata\LISTData\Contours\Contours 10m\thelist_contours10m_gda94.shp" 0 0 0 "\\hamster\gisdata\LISTData\Contours\Contours 10m\thelist_contours10m_gda94.shp"</Process><Process ToolSource="C:\Program Files\ArcGIS\ArcToolbox\Toolboxes\Data Management Tools.tbx\RemoveSpatialIndex" Date="20090808" Time="050035">RemoveSpatialIndex "\\hamster\gisdata\LISTData\Contours\Contours 10m\thelist_contours10m_gda94.shp" "\\hamster\gisdata\LISTData\Contours\Contours 10m\thelist_contours10m_gda94.shp"</Process><Process ToolSource="C:\Program Files\ArcGIS\ArcToolbox\Toolboxes\Data Management Tools.tbx\AddSpatialIndex" Date="20090808" Time="051729">AddSpatialIndex "\\hamster\gisdata\LISTData\Contours\Contours 10m\thelist_contours10m_gda94.shp" 0 0 0 "\\hamster\gisdata\LISTData\Contours\Contours 10m\thelist_contours10m_gda94.shp"</Process><Process ToolSource="C:\Program Files\ArcGIS\ArcToolbox\Toolboxes\Data Management Tools.tbx\RemoveSpatialIndex" Date="20090811" Time="050031">RemoveSpatialIndex "\\hamster\gisdata\LISTData\Contours\Contours 10m\thelist_contours10m_gda94.shp" "\\hamster\gisdata\LISTData\Contours\Contours 10m\thelist_contours10m_gda94.shp"</Process><Process ToolSource="C:\Program Files\ArcGIS\ArcToolbox\Toolboxes\Data Management Tools.tbx\AddSpatialIndex" Date="20090811" Time="051640">AddSpatialIndex "\\hamster\gisdata\LISTData\Contours\Contours 10m\thelist_contours10m_gda94.shp" 0 0 0 "\\hamster\gisdata\LISTData\Contours\Contours 10m\thelist_contours10m_gda94.shp"</Process><Process ToolSource="C:\Program Files\ArcGIS\ArcToolbox\Toolboxes\Data Management Tools.tbx\RemoveSpatialIndex" Date="20090812" Time="050032">RemoveSpatialIndex "\\hamster\gisdata\LISTData\Contours\Contours 10m\thelist_contours10m_gda94.shp" "\\hamster\gisdata\LISTData\Contours\Contours 10m\thelist_contours10m_gda94.shp"</Process><Process ToolSource="C:\Program Files\ArcGIS\ArcToolbox\Toolboxes\Data Management Tools.tbx\AddSpatialIndex" Date="20090812" Time="051657">AddSpatialIndex "\\hamster\gisdata\LISTData\Contours\Contours 10m\thelist_contours10m_gda94.shp" 0 0 0 "\\hamster\gisdata\LISTData\Contours\Contours 10m\thelist_contours10m_gda94.shp"</Process><Process ToolSource="C:\Program Files\ArcGIS\ArcToolbox\Toolboxes\Data Management Tools.tbx\RemoveSpatialIndex" Date="20090813" Time="050034">RemoveSpatialIndex "\\hamster\gisdata\LISTData\Contours\Contours 10m\thelist_contours10m_gda94.shp" "\\hamster\gisdata\LISTData\Contours\Contours 10m\thelist_contours10m_gda94.shp"</Process><Process ToolSource="C:\Program Files\ArcGIS\ArcToolbox\Toolboxes\Data Management Tools.tbx\AddSpatialIndex" Date="20090813" Time="051705">AddSpatialIndex "\\hamster\gisdata\LISTData\Contours\Contours 10m\thelist_contours10m_gda94.shp" 0 0 0 "\\hamster\gisdata\LISTData\Contours\Contours 10m\thelist_contours10m_gda94.shp"</Process><Process ToolSource="C:\Program Files\ArcGIS\ArcToolbox\Toolboxes\Data Management Tools.tbx\RemoveSpatialIndex" Date="20090814" Time="050034">RemoveSpatialIndex "\\hamster\gisdata\LISTData\Contours\Contours 10m\thelist_contours10m_gda94.shp" "\\hamster\gisdata\LISTData\Contours\Contours 10m\thelist_contours10m_gda94.shp"</Process><Process ToolSource="C:\Program Files\ArcGIS\ArcToolbox\Toolboxes\Data Management Tools.tbx\AddSpatialIndex" Date="20090814" Time="051718">AddSpatialIndex "\\hamster\gisdata\LISTData\Contours\Contours 10m\thelist_contours10m_gda94.shp" 0 0 0 "\\hamster\gisdata\LISTData\Contours\Contours 10m\thelist_contours10m_gda94.shp"</Process><Process ToolSource="C:\Program Files\ArcGIS\ArcToolbox\Toolboxes\Data Management Tools.tbx\RemoveSpatialIndex" Date="20090815" Time="050034">RemoveSpatialIndex "\\hamster\gisdata\LISTData\Contours\Contours 10m\thelist_contours10m_gda94.shp" "\\hamster\gisdata\LISTData\Contours\Contours 10m\thelist_contours10m_gda94.shp"</Process><Process ToolSource="C:\Program Files\ArcGIS\ArcToolbox\Toolboxes\Data Management Tools.tbx\AddSpatialIndex" Date="20090815" Time="051717">AddSpatialIndex "\\hamster\gisdata\LISTData\Contours\Contours 10m\thelist_contours10m_gda94.shp" 0 0 0 "\\hamster\gisdata\LISTData\Contours\Contours 10m\thelist_contours10m_gda94.shp"</Process><Process ToolSource="C:\Program Files\ArcGIS\ArcToolbox\Toolboxes\Data Management Tools.tbx\RemoveSpatialIndex" Date="20090816" Time="050036">RemoveSpatialIndex "\\hamster\gisdata\LISTData\Contours\Contours 10m\thelist_contours10m_gda94.shp" "\\hamster\gisdata\LISTData\Contours\Contours 10m\thelist_contours10m_gda94.shp"</Process><Process ToolSource="C:\Program Files\ArcGIS\ArcToolbox\Toolboxes\Data Management Tools.tbx\AddSpatialIndex" Date="20090816" Time="051718">AddSpatialIndex "\\hamster\gisdata\LISTData\Contours\Contours 10m\thelist_contours10m_gda94.shp" 0 0 0 "\\hamster\gisdata\LISTData\Contours\Contours 10m\thelist_contours10m_gda94.shp"</Process><Process ToolSource="C:\Program Files\ArcGIS\ArcToolbox\Toolboxes\Data Management Tools.tbx\RemoveSpatialIndex" Date="20090817" Time="050034">RemoveSpatialIndex "\\hamster\gisdata\LISTData\Contours\Contours 10m\thelist_contours10m_gda94.shp" "\\hamster\gisdata\LISTData\Contours\Contours 10m\thelist_contours10m_gda94.shp"</Process><Process ToolSource="C:\Program Files\ArcGIS\ArcToolbox\Toolboxes\Data Management Tools.tbx\AddSpatialIndex" Date="20090817" Time="051649">AddSpatialIndex "\\hamster\gisdata\LISTData\Contours\Contours 10m\thelist_contours10m_gda94.shp" 0 0 0 "\\hamster\gisdata\LISTData\Contours\Contours 10m\thelist_contours10m_gda94.shp"</Process><Process ToolSource="C:\Program Files\ArcGIS\ArcToolbox\Toolboxes\Data Management Tools.tbx\RemoveSpatialIndex" Date="20090818" Time="050040">RemoveSpatialIndex "\\hamster\gisdata\LISTData\Contours\Contours 10m\thelist_contours10m_gda94.shp" "\\hamster\gisdata\LISTData\Contours\Contours 10m\thelist_contours10m_gda94.shp"</Process><Process ToolSource="C:\Program Files\ArcGIS\ArcToolbox\Toolboxes\Data Management Tools.tbx\AddSpatialIndex" Date="20090818" Time="051650">AddSpatialIndex "\\hamster\gisdata\LISTData\Contours\Contours 10m\thelist_contours10m_gda94.shp" 0 0 0 "\\hamster\gisdata\LISTData\Contours\Contours 10m\thelist_contours10m_gda94.shp"</Process><Process ToolSource="C:\Program Files\ArcGIS\ArcToolbox\Toolboxes\Data Management Tools.tbx\RemoveSpatialIndex" Date="20090819" Time="050035">RemoveSpatialIndex "\\hamster\gisdata\LISTData\Contours\Contours 10m\thelist_contours10m_gda94.shp" "\\hamster\gisdata\LISTData\Contours\Contours 10m\thelist_contours10m_gda94.shp"</Process><Process ToolSource="C:\Program Files\ArcGIS\ArcToolbox\Toolboxes\Data Management Tools.tbx\AddSpatialIndex" Date="20090819" Time="051723">AddSpatialIndex "\\hamster\gisdata\LISTData\Contours\Contours 10m\thelist_contours10m_gda94.shp" 0 0 0 "\\hamster\gisdata\LISTData\Contours\Contours 10m\thelist_contours10m_gda94.shp"</Process><Process ToolSource="C:\Program Files\ArcGIS\ArcToolbox\Toolboxes\Data Management Tools.tbx\RemoveSpatialIndex" Date="20090820" Time="050036">RemoveSpatialIndex "\\hamster\gisdata\LISTData\Contours\Contours 10m\thelist_contours10m_gda94.shp" "\\hamster\gisdata\LISTData\Contours\Contours 10m\thelist_contours10m_gda94.shp"</Process><Process ToolSource="C:\Program Files\ArcGIS\ArcToolbox\Toolboxes\Data Management Tools.tbx\AddSpatialIndex" Date="20090820" Time="051713">AddSpatialIndex "\\hamster\gisdata\LISTData\Contours\Contours 10m\thelist_contours10m_gda94.shp" 0 0 0 "\\hamster\gisdata\LISTData\Contours\Contours 10m\thelist_contours10m_gda94.shp"</Process><Process ToolSource="C:\Program Files\ArcGIS\ArcToolbox\Toolboxes\Data Management Tools.tbx\RemoveSpatialIndex" Date="20090821" Time="050034">RemoveSpatialIndex "\\hamster\gisdata\LISTData\Contours\Contours 10m\thelist_contours10m_gda94.shp" "\\hamster\gisdata\LISTData\Contours\Contours 10m\thelist_contours10m_gda94.shp"</Process><Process ToolSource="C:\Program Files\ArcGIS\ArcToolbox\Toolboxes\Data Management Tools.tbx\AddSpatialIndex" Date="20090821" Time="051709">AddSpatialIndex "\\hamster\gisdata\LISTData\Contours\Contours 10m\thelist_contours10m_gda94.shp" 0 0 0 "\\hamster\gisdata\LISTData\Contours\Contours 10m\thelist_contours10m_gda94.shp"</Process><Process ToolSource="C:\Program Files\ArcGIS\ArcToolbox\Toolboxes\Data Management Tools.tbx\RemoveSpatialIndex" Date="20090824" Time="050034">RemoveSpatialIndex "\\hamster\gisdata\LISTData\Contours\Contours 10m\thelist_contours10m_gda94.shp" "\\hamster\gisdata\LISTData\Contours\Contours 10m\thelist_contours10m_gda94.shp"</Process><Process ToolSource="C:\Program Files\ArcGIS\ArcToolbox\Toolboxes\Data Management Tools.tbx\AddSpatialIndex" Date="20090824" Time="051702">AddSpatialIndex "\\hamster\gisdata\LISTData\Contours\Contours 10m\thelist_contours10m_gda94.shp" 0 0 0 "\\hamster\gisdata\LISTData\Contours\Contours 10m\thelist_contours10m_gda94.shp"</Process><Process ToolSource="C:\Program Files\ArcGIS\ArcToolbox\Toolboxes\Data Management Tools.tbx\RemoveSpatialIndex" Date="20090825" Time="050041">RemoveSpatialIndex "\\hamster\gisdata\LISTData\Contours\Contours 10m\thelist_contours10m_gda94.shp" "\\hamster\gisdata\LISTData\Contours\Contours 10m\thelist_contours10m_gda94.shp"</Process><Process ToolSource="C:\Program Files\ArcGIS\ArcToolbox\Toolboxes\Data Management Tools.tbx\AddSpatialIndex" Date="20090825" Time="051703">AddSpatialIndex "\\hamster\gisdata\LISTData\Contours\Contours 10m\thelist_contours10m_gda94.shp" 0 0 0 "\\hamster\gisdata\LISTData\Contours\Contours 10m\thelist_contours10m_gda94.shp"</Process><Process ToolSource="C:\Program Files\ArcGIS\ArcToolbox\Toolboxes\Data Management Tools.tbx\RemoveSpatialIndex" Date="20090826" Time="050035">RemoveSpatialIndex "\\hamster\gisdata\LISTData\Contours\Contours 10m\thelist_contours10m_gda94.shp" "\\hamster\gisdata\LISTData\Contours\Contours 10m\thelist_contours10m_gda94.shp"</Process><Process ToolSource="C:\Program Files\ArcGIS\ArcToolbox\Toolboxes\Data Management Tools.tbx\AddSpatialIndex" Date="20090826" Time="051637">AddSpatialIndex "\\hamster\gisdata\LISTData\Contours\Contours 10m\thelist_contours10m_gda94.shp" 0 0 0 "\\hamster\gisdata\LISTData\Contours\Contours 10m\thelist_contours10m_gda94.shp"</Process><Process ToolSource="C:\Program Files\ArcGIS\ArcToolbox\Toolboxes\Data Management Tools.tbx\RemoveSpatialIndex" Date="20090827" Time="050056">RemoveSpatialIndex "\\hamster\gisdata\LISTData\Contours\Contours 10m\thelist_contours10m_gda94.shp" "\\hamster\gisdata\LISTData\Contours\Contours 10m\thelist_contours10m_gda94.shp"</Process><Process ToolSource="C:\Program Files\ArcGIS\ArcToolbox\Toolboxes\Data Management Tools.tbx\AddSpatialIndex" Date="20090827" Time="051720">AddSpatialIndex "\\hamster\gisdata\LISTData\Contours\Contours 10m\thelist_contours10m_gda94.shp" 0 0 0 "\\hamster\gisdata\LISTData\Contours\Contours 10m\thelist_contours10m_gda94.shp"</Process><Process ToolSource="C:\Program Files\ArcGIS\ArcToolbox\Toolboxes\Data Management Tools.tbx\RemoveSpatialIndex" Date="20090828" Time="050035">RemoveSpatialIndex "\\hamster\gisdata\LISTData\Contours\Contours 10m\thelist_contours10m_gda94.shp" "\\hamster\gisdata\LISTData\Contours\Contours 10m\thelist_contours10m_gda94.shp"</Process><Process ToolSource="C:\Program Files\ArcGIS\ArcToolbox\Toolboxes\Data Management Tools.tbx\AddSpatialIndex" Date="20090828" Time="051647">AddSpatialIndex "\\hamster\gisdata\LISTData\Contours\Contours 10m\thelist_contours10m_gda94.shp" 0 0 0 "\\hamster\gisdata\LISTData\Contours\Contours 10m\thelist_contours10m_gda94.shp"</Process><Process ToolSource="C:\Program Files\ArcGIS\ArcToolbox\Toolboxes\Data Management Tools.tbx\RemoveSpatialIndex" Date="20090829" Time="050035">RemoveSpatialIndex "\\hamster\gisdata\LISTData\Contours\Contours 10m\thelist_contours10m_gda94.shp" "\\hamster\gisdata\LISTData\Contours\Contours 10m\thelist_contours10m_gda94.shp"</Process><Process ToolSource="C:\Program Files\ArcGIS\ArcToolbox\Toolboxes\Data Management Tools.tbx\AddSpatialIndex" Date="20090829" Time="051644">AddSpatialIndex "\\hamster\gisdata\LISTData\Contours\Contours 10m\thelist_contours10m_gda94.shp" 0 0 0 "\\hamster\gisdata\LISTData\Contours\Contours 10m\thelist_contours10m_gda94.shp"</Process><Process ToolSource="C:\Program Files\ArcGIS\ArcToolbox\Toolboxes\Data Management Tools.tbx\RemoveSpatialIndex" Date="20090830" Time="050034">RemoveSpatialIndex "\\hamster\gisdata\LISTData\Contours\Contours 10m\thelist_contours10m_gda94.shp" "\\hamster\gisdata\LISTData\Contours\Contours 10m\thelist_contours10m_gda94.shp"</Process><Process ToolSource="C:\Program Files\ArcGIS\ArcToolbox\Toolboxes\Data Management Tools.tbx\AddSpatialIndex" Date="20090830" Time="051655">AddSpatialIndex "\\hamster\gisdata\LISTData\Contours\Contours 10m\thelist_contours10m_gda94.shp" 0 0 0 "\\hamster\gisdata\LISTData\Contours\Contours 10m\thelist_contours10m_gda94.shp"</Process><Process ToolSource="C:\Program Files\ArcGIS\ArcToolbox\Toolboxes\Data Management Tools.tbx\RemoveSpatialIndex" Date="20090831" Time="050033">RemoveSpatialIndex "\\hamster\gisdata\LISTData\Contours\Contours 10m\thelist_contours10m_gda94.shp" "\\hamster\gisdata\LISTData\Contours\Contours 10m\thelist_contours10m_gda94.shp"</Process><Process ToolSource="C:\Program Files\ArcGIS\ArcToolbox\Toolboxes\Data Management Tools.tbx\AddSpatialIndex" Date="20090831" Time="051634">AddSpatialIndex "\\hamster\gisdata\LISTData\Contours\Contours 10m\thelist_contours10m_gda94.shp" 0 0 0 "\\hamster\gisdata\LISTData\Contours\Contours 10m\thelist_contours10m_gda94.shp"</Process><Process ToolSource="C:\Program Files\ArcGIS\ArcToolbox\Toolboxes\Data Management Tools.tbx\RemoveSpatialIndex" Date="20090901" Time="050111">RemoveSpatialIndex "\\hamster\gisdata\LISTData\Contours\Contours 10m\thelist_contours10m_gda94.shp" "\\hamster\gisdata\LISTData\Contours\Contours 10m\thelist_contours10m_gda94.shp"</Process><Process ToolSource="C:\Program Files\ArcGIS\ArcToolbox\Toolboxes\Data Management Tools.tbx\AddSpatialIndex" Date="20090901" Time="051719">AddSpatialIndex "\\hamster\gisdata\LISTData\Contours\Contours 10m\thelist_contours10m_gda94.shp" 0 0 0 "\\hamster\gisdata\LISTData\Contours\Contours 10m\thelist_contours10m_gda94.shp"</Process><Process ToolSource="C:\Program Files\ArcGIS\ArcToolbox\Toolboxes\Data Management Tools.tbx\RemoveSpatialIndex" Date="20090902" Time="050038">RemoveSpatialIndex "\\hamster\gisdata\LISTData\Contours\Contours 10m\thelist_contours10m_gda94.shp" "\\hamster\gisdata\LISTData\Contours\Contours 10m\thelist_contours10m_gda94.shp"</Process><Process ToolSource="C:\Program Files\ArcGIS\ArcToolbox\Toolboxes\Data Management Tools.tbx\AddSpatialIndex" Date="20090902" Time="051702">AddSpatialIndex "\\hamster\gisdata\LISTData\Contours\Contours 10m\thelist_contours10m_gda94.shp" 0 0 0 "\\hamster\gisdata\LISTData\Contours\Contours 10m\thelist_contours10m_gda94.shp"</Process><Process ToolSource="C:\Program Files\ArcGIS\ArcToolbox\Toolboxes\Data Management Tools.tbx\RemoveSpatialIndex" Date="20090903" Time="050035">RemoveSpatialIndex "\\hamster\gisdata\LISTData\Contours\Contours 10m\thelist_contours10m_gda94.shp" "\\hamster\gisdata\LISTData\Contours\Contours 10m\thelist_contours10m_gda94.shp"</Process><Process ToolSource="C:\Program Files\ArcGIS\ArcToolbox\Toolboxes\Data Management Tools.tbx\AddSpatialIndex" Date="20090903" Time="051642">AddSpatialIndex "\\hamster\gisdata\LISTData\Contours\Contours 10m\thelist_contours10m_gda94.shp" 0 0 0 "\\hamster\gisdata\LISTData\Contours\Contours 10m\thelist_contours10m_gda94.shp"</Process><Process ToolSource="C:\Program Files\ArcGIS\ArcToolbox\Toolboxes\Data Management Tools.tbx\RemoveSpatialIndex" Date="20090904" Time="050034">RemoveSpatialIndex "\\hamster\gisdata\LISTData\Contours\Contours 10m\thelist_contours10m_gda94.shp" "\\hamster\gisdata\LISTData\Contours\Contours 10m\thelist_contours10m_gda94.shp"</Process><Process ToolSource="C:\Program Files\ArcGIS\ArcToolbox\Toolboxes\Data Management Tools.tbx\AddSpatialIndex" Date="20090904" Time="051705">AddSpatialIndex "\\hamster\gisdata\LISTData\Contours\Contours 10m\thelist_contours10m_gda94.shp" 0 0 0 "\\hamster\gisdata\LISTData\Contours\Contours 10m\thelist_contours10m_gda94.shp"</Process><Process ToolSource="C:\Program Files\ArcGIS\ArcToolbox\Toolboxes\Data Management Tools.tbx\RemoveSpatialIndex" Date="20090905" Time="050035">RemoveSpatialIndex "\\hamster\gisdata\LISTData\Contours\Contours 10m\thelist_contours10m_gda94.shp" "\\hamster\gisdata\LISTData\Contours\Contours 10m\thelist_contours10m_gda94.shp"</Process><Process ToolSource="C:\Program Files\ArcGIS\ArcToolbox\Toolboxes\Data Management Tools.tbx\AddSpatialIndex" Date="20090905" Time="051654">AddSpatialIndex "\\hamster\gisdata\LISTData\Contours\Contours 10m\thelist_contours10m_gda94.shp" 0 0 0 "\\hamster\gisdata\LISTData\Contours\Contours 10m\thelist_contours10m_gda94.shp"</Process><Process ToolSource="C:\Program Files\ArcGIS\ArcToolbox\Toolboxes\Data Management Tools.tbx\RemoveSpatialIndex" Date="20090906" Time="050034">RemoveSpatialIndex "\\hamster\gisdata\LISTData\Contours\Contours 10m\thelist_contours10m_gda94.shp" "\\hamster\gisdata\LISTData\Contours\Contours 10m\thelist_contours10m_gda94.shp"</Process><Process ToolSource="C:\Program Files\ArcGIS\ArcToolbox\Toolboxes\Data Management Tools.tbx\AddSpatialIndex" Date="20090906" Time="051728">AddSpatialIndex "\\hamster\gisdata\LISTData\Contours\Contours 10m\thelist_contours10m_gda94.shp" 0 0 0 "\\hamster\gisdata\LISTData\Contours\Contours 10m\thelist_contours10m_gda94.shp"</Process><Process ToolSource="C:\Program Files\ArcGIS\ArcToolbox\Toolboxes\Data Management Tools.tbx\RemoveSpatialIndex" Date="20090907" Time="050036">RemoveSpatialIndex "\\hamster\gisdata\LISTData\Contours\Contours 10m\thelist_contours10m_gda94.shp" "\\hamster\gisdata\LISTData\Contours\Co
[truncated: 613,787 more chars]
