# Supplementary material for: Impact of rising sea levels on Australian fur seals
Source: PeerJ. 2018 Oct 16;6:e5786. doi: 10.7717/peerj.5786 (PMC6195111; doi:10.7717/peerj.5786)
Supplement: Supplemental Information 10 [file peerj-06-5786-s010.zip › West Moncoeur Rocks GIS files/west_cont_10cm.shp.xml]

<?xml version="1.0" encoding="UTF-8"?>
<metadata xml:lang="en"><Esri><CreaDate>20121211</CreaDate><CreaTime>10421100</CreaTime><ArcGISFormat>1.0</ArcGISFormat><SyncOnce>TRUE</SyncOnce><DataProperties><lineage><Process ToolSource="C:\Program Files (x86)\ArcGIS\Desktop10.0\ArcToolbox\Toolboxes\Spatial Analyst Tools.tbx\Contour" Date="20121211" Time="104211">Contour west_rast "X:\gis-users\Lachie Mclean\AFS_colonies\West Moncoeur Rocks\west_cont_10cm.shp" 0.1 0 1</Process></lineage></DataProperties></Esri></metadata>
