# Supplementary material for: Impact of rising sea levels on Australian fur seals
Source: PeerJ. 2018 Oct 16;6:e5786. doi: 10.7717/peerj.5786 (PMC6195111; doi:10.7717/peerj.5786)
Supplement: Supplemental Information 10 [file peerj-06-5786-s010.zip › West Moncoeur Rocks GIS files/west_rast.aux.xml]

<PAMDataset>
  <SRS>PROJCS[&quot;Map Grid of Australia Zone 55, using GDA94 datum&quot;,GEOGCS[&quot;GDA94&quot;,DATUM[&quot;Geocentric_Datum_of_Australia_1994&quot;,SPHEROID[&quot;Geodetic_Reference_System_of_1980&quot;,6378137.0,298.2572221009113]],PRIMEM[&quot;Greenwich&quot;,0.0],UNIT[&quot;Degree&quot;,0.0174532925199433]],PROJECTION[&quot;Transverse_Mercator&quot;],PARAMETER[&quot;false_easting&quot;,500000.0],PARAMETER[&quot;false_northing&quot;,10000000.0],PARAMETER[&quot;central_meridian&quot;,147.0],PARAMETER[&quot;scale_factor&quot;,0.9996],PARAMETER[&quot;latitude_of_origin&quot;,0.0],UNIT[&quot;Meter&quot;,1.0]]</SRS>
  <PAMRasterBand band="1">
    <Description>west_rast</Description>
  </PAMRasterBand>
</PAMDataset>
