# Supplementary material for: Impact of rising sea levels on Australian fur seals
Source: PeerJ. 2018 Oct 16;6:e5786. doi: 10.7717/peerj.5786 (PMC6195111; doi:10.7717/peerj.5786)
Supplement: Supplemental Information 11 [file peerj-06-5786-s011.zip]

Archive with 81 entries (75 files):
- Wright Rocks GIS files/
- Wright Rocks GIS files/.DS_Store
- __MACOSX/
- __MACOSX/Wright Rocks GIS files/
- __MACOSX/Wright Rocks GIS files/._.DS_Store
- Wright Rocks GIS files/CBA.dbf
- Wright Rocks GIS files/CBA.prj
- Wright Rocks GIS files/CBA.sbn
- Wright Rocks GIS files/CBA.sbx
- Wright Rocks GIS files/CBA.shp
- Wright Rocks GIS files/CBA.shp.xml
- Wright Rocks GIS files/CBA.shx
- Wright Rocks GIS files/current_breeding.dbf
- Wright Rocks GIS files/current_breeding.prj
- Wright Rocks GIS files/current_breeding.sbn
- Wright Rocks GIS files/current_breeding.sbx
- Wright Rocks GIS files/current_breeding.shp
- Wright Rocks GIS files/current_breeding.shp.xml
- Wright Rocks GIS files/current_breeding.shx
- Wright Rocks GIS files/info/
- Wright Rocks GIS files/info/arc.dir
- Wright Rocks GIS files/info/arc0000.dat
- Wright Rocks GIS files/info/arc0000.nit
- Wright Rocks GIS files/info/arc0001.dat
- Wright Rocks GIS files/info/arc0001.nit
- Wright Rocks GIS files/log
- Wright Rocks GIS files/PBA.dbf
- Wright Rocks GIS files/PBA.prj
- Wright Rocks GIS files/PBA.sbn
- Wright Rocks GIS files/PBA.sbx
- Wright Rocks GIS files/PBA.shp
- Wright Rocks GIS files/PBA.shx
- Wright Rocks GIS files/potential_breeding.dbf
- Wright Rocks GIS files/potential_breeding.prj
- Wright Rocks GIS files/potential_breeding.sbn
- Wright Rocks GIS files/potential_breeding.sbx
- Wright Rocks GIS files/potential_breeding.shp
- Wright Rocks GIS files/potential_breeding.shx
- Wright Rocks GIS files/Thumbs.db
- Wright Rocks GIS files/wright_contour.dbf
- Wright Rocks GIS files/wright_contour.prj
- Wright Rocks GIS files/wright_contour.sbn
- Wright Rocks GIS files/wright_contour.sbx
- Wright Rocks GIS files/wright_contour.shp
- Wright Rocks GIS files/wright_contour.shp.xml
- Wright Rocks GIS files/wright_contour.shx
- Wright Rocks GIS files/WRIGHT_CONTOUR_0.cpg
- Wright Rocks GIS files/wright_contour_0.dbf
- Wright Rocks GIS files/wright_contour_0.prj
- Wright Rocks GIS files/wright_contour_0.sbn
- Wright Rocks GIS files/wright_contour_0.sbx
- Wright Rocks GIS files/wright_contour_0.shp
- Wright Rocks GIS files/wright_contour_0.shx
- Wright Rocks GIS files/wright_elev.dbf
- Wright Rocks GIS files/wright_elev.prj
- Wright Rocks GIS files/wright_elev.sbn
- Wright Rocks GIS files/wright_elev.sbx
- Wright Rocks GIS files/wright_elev.shp
- Wright Rocks GIS files/wright_elev.shx
- Wright Rocks GIS files/wright_rast/
- Wright Rocks GIS files/wright_rast/dblbnd.adf
- Wright Rocks GIS files/wright_rast/hdr.adf
- Wright Rocks GIS files/wright_rast/metadata.xml
- Wright Rocks GIS files/wright_rast/prj.adf
- Wright Rocks GIS files/wright_rast/sta.adf
- Wright Rocks GIS files/wright_rast/w001001.adf
- Wright Rocks GIS files/wright_rast/w001001x.adf
- Wright Rocks GIS files/wright_rast.aux.xml
- Wright Rocks GIS files/wright_rock.mxd
- Wright Rocks GIS files/wright_tin/
- Wright Rocks GIS files/wright_tin/metadata.xml
- Wright Rocks GIS files/wright_tin/prj.adf
- Wright Rocks GIS files/wright_tin/tdenv9.adf
- Wright Rocks GIS files/wright_tin/tedg.adf
- Wright Rocks GIS files/wright_tin/thul.adf
- Wright Rocks GIS files/wright_tin/tmsk.adf
- Wright Rocks GIS files/wright_tin/tmsx.adf
- Wright Rocks GIS files/wright_tin/tnod.adf
- Wright Rocks GIS files/wright_tin/tnodinfo.adf
- Wright Rocks GIS files/wright_tin/tnxy.adf
- Wright Rocks GIS files/wright_tin/tnz.adf
