# Supplementary material for: Impact of rising sea levels on Australian fur seals
Source: PeerJ. 2018 Oct 16;6:e5786. doi: 10.7717/peerj.5786 (PMC6195111; doi:10.7717/peerj.5786)
Supplement: Supplemental Information 11 [file peerj-06-5786-s011.zip › Wright Rocks GIS files/info/arc0001.dat]

../wright_rast/sta.adf                                                          
