# Supplementary material for: Impact of rising sea levels on Australian fur seals
Source: PeerJ. 2018 Oct 16;6:e5786. doi: 10.7717/peerj.5786 (PMC6195111; doi:10.7717/peerj.5786)
Supplement: Supplemental Information 11 [file peerj-06-5786-s011.zip › Wright Rocks GIS files/wright_rast/metadata.xml]

<?xml version="1.0" encoding="UTF-8"?>
<metadata xml:lang="en"><Esri><CreaDate>20121210</CreaDate><CreaTime>13275300</CreaTime><ArcGISFormat>1.0</ArcGISFormat><SyncOnce>TRUE</SyncOnce><DataProperties><lineage><Process ToolSource="C:\Program Files (x86)\ArcGIS\Desktop10.0\ArcToolbox\Toolboxes\3D Analyst Tools.tbx\TopoToRaster" Date="20121210" Time="132753">TopoToRaster "wright_contour Contour Contour" "X:\gis-users\Lachie Mclean\AFS_colonies\Wright Rocks\wright_rast" 7.15653007341643E-06 "147.539160087417 -39.5935852800251 147.543549523987 -39.5917961475067" 20 # # ENFORCE CONTOUR 40 # 1 0 # # # # # #</Process></lineage></DataProperties></Esri></metadata>
