# Supplementary material for: Impact of rising sea levels on Australian fur seals
Source: PeerJ. 2018 Oct 16;6:e5786. doi: 10.7717/peerj.5786 (PMC6195111; doi:10.7717/peerj.5786)
Supplement: Supplemental Information 11 [file peerj-06-5786-s011.zip › Wright Rocks GIS files/wright_rast/prj.adf]

Projection    GEOGRAPHIC
Datum         GDA94
Spheroid      GRS80
Units         DD
Zunits        NO
Parameters    
