# Supplementary material for: Impact of rising sea levels on Australian fur seals
Source: PeerJ. 2018 Oct 16;6:e5786. doi: 10.7717/peerj.5786 (PMC6195111; doi:10.7717/peerj.5786)
Supplement: Supplemental Information 11 [file peerj-06-5786-s011.zip › Wright Rocks GIS files/wright_rast.aux.xml]

<PAMDataset>
  <PAMRasterBand band="1">
    <Description>wright_rast</Description>
    <Histograms>
      <HistItem>
        <HistMin>-6.347896099090576</HistMin>
        <HistMax>36.04714202880859</HistMax>
        <BucketCount>256</BucketCount>
        <IncludeOutOfRange>1</IncludeOutOfRange>
        <Approximate>0</Approximate>
        <HistCounts>71|130|173|235|463|585|691|768|831|905|926|948|968|996|1063|1119|1148|1211|1234|1242|1251|1280|1273|1294|1279|1337|1347|1426|1518|1537|1669|1778|1894|2024|2206|2475|2820|3489|3542|2232|1940|1716|1619|1508|1458|1399|1345|1304|1279|1241|1183|1150|1146|1106|1119|1072|1068|1055|1050|1043|1056|1016|1039|1068|1058|1126|1151|1259|1702|1244|1181|1049|992|958|882|895|863|837|850|820|800|791|785|749|726|721|723|679|710|669|656|648|660|654|608|696|675|669|982|653|660|551|538|518|504|470|463|442|429|442|405|401|407|392|398|385|372|370|381|365|360|368|371|367|412|354|431|444|682|508|535|525|498|504|530|545|550|516|528|553|534|570|514|547|521|520|499|466|428|418|356|344|340|291|288|269|236|211|276|160|187|173|150|106|103|129|134|103|100|126|110|112|108|114|125|88|121|112|127|90|119|115|111|110|120|140|136|108|226|93|156|161|163|156|183|144|189|165|174|172|188|167|192|168|187|190|187|182|195|197|197|208|208|214|226|231|237|268|368|255|269|239|227|233|170|143|137|125|115|106|92|92|82|82|80|83|72|64|64|66|61|68|67|64|56|56|69|71|102|129|129|116|88|81|50|1</HistCounts>
      </HistItem>
    </Histograms>
    <Metadata>
      <MDI key="STATISTICS_MINIMUM">-6.3478960990906</MDI>
      <MDI key="STATISTICS_MAXIMUM">36.047142028809</MDI>
      <MDI key="STATISTICS_MEAN">6.0904158650138</MDI>
      <MDI key="STATISTICS_STDDEV">9.2209103661773</MDI>
    </Metadata>
  </PAMRasterBand>
</PAMDataset>
