# Supplementary material for: Impact of rising sea levels on Australian fur seals
Source: PeerJ. 2018 Oct 16;6:e5786. doi: 10.7717/peerj.5786 (PMC6195111; doi:10.7717/peerj.5786)
Supplement: Supplemental Information 12 [file peerj-06-5786-s012.zip]

Archive with 41 entries (37 files):
- Coastline and Bathymetry Data/
- Coastline and Bathymetry Data/.DS_Store
- __MACOSX/
- __MACOSX/Coastline and Bathymetry Data/
- __MACOSX/Coastline and Bathymetry Data/._.DS_Store
- Coastline and Bathymetry Data/bs_bathy.dbf
- Coastline and Bathymetry Data/bs_bathy.prj
- Coastline and Bathymetry Data/bs_bathy.sbn
- Coastline and Bathymetry Data/bs_bathy.sbx
- Coastline and Bathymetry Data/bs_bathy.shp
- Coastline and Bathymetry Data/bs_bathy.shp.xml
- Coastline and Bathymetry Data/bs_bathy.shx
- Coastline and Bathymetry Data/control points.dbf
- Coastline and Bathymetry Data/control points.prj
- Coastline and Bathymetry Data/control points.sbn
- Coastline and Bathymetry Data/control points.sbx
- Coastline and Bathymetry Data/control points.shp
- Coastline and Bathymetry Data/control points.shx
- Coastline and Bathymetry Data/info/
- Coastline and Bathymetry Data/info/arc.dir
- Coastline and Bathymetry Data/tas_border.dbf
- Coastline and Bathymetry Data/tas_border.prj
- Coastline and Bathymetry Data/tas_border.sbn
- Coastline and Bathymetry Data/tas_border.sbx
- Coastline and Bathymetry Data/tas_border.shp
- Coastline and Bathymetry Data/tas_border.shp.xml
- Coastline and Bathymetry Data/tas_border.shx
- Coastline and Bathymetry Data/Thumbs.db
- Coastline and Bathymetry Data/vic_border.dbf
- Coastline and Bathymetry Data/vic_border.prj
- Coastline and Bathymetry Data/vic_border.sbn
- Coastline and Bathymetry Data/vic_border.sbx
- Coastline and Bathymetry Data/vic_border.shp
- Coastline and Bathymetry Data/vic_border.shp.xml
- Coastline and Bathymetry Data/vic_border.shx
- Coastline and Bathymetry Data/vic_coastline.dbf
- Coastline and Bathymetry Data/vic_coastline.prj
- Coastline and Bathymetry Data/vic_coastline.sbn
- Coastline and Bathymetry Data/vic_coastline.sbx
- Coastline and Bathymetry Data/vic_coastline.shp
- Coastline and Bathymetry Data/vic_coastline.shx
