# Supplementary material for: Impact of rising sea levels on Australian fur seals
Source: PeerJ. 2018 Oct 16;6:e5786. doi: 10.7717/peerj.5786 (PMC6195111; doi:10.7717/peerj.5786)
Supplement: Supplemental Information 13 [file peerj-06-5786-s013.xlsx]

## Sheet: B1 Scenario
Colony	Coastline Point Number	Present Day				2025				2050				2100
		1-in-10 year (m AHD)	1-in-50 year (m AHD)	1-in-100 year (m AHD)	1-in-250 year (m AHD)	1-in-10 year (m AHD)	1-in-50 year (m AHD)	1-in-100 year (m AHD)	1-in-250 year (m AHD)	1-in-10 year (m AHD)	1-in-50 year (m AHD)	1-in-100 year (m AHD)	1-in-250 year (m AHD)	1-in-10 year (m AHD)	1-in-50 year (m AHD)	1-in-100 year (m AHD)	1-in-250 year (m AHD)
Cape Bridgewater (141.399242, -38.371456)	11520	0.756112	0.868499	0.916956	0.980828	0.814113	0.926678	0.975109	1.03898	0.895514	1.0086	1.05715	1.12109	1.0958	1.21631	1.26579	1.33024
Lady Julia Percy (141.999030, -38.417688)	11565	0.757258	0.874433	0.92485	0.991397	0.81524	0.93245	0.982893	1.04944	0.896405	1.01423	1.06474	1.13133	1.09546	1.21997	1.27145	1.33868
Seal Rocks (145.099407, -38.526307)	224	1.64533	1.78224	1.84114	1.91904	1.7031	1.84002	1.89902	1.97701	1.7835	1.92094	1.97991	2.05795	1.97788	2.12058	2.18026	2.25868
Kanowna Island (146.311807, -39.155264)	364	1.54526	1.67955	1.73748	1.81396	1.60304	1.73753	1.79542	1.87182	1.68354	1.81847	1.87644	1.95293	1.87844	2.01882	2.07749	2.15446
Rag Island (146.680717, -38.954650)	384	1.33241	1.45038	1.50124	1.56843	1.39026	1.5085	1.55929	1.62657	1.47145	1.59011	1.64107	1.70832	1.67022	1.79583	1.84758	1.91537
The Skerries (149.516536, -37.753479)	606	1.19669	1.30878	1.35712	1.42083	1.25471	1.36697	1.41528	1.47899	1.33611	1.4489	1.49733	1.56112	1.53648	1.65674	1.70609	1.77039
Moriarty Rocks (148.276068, -40.579960)	12493	1.15379	1.26162	1.30808	1.36938	1.21178	1.31971	1.36632	1.42767	1.29347	1.40206	1.44857	1.50992	1.49504	1.6115	1.65906	1.72113
Tenth Island (146.985172, -40.942240)	12562	1.61176	1.73407	1.78668	1.85623	1.6696	1.79203	1.84472	1.91427	1.75056	1.87356	1.92627	1.99587	1.94839	2.07766	2.13113	2.20123
Judgement Rocks (147.125325, -39.508739)	368	1.44163	1.57025	1.62577	1.69888	1.49944	1.62828	1.68372	1.75692	1.58011	1.70942	1.765	1.83819	1.77645	1.91152	1.96777	2.04145
West Moncoeur Island (146.506014, -39.232269)	368	1.44163	1.57025	1.62577	1.69888	1.49944	1.62828	1.68372	1.75692	1.58011	1.70942	1.765	1.83819	1.77645	1.91152	1.96777	2.04145
Reid Rocks (144.155228, -40.244373)	11653	1.19019	1.30546	1.355	1.42033	1.24825	1.36352	1.41307	1.47851	1.32946	1.44539	1.49502	1.56041	1.52907	1.65196	1.70254	1.7686
Wright Rocks (147.550000, -39.583333)	374	1.3626	1.48267	1.53438	1.60264	1.42043	1.54061	1.59238	1.6606	1.50153	1.62228	1.67408	1.74239	1.69978	1.82716	1.87967	1.9486
Double Rocks (147.887861, -40.364301)	12500	1.26603	1.37725	1.42516	1.48836	1.32404	1.43541	1.48328	1.54657	1.4055	1.51743	1.56544	1.62868	1.60612	1.72558	1.77455	1.8384

## Sheet: A1B Scenario
Location	Coastline Point Number	Present Day				2025				250				2100
		1-in-10 year (m AHD)	1-in-50 year (m AHD)	1-in-100 year (m AHD)	1-in-250 year (m AHD)	1-in-10 year (m AHD)	1-in-50 year (m AHD)	1-in-100 year (m AHD)	1-in-250 year (m AHD)	1-in-10 year (m AHD)	1-in-50 year (m AHD)	1-in-100 year (m AHD)	1-in-250 year (m AHD)	1-in-10 year (m AHD)	1-in-50 year (m AHD)	1-in-100 year (m AHD)	1-in-250 year (m AHD)
Cape Bridgewater (141.399242, -38.371456)	11520	0.756112	0.868499	0.916956	0.980828	0.813417	0.926073	0.974499	1.03841	0.919102	1.03305	1.08157	1.14573	1.22195	1.35391	1.40501	1.47038
Lady Julia Percy (141.999030, -38.417688)	11565	0.757258	0.874433	0.92485	0.991397	0.814525	0.931777	0.982232	1.04884	0.919762	1.03831	1.08886	1.1557	1.22089	1.35629	1.40909	1.47724
Seal Rocks (145.099407, -38.526307)	224	1.64533	1.78224	1.84114	1.91904	1.70226	1.8393	1.8983	1.97628	1.80625	1.94431	2.00337	2.0813	2.10043	2.25136	2.31218	2.39114
Kanowna Island (146.311807, -39.155264)	364	1.54526	1.67955	1.73748	1.81396	1.60222	1.73681	1.79469	1.87106	1.70637	1.84185	1.89976	1.97643	2.0014	2.15015	2.20991	2.28757
Rag Island (146.680717, -38.954650)	384	1.33241	1.45038	1.50124	1.56843	1.38955	1.50787	1.55867	1.62593	1.49497	1.61436	1.66535	1.73257	1.79569	1.93165	1.98498	2.05355
The Skerries (149.516536, -37.753479)	606	1.19669	1.30878	1.35712	1.42083	1.25402	1.36637	1.41467	1.47842	1.35969	1.47339	1.52178	1.58577	1.6627	1.79444	1.84542	1.91065
Moriarty Rocks (148.276068, -40.579960)	12493	1.15379	1.26162	1.30808	1.36938	1.21109	1.31917	1.36575	1.42712	1.31736	1.42676	1.47338	1.5349	1.62184	1.75052	1.79983	1.86301
Tenth Island (146.985172, -40.942240)	12562	1.61176	1.73407	1.78668	1.85623	1.6689	1.79132	1.84404	1.91359	1.77394	1.89744	1.95009	2.01974	2.07318	2.21233	2.26725	2.33809
Judgement Rocks (147.125325, -39.508739)	368	1.44163	1.57025	1.62577	1.69888	1.4987	1.62759	1.683	1.75623	1.60325	1.73312	1.7886	1.86191	1.90017	2.04447	2.10188	2.17635
West Moncoeur Island (146.506014, -39.232269)	368	1.44163	1.57025	1.62577	1.69888	1.4987	1.62759	1.683	1.75623	1.60325	1.73312	1.7886	1.86191	1.90017	2.04447	2.10188	2.17635
Reid Rocks (144.155228, -40.244373)	11653	1.19019	1.30546	1.355	1.42033	1.24757	1.36287	1.41242	1.47791	1.35312	1.4695	1.51923	1.58494	1.65495	1.78872	1.8408	1.90784
Wright Rocks (147.550000, -39.583333)	374	1.3626	1.48267	1.53438	1.60264	1.4197	1.53991	1.59169	1.65992	1.52496	1.64632	1.6981	1.76655	1.82496	1.96245	2.01653	2.0862
Double Rocks (147.887861, -40.364301)	12500	1.26603	1.37725	1.42516	1.48836	1.32335	1.4348	1.48266	1.54599	1.42915	1.54185	1.58982	1.65335	1.73246	1.86355	1.91418	1.97895

## Sheet: A1F1 Scenario
Location	Coastline Point Number	Present Day				2025				250				2100
		1-in-10 year (m AHD)	1-in-50 year (m AHD)	1-in-100 year (m AHD)	1-in-250 year (m AHD)	1-in-10 year (m AHD)	1-in-50 year (m AHD)	1-in-100 year (m AHD)	1-in-250 year (m AHD)	1-in-10 year (m AHD)	1-in-50 year (m AHD)	1-in-100 year (m AHD)	1-in-250 year (m AHD)	1-in-10 year (m AHD)	1-in-50 year (m AHD)	1-in-100 year (m AHD)	1-in-250 year (m AHD)
Cape Bridgewater (141.399242, -38.371456)	11520	0.756112	0.868499	0.916956	0.980828	0.812877	0.925589	0.974009	1.03795	0.924599	1.03865	1.08732	1.15136	1.37331	1.52158	1.57537	1.64235
Lady Julia Percy (141.999030, -38.417688)	11565	0.757258	0.874433	0.92485	0.991397	0.813978	0.931247	0.981709	1.04836	0.925208	1.04394	1.09456	1.16122	1.37187	1.52276	1.57807	1.64755
Seal Rocks (145.099407, -38.526307)	224	1.64533	1.78224	1.84114	1.91904	1.70165	1.83876	1.89776	1.97572	1.8112	1.94942	2.00857	2.08663	2.24971	2.41298	2.47559	2.55561
Kanowna Island (146.311807, -39.155264)	364	1.54526	1.67955	1.73748	1.81396	1.60162	1.73626	1.79413	1.87048	1.71135	1.84715	1.90518	1.98168	2.15089	2.31242	2.37407	2.45267
Rag Island (146.680717, -38.954650)	384	1.33241	1.45038	1.50124	1.56843	1.38904	1.50738	1.55819	1.62544	1.50013	1.61977	1.67081	1.73815	1.94656	2.09793	2.15362	2.22357
The Skerries (149.516536, -37.753479)	606	1.19669	1.30878	1.35712	1.42083	1.25348	1.36589	1.41419	1.47796	1.36522	1.47897	1.52753	1.59141	1.81408	1.9622	2.01587	2.08271
Moriarty Rocks (148.276068, -40.579960)	12493	1.15379	1.26162	1.30808	1.36938	1.21055	1.31872	1.36529	1.42667	1.32284	1.4325	1.47909	1.54058	1.77359	1.91947	1.97171	2.03645
Tenth Island (146.985172, -40.942240)	12562	1.61176	1.73407	1.78668	1.85623	1.66836	1.79077	1.84351	1.91306	1.77909	1.90291	1.95575	2.02541	2.22372	2.37752	2.4347	2.50684
Judgement Rocks (147.125325, -39.508739)	368	1.44163	1.57025	1.62577	1.69888	1.49815	1.62706	1.68245	1.75571	1.60834	1.73843	1.79406	1.86734	2.05017	2.20799	2.2675	2.34309
West Moncoeur Island (146.506014, -39.232269)	368	1.44163	1.57025	1.62577	1.69888	1.49815	1.62706	1.68245	1.75571	1.60834	1.73843	1.79406	1.86734	2.05017	2.20799	2.2675	2.34309
Reid Rocks (144.155228, -40.244373)	11653	1.19019	1.30546	1.355	1.42033	1.24705	1.36236	1.41191	1.47744	1.35843	1.47524	1.52499	1.59046	1.80607	1.95582	2.01033	2.07879
Wright Rocks (147.550000, -39.583333)	374	1.3626	1.48267	1.53438	1.60264	1.41917	1.53943	1.59116	1.65944	1.53008	1.65177	1.70369	1.77207	1.97567	2.12817	2.18459	2.2556
Double Rocks (147.887861, -40.364301)	12500	1.26603	1.37725	1.42516	1.48836	1.32282	1.43431	1.48216	1.54552	1.43467	1.54758	1.59571	1.65901	1.88392	2.03155	2.08493	2.15124
