# Supplementary material for: Impact of rising sea levels on Australian fur seals
Source: PeerJ. 2018 Oct 16;6:e5786. doi: 10.7717/peerj.5786 (PMC6195111; doi:10.7717/peerj.5786)
Supplement: Supplemental Information 14 [file peerj-06-5786-s014.xlsx]

## Sheet: Densities
Site		Live Pups	Pups Production	Total Seals	Current Breeding Area (m2)			Potential Breeding Area (m2)			Density (pup per m2)
Double Rocks		51	60	270	15183.9			15183.9			0.00395156
Cape Bridgewater		7	8	37	19042.7			109043			0.000420108
Wright Rock		130	150	690	8413.88			26508.7			0.0178277		0.00565853
Rag Island		277	330	1500	13188			62694.1			0.0250228		0.00526365
Reid Rocks		886	1000	4700	22787.1			23960.8			0.0438845		0.0417348
West Moncoeur Rocks		204	240	1100	3734.9			3734.9			0.0642587		0.0642587
Moriarty Rocks		598	700	3200	9691.87			9691.87			0.0722255		0.0722255
Kanowna Island		2913	3400	15000	47108.3			231089			0.0721741		0.014713
Lady Julia Percy Island		5574	6600	30000	42305.4			1.24418e+06			0.156009		0.0053047
The Skerries		2705	3200	14000	18189.6			18189.6			0.175924		0.175924
Tenth Island		448	530	1800	1438.6			1438.6			0.368414		0.368414
Judgement Rocks		2387	2800	13000	5684.66			8146.21			0.492554		0.343718
Seal Rocks		5660	6700	30000	11353.4			22726.9			0.590132		0.294805
												0.188948
		Densities NZfs (pup per m2)		Densities CaliSl (pup per m2)		Densities SAFS (pup per m2)
		0.0058		0.0133		0.966		De Villiers & Roux 1992
		0.1653		0.0231		0.436
				0.0357		0.53		Stewardson 1999
				0.0392		0.162		Kirkman 2007
				0.0408		0.511
				0.0563		0.174
				0.067		0.149
				0.0707		0.355
				0.0811		0.244
				0.1038		0.218
				0.1203		0.687
				0.1374		0.693
						0.924
						0.4
						0.832
						0.661
						0.204
							0.443857
	Seal Rocks	5660	6700
	Lady Julia Percy Island	5574	6600
	Kanowna Island	2913	3400
	The Skerries	2705	3200
	Judgement Rocks	2387	2800
	Reid Rocks	886	1000
	Moriarty Rocks	598	700
	Tenth Island	448	530
	Rag Island	277	330
	West Moncoeur Rocks	204	240
	Wright Rock	130	150

## Sheet: Tenth Island
Tenth Island								Storm Surge Data
Inundation (m)	Current Breeding Area (m2)	Habitat Loss (%)	Density (pup per m2)	Potential Breeding Area (m2)	Habitat Loss (%)	Density (pup per m2)		B1 Scenario
0	1438.6	0	0.368414	1438.6	0	0.368414		Average Recurrance Interval (years)	2012	2025	2050	2100
0.1	1438.6	0	0.368414	1438.6	0	0.368414		10	1.61176	1.66836	1.75056	1.94839
0.2	1438.6	0	0.368414	1438.6	0	0.368414		50	1.73407	1.79077	1.87356	2.07766
0.3	1438.6	0	0.368414	1438.6	0	0.368414		100	1.78668	1.84351	1.92627	2.13113
0.4	1438.6	0	0.368414	1438.6	0	0.368414		250	1.85623	1.91306	1.99587	2.20123
0.5	1434.04	0.00316975	0.369585	1434.04	0.00316975	0.369585		A1B Scenario
0.6	1432.07	0.00453914	0.370094	1432.07	0.00453914	0.370094		Average Recurrance Interval (years)	2012	2025	2050	2100
0.7	1429.77	0.00613791	0.370689	1429.77	0.00613791	0.370689		10	1.61176	1.6689	1.77394	2.07318
0.8	1427.08	0.00800779	0.371388	1427.08	0.00800779	0.371388		50	1.73407	1.79132	1.89744	2.21233
0.9	1423.47	0.0105172	0.37233	1423.47	0.0105172	0.37233		100	1.78668	1.84404	1.95009	2.26725
1	1418.76	0.0137912	0.373566	1418.76	0.0137912	0.373566		250	1.85623	1.91359	2.01974	2.33809
1.1	1413.19	0.017663	0.375038	1413.19	0.017663	0.375038		A1FI Scenario
1.2	1405.96	0.0226887	0.376967	1405.96	0.0226887	0.376967		Average Recurrance Interval (years)	2012	2025	2050	2100
1.3	1397.4	0.028639	0.379276	1397.4	0.028639	0.379276		10	1.61176	1.6696	1.77909	2.22372
1.4	1385.94	0.036605	0.382412	1385.94	0.036605	0.382412		50	1.73407	1.79203	1.90291	2.37752
1.5	1356.17	0.0572988	0.390806	1356.17	0.0572988	0.390806		100	1.78668	1.84472	1.95575	2.4347
1.6	1331.18	0.0746698	0.398143	1331.18	0.0746698	0.398143		250	1.85623	1.91427	2.02541	2.50684
1.7	1309.57	0.0896914	0.404713	1309.57	0.0896914	0.404713		A1FI Scenario + Wave Runup and Setup
1.8	1287.87	0.104775	0.411532	1287.87	0.104775	0.411532		Average Recurrance Interval (years)	2012	2025	2050	2100
1.9	1261.09	0.123391	0.420271	1261.09	0.123391	0.420271		10	2.71176	2.7696	2.87908	3.32372
2	1205.06	0.162338	0.439812	1205.06	0.162338	0.439812		50	2.83407	2.89203	3.00291	3.47752
2.1	1127.97	0.215925	0.469871	1127.97	0.215925	0.469871		100	2.88668	2.94472	3.05575	3.5347
2.2	1076.75	0.251529	0.492222	1076.75	0.251529	0.492222		250	2.95623	3.01427	3.12541	3.60684
2.3	1027.79	0.285562	0.51567	1027.79	0.285562	0.51567
2.4	979.53	0.319109	0.541076	979.53	0.319109	0.541076
2.5	951.1	0.338871	0.55725	951.1	0.338871	0.55725
2.6	925.59	0.356604	0.572608	925.59	0.356604	0.572608
2.7	901.82	0.373127	0.5877	901.82	0.373127	0.5877
2.8	875.13	0.391679	0.605624	875.13	0.391679	0.605624
2.9	837.4	0.417906	0.632911	837.4	0.417906	0.632911
3	744.01	0.482824	0.712356	744.01	0.482824	0.712356
3.1	645.45	0.551335	0.821133	645.45	0.551335	0.821133
3.2	584.21	0.593904	0.907208	584.21	0.593904	0.907208
3.3	542.42	0.622953	0.977103	542.42	0.622953	0.977103
3.4	508.45	0.646566	1.04238	508.45	0.646566	1.04238
3.5	476.49	0.668782	1.1123	476.49	0.668782	1.1123
3.6	447.57	0.688885	1.18417	447.57	0.688885	1.18417
3.7	417.19	0.710003	1.2704	417.19	0.710003	1.2704
3.8	398.22	0.723189	1.33092	398.22	0.723189	1.33092
3.9	377.85	0.737349	1.40267	377.85	0.737349	1.40267
4	350.32	0.756485	1.5129	350.32	0.756485	1.5129
4.1	324.9	0.774155	1.63127	324.9	0.774155	1.63127
4.2	307.54	0.786223	1.72335	307.54	0.786223	1.72335
4.3	291.1	0.79765	1.82068	291.1	0.79765	1.82068
4.4	277.5	0.807104	1.90991	277.5	0.807104	1.90991
4.5	266.63	0.81466	1.98777	266.63	0.81466	1.98777
4.6	255.08	0.822689	2.07778	255.08	0.822689	2.07778
4.7	242.97	0.831107	2.18134	242.97	0.831107	2.18134
4.8	231.34	0.839191	2.291	231.34	0.839191	2.291
4.9	219.23	0.847609	2.41755	219.23	0.847609	2.41755
5	203.56	0.858501	2.60365	203.56	0.858501	2.60365
5.1	185.34	0.871166	2.85961	185.34	0.871166	2.85961
5.2	174.07	0.879	3.04475	174.07	0.879	3.04475
5.3	164.06	0.885959	3.23053	164.06	0.885959	3.23053
5.4	154.74	0.892437	3.4251	154.74	0.892437	3.4251
5.5	145.89	0.898589	3.63287	145.89	0.898589	3.63287
5.6	137.27	0.904581	3.861	137.27	0.904581	3.861
5.7	128.82	0.910455	4.11427	128.82	0.910455	4.11427
5.8	120.34	0.916349	4.40419	120.34	0.916349	4.40419
5.9	111.52	0.92248	4.75251	111.52	0.92248	4.75251
6	101.98	0.929112	5.1971	101.98	0.929112	5.1971
6.1	92.12	0.935966	5.75337	92.12	0.935966	5.75337
6.2	83.21	0.942159	6.36943	83.21	0.942159	6.36943
6.3	74.84	0.947977	7.08177	74.84	0.947977	7.08177
6.4	66.28	0.953927	7.99638	66.28	0.953927	7.99638
6.5	58.89	0.959064	8.99983	58.89	0.959064	8.99983
6.6	52.34	0.963617	10.1261	52.34	0.963617	10.1261
6.7	45.95	0.968059	11.5343	45.95	0.968059	11.5343
6.8	39.05	0.972856	13.5723	39.05	0.972856	13.5723
6.9	31.39	0.97818	16.8844	31.39	0.97818	16.8844
7	17.7	0.987696	29.9435	17.7	0.987696	29.9435
7.1	9.44	0.993438	56.1441	9.44	0.993438	56.1441
7.2	6.33	0.9956	83.7283	6.33	0.9956	83.7283
7.3	4.46	0.9969	118.834	4.46	0.9969	118.834
7.4	2.9	0.997984	182.759	2.9	0.997984	182.759
7.5	1.67	0.998839	317.365	1.67	0.998839	317.365
7.6	0.82	0.99943	646.341	0.82	0.99943	646.341
7.7	0.28	0.999805	1892.86	0.28	0.999805	1892.86
7.8	0	1	N/A	0	1	N/A
7.9	0	1	N/A	1	0.999305	N/A
8	0	1	N/A	2	0.99861	N/A

## Sheet: West Moncoeur Rocks
West Moncoeur Rocks								Storm Surge Data
Inundation (m)	Current Breeding Area (m2)	Habitat Loss (%)	Density (pup per m2)	Potential Breeding Area (m2)	Habitat Loss (%)	Density (pup per m2)		B1 Scenario
0	3734.9	0	0.0642587	3734.9	0	0.0642587		Average Recurrance Interval (years)	2012	2025	2050	2100
0.1	3734.9	0	0.0642587	3734.9	0	0.0642587		10	1.44163	1.49815	1.58011	1.77645
0.2	3734.9	0	0.0642587	3734.9	0	0.0642587		50	1.57025	1.62706	1.70942	1.91152
0.3	3734.9	0	0.0642587	3734.9	0	0.0642587		100	1.62577	1.68245	1.765	1.96777
0.4	3734.9	0	0.0642587	3734.9	0	0.0642587		250	1.69888	1.75571	1.83819	2.04145
0.5	3734.9	0	0.0642587	3734.9	0	0.0642587		A1B Scenario
0.6	3734.9	0	0.0642587	3734.9	0	0.0642587		Average Recurrance Interval (years)	2012	2025	2050	2100
0.7	3734.9	0	0.0642587	3734.9	0	0.0642587		10	1.44163	1.4987	1.60325	1.90017
0.8	3734.66	6.42587e-05	0.0642629	3734.66	6.42587e-05	0.0642629		50	1.57025	1.62759	1.73312	2.04447
0.9	3733.2	0.000455166	0.064288	3733.2	0.000455166	0.064288		100	1.62577	1.683	1.7886	2.10188
1	3730.93	0.00106295	0.0643271	3730.93	0.00106295	0.0643271		250	1.69888	1.75623	1.86191	2.17635
1.1	3728.15	0.00180728	0.0643751	3728.15	0.00180728	0.0643751		A1FI Scenario
1.2	3724.75	0.00271761	0.0644339	3724.75	0.00271761	0.0644339		Average Recurrance Interval (years)	2012	2025	2050	2100
1.3	3720.22	0.00393049	0.0645123	3720.22	0.00393049	0.0645123		10	1.44163	1.49944	1.60834	2.05017
1.4	3708.99	0.00693727	0.0647076	3708.99	0.00693727	0.0647076		50	1.57025	1.62828	1.73843	2.20799
1.5	3691.95	0.0114996	0.0650063	3691.95	0.0114996	0.0650063		100	1.62577	1.68372	1.79406	2.2675
1.6	3670.78	0.0171678	0.0653812	3670.78	0.0171678	0.0653812		250	1.69888	1.75692	1.86734	2.34309
1.7	3646.98	0.0235401	0.0658079	3646.98	0.0235401	0.0658079		A1FI Scenario + Wave Runup and Setup
1.8	3621.55	0.0303489	0.06627	3621.55	0.0303489	0.06627		Average Recurrance Interval (years)	2012	2025	2050	2100
1.9	3594.36	0.0376289	0.0667713	3594.36	0.0376289	0.0667713		10	8.54163	8.59944	8.70834	9.15017
2	3565.46	0.0453667	0.0673125	3565.46	0.0453667	0.0673125		50	8.67025	8.72828	8.83843	9.308
2.1	3534.71	0.0535998	0.0678981	3534.71	0.0535998	0.0678981		100	8.72577	8.78372	8.89406	9.3675
2.2	3501.46	0.0625023	0.0685428	3501.46	0.0625023	0.0685428		250	8.79888	8.85692	8.96734	9.44309
2.3	3466.51	0.07186	0.0692339	3466.51	0.07186	0.0692339
2.4	3430.24	0.0815711	0.0699659	3430.24	0.0815711	0.0699659
2.5	3392	0.0918097	0.0707547	3392	0.0918097	0.0707547
2.6	3351.1	0.10276	0.0716183	3351.1	0.10276	0.0716183
2.7	3310.21	0.113709	0.072503	3310.21	0.113709	0.072503
2.8	3269.42	0.12463	0.0734075	3269.42	0.12463	0.0734075
2.9	3228.3	0.13564	0.0743425	3228.3	0.13564	0.0743425
3	3186.57	0.146812	0.0753161	3186.57	0.146812	0.0753161
3.1	3143.99	0.158213	0.0763361	3143.99	0.158213	0.0763361
3.2	3101.61	0.16956	0.0773792	3101.61	0.16956	0.0773792
3.3	3059.6	0.180808	0.0784416	3059.6	0.180808	0.0784416
3.4	3017.73	0.192019	0.07953	3017.73	0.192019	0.07953
3.5	2975.93	0.20321	0.0806471	2975.93	0.20321	0.0806471
3.6	2934.32	0.214351	0.0817907	2934.32	0.214351	0.0817907
3.7	2892.9	0.225441	0.0829617	2892.9	0.225441	0.0829617
3.8	2851.56	0.23651	0.0841645	2851.56	0.23651	0.0841645
3.9	2810.55	0.24749	0.0853925	2810.55	0.24749	0.0853925
4	2769.77	0.258409	0.0866498	2769.77	0.258409	0.0866498
4.1	2729.22	0.269266	0.0879372	2729.22	0.269266	0.0879372
4.2	2689	0.280034	0.0892525	2689	0.280034	0.0892525
4.3	2649.05	0.290731	0.0905985	2649.05	0.290731	0.0905985
4.4	2609.39	0.301349	0.0919755	2609.39	0.301349	0.0919755
4.5	2569.9	0.311923	0.0933888	2569.9	0.311923	0.0933888
4.6	2530.56	0.322456	0.0948407	2530.56	0.322456	0.0948407
4.7	2491.39	0.332943	0.0963318	2491.39	0.332943	0.0963318
4.8	2452.53	0.343348	0.0978581	2452.53	0.343348	0.0978581
4.9	2414.02	0.353659	0.0994192	2414.02	0.353659	0.0994192
5	2375.92	0.36386	0.101014	2375.92	0.36386	0.101014
5.1	2338.17	0.373967	0.102644	2338.17	0.373967	0.102644
5.2	2300.92	0.383941	0.104306	2300.92	0.383941	0.104306
5.3	2264.02	0.39382	0.106006	2264.02	0.39382	0.106006
5.4	2227.75	0.403532	0.107732	2227.75	0.403532	0.107732
5.5	2192.14	0.413066	0.109482	2192.14	0.413066	0.109482
5.6	2156.89	0.422504	0.111271	2156.89	0.422504	0.111271
5.7	2122.09	0.431821	0.113096	2122.09	0.431821	0.113096
5.8	2087.6	0.441056	0.114965	2087.6	0.441056	0.114965
5.9	2053.48	0.450191	0.116875	2053.48	0.450191	0.116875
6	2019.59	0.459265	0.118836	2019.59	0.459265	0.118836
6.1	1986.2	0.468205	0.120834	1986.2	0.468205	0.120834
6.2	1953.25	0.477027	0.122872	1953.25	0.477027	0.122872
6.3	1920.65	0.485756	0.124958	1920.65	0.485756	0.124958
6.4	1888.15	0.494458	0.127109	1888.15	0.494458	0.127109
6.5	1855.87	0.5031	0.129319	1855.87	0.5031	0.129319
6.6	1823.7	0.511714	0.131601	1823.7	0.511714	0.131601
6.7	1791.6	0.520308	0.133958	1791.6	0.520308	0.133958
6.8	1759.5	0.528903	0.136402	1759.5	0.528903	0.136402
6.9	1727.36	0.537508	0.13894	1727.36	0.537508	0.13894
7	1695.25	0.546106	0.141572	1695.25	0.546106	0.141572
7.1	1663.51	0.554604	0.144273	1663.51	0.554604	0.144273
7.2	1634.03	0.562497	0.146876	1634.03	0.562497	0.146876
7.3	1606.23	0.56994	0.149418	1606.23	0.56994	0.149418
7.4	1579.68	0.577049	0.15193	1579.68	0.577049	0.15193
7.5	1554.14	0.583887	0.154426	1554.14	0.583887	0.154426
7.6	1529.38	0.590516	0.156926	1529.38	0.590516	0.156926
7.7	1515.32	0.594281	0.158382	1515.32	0.594281	0.158382
7.8	1481.85	0.603242	0.16196	1481.85	0.603242	0.16196
7.9	1458.99	0.609363	0.164497	1458.99	0.609363	0.164497
8	1436.43	0.615403	0.167081	1436.43	0.615403	0.167081
8.54	1330.92	0.643653	0.180326	1330.92	0.643653	0.180326
9.1	1218.84	0.673662	0.196909	1218.84	0.673662	0.196909
13.6	700.08	0.812557	0.342818	700.08	0.812557	0.342818
13.7	688.21	0.815735	0.348731	688.21	0.815735	0.348731
13.8	676.21	0.818948	0.354919	676.21	0.818948	0.354919
13.9	664.3	0.822137	0.361283	664.3	0.822137	0.361283
14	652.52	0.825291	0.367805	652.52	0.825291	0.367805
14.2	629.05	0.831575	0.381528	629.05	0.831575	0.381528
14.4	605.96	0.837757	0.396066	605.96	0.837757	0.396066
14.5	594.5	0.840826	0.403701	594.5	0.840826	0.403701

## Sheet: Judgement Rocks
Judgement Rocks								Storm Surge Data
Inundation (m)	Current Breeding Area (m2)	Habitat Loss (%)	Density (pup per m2)	Potential Breeding Area (m2)	Habitat Loss (%)	Density (pup per m2)		B1 Scenario
0	5684.66	0	0.492554	8146.21	0	0.343718		Average Recurrance Interval (years)	2012	2025	2050	2100
0.1	5613.67	0.012488	0.498782	8075.22	0.00871448	0.34674		10	1.44163	1.49815	1.58011	1.77645
0.2	5557.09	0.0224411	0.503861	8018.64	0.01566	0.349186		50	1.57025	1.62706	1.70942	1.91152
0.3	5506.12	0.0314073	0.508525	7967.67	0.0219169	0.35142		100	1.62577	1.68245	1.765	1.96777
0.4	5455.6	0.0402944	0.513234	7917.15	0.0281186	0.353663		250	1.69888	1.75571	1.83819	2.04145
0.5	5404.52	0.04928	0.518085	7866.07	0.034389	0.355959		A1B Scenario
0.6	5352.24	0.0584767	0.523145	7813.79	0.0408067	0.358341		Average Recurrance Interval (years)	2012	2025	2050	2100
0.7	5297.6	0.0680885	0.528541	7759.15	0.0475141	0.360864		10	1.44163	1.4987	1.60325	1.90017
0.8	5239.84	0.0782492	0.534367	7701.39	0.0546045	0.363571		50	1.57025	1.62759	1.73312	2.04447
0.9	5178.06	0.089117	0.540743	7639.61	0.0621884	0.366511		100	1.62577	1.683	1.7886	2.10188
1	5106.61	0.101686	0.548309	7568.16	0.0709594	0.369971		250	1.69888	1.75623	1.86191	2.17635
1.1	5029.29	0.115287	0.556739	7490.84	0.0804509	0.37379		A1FI Scenario
1.2	4947.91	0.129603	0.565895	7409.46	0.0904408	0.377895		Average Recurrance Interval (years)	2012	2025	2050	2100
1.3	4865.74	0.144058	0.575452	7327.29	0.100528	0.382133		10	1.44163	1.49944	1.60834	2.05017
1.4	4782.85	0.158639	0.585425	7244.4	0.110703	0.386505		50	1.57025	1.62828	1.73843	2.20799
1.5	4698.71	0.17344	0.595908	7160.26	0.121032	0.391047		100	1.62577	1.68372	1.79406	2.2675
1.6	4613.14	0.188493	0.606962	7074.68	0.131537	0.395778		250	1.69888	1.75692	1.86734	2.34309
1.7	4526.08	0.203808	0.618637	6987.63	0.142223	0.400708		A1FI Scenario + Wave Runup and Setup
1.8	4438.86	0.219151	0.630793	6900.41	0.15293	0.405773		Average Recurrance Interval (years)	2012	2025	2050	2100
1.9	4351.3	0.234554	0.643486	6812.85	0.163679	0.410988		10	7.44163	7.49944	7.60834	8.05017
2	4259.84	0.250643	0.657302	6721.39	0.174906	0.41658		50	7.57025	7.62828	7.73843	8.208
2.1	4168.04	0.266792	0.671779	6629.59	0.186175	0.422349		100	7.62577	7.68372	7.79406	8.2675
2.2	4077.49	0.282721	0.686697	6539.04	0.197291	0.428197		250	7.69888	7.75692	7.86734	8.34309
2.3	3988.33	0.298405	0.702048	6449.88	0.208235	0.434117
2.4	3900.67	0.313825	0.717825	6362.22	0.218996	0.440098
2.5	3814.05	0.329063	0.734128	6275.6	0.229629	0.446172
2.6	3729.26	0.343978	0.750819	6190.81	0.240038	0.452283
2.7	3646.05	0.358616	0.767954	6107.6	0.250253	0.458445
2.8	3564.33	0.372992	0.785561	6025.88	0.260284	0.464662
2.9	3484.04	0.387116	0.803665	5945.59	0.27014	0.470937
3	3405.04	0.401013	0.82231	5866.59	0.279838	0.477279
3.1	3326.28	0.414867	0.841781	5787.75	0.289516	0.48378
3.2	3248.78	0.428501	0.861862	5710.03	0.299057	0.490365
3.3	3172.86	0.441856	0.882485	5633.74	0.308422	0.497006
3.4	3098.42	0.454951	0.903686	5558.73	0.31763	0.503712
3.5	3025.23	0.467826	0.925549	5483.13	0.32691	0.510657
3.6	2953.7	0.480409	0.947964	5406.74	0.336288	0.517872
3.7	2883.59	0.492742	0.971012	5327.31	0.346038	0.525594
3.8	2814.97	0.504813	0.994682	5244.93	0.356151	0.533849
3.9	2747.84	0.516622	1.01898	5161.73	0.366364	0.542454
4	2682.03	0.528199	1.04399	5078.37	0.376597	0.551358
4.1	2617.85	0.539489	1.06958	4994.92	0.386841	0.56057
4.2	2554.92	0.550559	1.09592	4911.98	0.397023	0.570035
4.3	2493.42	0.561377	1.12296	4829.2	0.407184	0.579806
4.4	2433.2	0.571971	1.15075	4747.4	0.417226	0.589797
4.5	2374.28	0.582336	1.1793	4666.97	0.427099	0.599961
4.6	2316.62	0.592479	1.20866	4587.87	0.436809	0.610305
4.7	2260.13	0.602416	1.23887	4510.25	0.446338	0.620808
4.8	2204.55	0.612193	1.2701	4433.93	0.455706	0.631494
4.9	2150.17	0.621759	1.30222	4359.06	0.464897	0.64234
5	2097.37	0.631047	1.33501	4285.81	0.473889	0.653319
5.1	2046.13	0.640061	1.36844	4214.04	0.482699	0.664446
5.2	1996.32	0.648823	1.40258	4142.65	0.491463	0.675896
5.3	1947.64	0.657387	1.43764	4070.22	0.500354	0.687924
5.4	1899.98	0.665771	1.4737	3998.94	0.509104	0.700186
5.5	1853.16	0.674007	1.51093	3928.65	0.517733	0.712713
5.6	1807.17	0.682097	1.54938	3859.31	0.526245	0.725518
5.7	1762.01	0.690041	1.58909	3790.92	0.53464	0.738607
5.8	1717.61	0.697852	1.63017	3723.4	0.542929	0.752001
5.9	1673.92	0.705537	1.67272	3656.7	0.551116	0.765718
6	1630.92	0.713102	1.71682	3590.79	0.559207	0.779773
6.1	1588.63	0.720541	1.76252	3525.68	0.5672	0.794173
6.2	1547.09	0.727848	1.80985	3461.41	0.57509	0.808919
6.3	1506.26	0.735031	1.85891	3397.91	0.582885	0.824036
6.4	1466.21	0.742076	1.90969	3335.24	0.590578	0.83952
6.5	1426.73	0.749021	1.96253	3273.17	0.598197	0.85544
6.6	1387.78	0.755873	2.01761	3211.66	0.605748	0.871823
6.7	1349.26	0.762649	2.07521	3150.62	0.613241	0.888714
6.8	1311.18	0.769348	2.13548	3090.04	0.620678	0.906137
6.9	1273.44	0.775987	2.19877	3029.81	0.628071	0.92415
7	1236.12	0.782552	2.26515	2970.03	0.63541	0.942751
7.1	1198.96	0.789089	2.33536	2910.42	0.642727	0.96206
7.2	1161.84	0.795618	2.40997	2850.87	0.650037	0.982156
7.3	1124.36	0.802212	2.49031	2790.96	0.657392	1.00324
7.4	1085.96	0.808967	2.57836	2730.14	0.664858	1.02559
7.5	1045.92	0.81601	2.67707	2667.68	0.672525	1.0496
7.6	1005.07	0.823196	2.78588	2604.39	0.680294	1.07511
7.7	965.52	0.830153	2.89999	2542.4	0.687904	1.10132
7.8	937.5	0.835082	2.98667	2481.91	0.695329	1.12816
7.9	890.68	0.843319	3.14367	2422.59	0.702611	1.15579
8	854.92	0.849609	3.27516	2364.3	0.709767	1.18428
10.2	198.93	0.965006	14.0753	1122.51	0.862205	2.49441
10.3	181.05	0.968151	15.4653	1075.78	0.867941	2.60276
10.4	165.91	0.970814	16.8766	1034.06	0.873062	2.70777
10.5	152.91	0.973101	18.3114	996.12	0.87772	2.81091
10.6	141.08	0.975182	19.8469	960.6	0.88208	2.91484
10.8	119.32	0.97901	23.4663	893.36	0.890334	3.13423
11	99.71	0.98246	28.0814	831.26	0.897957	3.36838
11.1	90.63	0.984057	30.8948	801.15	0.901654	3.49498

## Sheet: Wright Rock
Wright Rock								Storm Surge Data
Inundation (m)	Current Breeding Area (m2)	Habitat Loss (%)	Density (pup per m2)	Potential Breeding Area (m2)	Habitat Loss (%)	Density (pup per m2)		B1 Scenario
0	8413.88	0	0.0178277	26508.7	0	0.00565853		Average Recurrance Interval (years)	2012	2025	2050	2100
0.1	8403.09	0.0012824	0.0178506	26497.9	0.000407037	0.00566083		10	1.3626	1.41917	1.50153	1.69978
0.2	8392.47	0.0025446	0.0178732	26487.3	0.00080766	0.0056631		50	1.48267	1.53943	1.62228	1.82716
0.3	8381.63	0.00383295	0.0178963	26476.4	0.00121658	0.00566542		100	1.53438	1.59116	1.67408	1.87967
0.4	8370.72	0.00512962	0.0179196	26465.5	0.00162815	0.00566775		250	1.60264	1.65944	1.74239	1.9486
0.5	8359.54	0.00645838	0.0179436	26454.4	0.00204612	0.00567013		A1B Scenario
0.6	8348.4	0.00778238	0.0179675	26443.2	0.00247014	0.00567254		Average Recurrance Interval (years)	2012	2025	2050	2100
0.7	8336.93	0.0091456	0.0179922	26431.7	0.00290282	0.005675		10	1.3626	0.81524	0.896405	1.09546
0.8	8325.2	0.0105397	0.0180176	26420	0.00334532	0.00567752		50	1.48267	0.93245	1.01423	1.21997
0.9	8313.21	0.0119648	0.0180436	26408	0.00379763	0.0056801		100	1.53438	0.982893	1.06474	1.27145
1	8301.12	0.0134017	0.0180699	26395.9	0.0042537	0.0056827		250	1.60264	1.04944	1.13133	1.33868
1.1	8287.92	0.0149705	0.0180986	26382.7	0.00475165	0.00568554		A1FI Scenario
1.2	8273.44	0.0166915	0.0181303	26368.2	0.00529789	0.00568866		Average Recurrance Interval (years)	2012	2025	2050	2100
1.3	8258.07	0.0185182	0.0181641	26352.9	0.0058777	0.00569198		10	1.3626	1.42043	1.53008	1.97567
1.4	8241.96	0.0204329	0.0181996	26336.8	0.00648543	0.00569546		50	1.48267	1.54061	1.65177	2.12817
1.5	8225.07	0.0224403	0.0182369	26319.9	0.00712258	0.00569912		100	1.53438	1.59238	1.70369	2.18459
1.6	8205.92	0.0247163	0.0182795	26300.7	0.00784536	0.00570327		250	1.60264	1.6606	1.77207	2.2556
1.7	8181.72	0.0275925	0.0183336	26276.5	0.00875789	0.00570852		A1FI Scenario + Wave Runup and Setup
1.8	8153.83	0.0309073	0.0183963	26248.6	0.00981	0.00571459		Average Recurrance Interval (years)	2012	2025	2050	2100
1.9	8121.77	0.0347176	0.0184689	26216.6	0.0110194	0.00572157		10	7.86259	7.92043	8.03008	8.47567
2	8084.28	0.0391734	0.0185545	26179.1	0.0124329	0.00572976		50	7.98267	8.04061	8.15177	8.62817
2.1	8037.84	0.0446928	0.0186617	26132.6	0.0141855	0.00573995		100	8.03438	8.09238	8.20369	8.68459
2.2	7986.15	0.0508362	0.0187825	26080.9	0.0161355	0.00575133		250	8.10264	8.1606	8.27207	8.7556
2.3	7930.78	0.057417	0.0189137	26025.6	0.0182242	0.00576356
2.4	7874.32	0.0641274	0.0190493	25969.1	0.0203541	0.00577609
2.5	7818.02	0.0708187	0.0191864	25912.8	0.0224783	0.00578864
2.6	7761.81	0.0774993	0.0193254	25856.6	0.0245987	0.00580123
2.7	7705.48	0.0841942	0.0194667	25800.3	0.0267203	0.00581387
2.8	7649.26	0.090876	0.0196097	25744	0.0288441	0.00582659
2.9	7592.84	0.0975816	0.0197555	25687.6	0.0309725	0.00583939
3	7536.32	0.104299	0.0199036	25630.1	0.033142	0.00585249
3.1	7479.67	0.111032	0.0200544	25567.8	0.035491	0.00586674
3.2	7422.75	0.117797	0.0202081	25503.1	0.0379348	0.00588164
3.3	7365.47	0.124605	0.0203653	25435.2	0.0404932	0.00589733
3.4	7307.32	0.131516	0.0205274	25359.4	0.0433549	0.00591497
3.5	7248.03	0.138563	0.0206953	25273.5	0.0465961	0.00593508
3.6	7186.8	0.14584	0.0208716	25180.7	0.0500968	0.00595695
3.7	7122.63	0.153467	0.0210596	25083.8	0.0537518	0.00597996
3.8	7057.88	0.161162	0.0212528	24982.1	0.0575864	0.00600429
3.9	6992.8	0.168897	0.0214506	24870.1	0.0618134	0.00603134
4	6926.84	0.176737	0.0216549	24748.8	0.0663877	0.0060609
4.1	6859.87	0.184696	0.0218663	24614.5	0.0714559	0.00609398
4.2	6791.81	0.192785	0.0220854	24465.3	0.0770823	0.00613113
4.3	6722.59	0.201012	0.0223128	24308	0.0830174	0.00617081
4.4	6652.32	0.209364	0.0225485	24141.7	0.0892919	0.00621333
4.5	6579.13	0.218062	0.0227994	23965.1	0.0959528	0.0062591
4.6	6498.36	0.227662	0.0230827	23780.9	0.102901	0.00630758
4.7	6413.29	0.237773	0.0233889	23587.2	0.110208	0.00635938
4.8	6323.49	0.248445	0.0237211	23587.2	0.110208	0.00635938
4.9	6224.92	0.260161	0.0240967	23148.9	0.126741	0.00647978
5	6103.79	0.274557	0.0245749	22869.1	0.137298	0.00655908
5.1	5980.56	0.289203	0.0250813	22570.9	0.148546	0.00664573
5.2	5878.48	0.301335	0.0255168	22308.4	0.158449	0.00672392
5.3	5785.54	0.312381	0.0259267	22065.8	0.167602	0.00679786
5.4	5698.2	0.322762	0.0263241	21835.8	0.176276	0.00686944
5.5	5612.86	0.332905	0.0267243	21612.1	0.184714	0.00694054
5.6	5529.81	0.342775	0.0271257	21393.7	0.192954	0.0070114
5.7	5449.29	0.352345	0.0275265	21180.1	0.201012	0.00708212
5.8	5370.82	0.361671	0.0279287	20970.5	0.208919	0.0071529
5.9	5294.09	0.370791	0.0283335	20765	0.216671	0.00722369
6	5227.74	0.378677	0.0286931	20563	0.22429	0.00729464
6.1	5144.2	0.388605	0.0291591	20363.3	0.231826	0.0073662
6.2	5070.52	0.397362	0.0295828	20164.9	0.239308	0.00743865
6.3	4999.04	0.405858	0.0300058	19968.3	0.246727	0.00751192
6.4	4928.8	0.414206	0.0304334	19773.4	0.254078	0.00758595
6.5	4859.13	0.422486	0.0308697	19579.6	0.261387	0.00766102
6.6	4788.69	0.430858	0.0313238	19385.4	0.268713	0.00773777
6.7	4717.71	0.439294	0.0317951	19190.9	0.276052	0.0078162
6.8	4646.15	0.447799	0.0322848	18996.4	0.283391	0.00789625
6.9	4572.69	0.45653	0.0328034	18800.8	0.290768	0.00797839
7	4496.84	0.465545	0.0333568	18603.8	0.298199	0.00806286
7.1	4419.52	0.474735	0.0339403	18406.3	0.30565	0.00814939
7.2	4340.64	0.48411	0.0345571	18208.2	0.313123	0.00823805
7.3	4260.1	0.493682	0.0352104	18009.4	0.320623	0.008329
7.4	4177.07	0.50355	0.0359103	17808.8	0.32819	0.00842281
7.5	4089.03	0.514014	0.0366835	17604	0.335913	0.00852077
7.6	3996.37	0.525027	0.0375341	17395.3	0.34379	0.00862304
7.7	3904.91	0.535897	0.0384132	17188.2	0.351599	0.00872689
7.8	3814.62	0.546628	0.0393224	16982.8	0.35935	0.00883247
7.9	3725.64	0.557203	0.0402615	16778.9	0.36704	0.00893979
8	3638.12	0.567605	0.0412301	16576.9	0.374662	0.00904875
8.4	3300.54	0.607727	0.0454471	15789.1	0.404381	0.00950024
11.3	1158.38	0.862325	0.129491	10490.2	0.604271	0.014299
11.4	1106.32	0.868513	0.135585	10354.8	0.60938	0.014486
11.5	1069.78	0.872855	0.140216	10221.8	0.614396	0.0146745
11.6	1033.93	0.877116	0.145078	10091.1	0.619328	0.0148646
11.7	1004.95	0.88056	0.149261	9962.41	0.624183	0.0150566
11.9	950.51	0.887031	0.15781	9710.15	0.633699	0.0154478
12.1	900.97	0.892919	0.166487	9464.89	0.642951	0.015848
12.2	876.52	0.895825	0.171131	9344.5	0.647493	0.0160522

## Sheet: Moriarty Rocks
Moriarty Rocks								Storm Surge Data
Inundation (m)	Current Breeding Area (m2)	Habitat Loss (%)	Density (pup per m2)	Potential Breeding Area (m2)	Habitat Loss (%)	Density (pup per m2)		B1 Scenario
0	9691.87	0	0.0722255	9691.87	0	0.0722255		Average Recurrance Interval (years)	2012	2025	2050	2100
0.1	8113.91	0.162813	0.0862716	8113.91	0.162813	0.0862716		10	1.15379	1.21055	1.29347	1.49504
0.2	7752.19	0.200135	0.0902971	7752.19	0.200135	0.0902971		50	1.26162	1.31872	1.40206	1.6115
0.3	7483.02	0.227908	0.0935451	7483.02	0.227908	0.0935451		100	1.30808	1.36529	1.44857	1.65906
0.4	7259.81	0.250938	0.0964213	7259.81	0.250938	0.0964213		250	1.36938	1.42667	1.50992	1.72113
0.5	7063.44	0.271199	0.0991019	7063.44	0.271199	0.0991019		A1B Scenario
0.6	6884.56	0.289656	0.101677	6884.56	0.289656	0.101677		Average Recurrance Interval (years)	2012	2025	2050	2100
0.7	6717.35	0.306909	0.104208	6717.35	0.306909	0.104208		10	1.15379	1.21109	1.31736	1.62184
0.8	6559.23	0.323223	0.10672	6559.23	0.323223	0.10672		50	1.26162	1.31917	1.42676	1.75052
0.9	6408	0.338827	0.109238	6408	0.338827	0.109238		100	1.30808	1.36575	1.47338	1.79983
1	6261.16	0.353978	0.1118	6261.16	0.353978	0.1118		250	1.36938	1.42712	1.5349	1.86301
1.1	6116.33	0.368922	0.114448	6116.33	0.368922	0.114448		A1FI Scenario
1.2	5973.12	0.383698	0.117192	5973.12	0.383698	0.117192		Average Recurrance Interval (years)	2012	2025	2050	2100
1.3	5830.71	0.398392	0.120054	5830.71	0.398392	0.120054		10	1.15379	1.21178	1.32284	1.77359
1.4	5683.89	0.41354	0.123155	5683.89	0.41354	0.123155		50	1.26162	1.31971	1.4325	1.91947
1.5	5520.85	0.430363	0.126792	5520.85	0.430363	0.126792		100	1.30808	1.36632	1.47909	1.97171
1.6	5339.72	0.449052	0.131093	5339.72	0.449052	0.131093		250	1.36938	1.42767	1.54058	2.03645
1.7	5144.24	0.469221	0.136075	5144.24	0.469221	0.136075		A1FI Scenario + Wave Runup and Setup
1.8	4930.68	0.491256	0.141968	4930.68	0.491256	0.141968		Average Recurrance Interval (years)	2012	2025	2050	2100
1.9	4634.31	0.521835	0.151047	4634.31	0.521835	0.151047		10	2.55379	2.61178	2.72284	3.17359
2	4258.66	0.560595	0.164371	4258.66	0.560595	0.164371		50	2.66162	2.71971	2.8325	3.31947
2.1	3807.5	0.607145	0.183848	3807.5	0.607145	0.183848		100	2.70808	2.76632	2.87909	3.37171
2.2	3478.24	0.641118	0.201251	3478.24	0.641118	0.201251		250	2.76938	2.82767	2.94058	3.43645
2.3	3198.87	0.669943	0.218827	3198.87	0.669943	0.218827
2.4	2938.07	0.696852	0.238252	2938.07	0.696852	0.238252
2.5	2689.71	0.722478	0.260251	2689.71	0.722478	0.260251
2.6	2455.57	0.746636	0.285066	2455.57	0.746636	0.285066
2.7	2262.11	0.766597	0.309446	2262.11	0.766597	0.309446
2.8	2078.45	0.785547	0.336789	2078.45	0.785547	0.336789
2.9	1891.96	0.804789	0.369987	1891.96	0.804789	0.369987
3	1722.6	0.822263	0.406362	1722.6	0.822263	0.406362
3.1	1601.56	0.834752	0.437074	1601.56	0.834752	0.437074
3.2	1496.99	0.845542	0.467605	1496.99	0.845542	0.467605
3.3	1398.33	0.855721	0.500597	1398.33	0.855721	0.500597
3.4	1302.82	0.865576	0.537296	1302.82	0.865576	0.537296
3.5	1208.73	0.875284	0.57912	1208.73	0.875284	0.57912
3.6	1115.17	0.884938	0.627707	1115.17	0.884938	0.627707
3.7	1019.28	0.894831	0.686759	1019.28	0.894831	0.686759
3.8	918.07	0.905274	0.762469	918.07	0.905274	0.762469
3.9	799.38	0.917521	0.875679	799.38	0.917521	0.875679
4	691.6	0.928641	1.01215	691.6	0.928641	1.01215
4.1	617.15	0.936323	1.13425	617.15	0.936323	1.13425
4.2	550.75	0.943174	1.27099	550.75	0.943174	1.27099
4.3	489.15	0.94953	1.43105	489.15	0.94953	1.43105
4.4	436.93	0.954918	1.60209	436.93	0.954918	1.60209
4.5	389.55	0.959807	1.79695	389.55	0.959807	1.79695
4.6	342.41	0.96467	2.04433	342.41	0.96467	2.04433
4.7	291.46	0.969927	2.4017	291.46	0.969927	2.4017
4.8	203.85	0.978967	3.4339	203.85	0.978967	3.4339
4.9	188.87	0.980513	3.70625	188.87	0.980513	3.70625
5	173.97	0.98205	4.02368	173.97	0.98205	4.02368
5.1	160.95	0.983393	4.34918	160.95	0.983393	4.34918
5.2	150.69	0.984452	4.6453	150.69	0.984452	4.6453
5.3	141.97	0.985352	4.93062	141.97	0.985352	4.93062
5.4	134.13	0.986161	5.21882	134.13	0.986161	5.21882
5.5	126.83	0.986914	5.5192	126.83	0.986914	5.5192
5.6	119.86	0.987633	5.84015	119.86	0.987633	5.84015
5.7	113.02	0.988339	6.19359	113.02	0.988339	6.19359
5.8	106.25	0.989037	6.58824	106.25	0.989037	6.58824
5.9	99.43	0.989741	7.04013	99.43	0.989741	7.04013
6	92.45	0.990461	7.57166	92.45	0.990461	7.57166
6.1	85.37	0.991192	8.1996	85.37	0.991192	8.1996
6.2	78.16	0.991936	8.95599	78.16	0.991936	8.95599
6.3	70.63	0.992712	9.9108	70.63	0.992712	9.9108
6.4	62.69	0.993532	11.1661	62.69	0.993532	11.1661
6.5	54.43	0.994384	12.8606	54.43	0.994384	12.8606
6.6	46.22	0.995231	15.145	46.22	0.995231	15.145
6.7	38.23	0.996055	18.3102	38.23	0.996055	18.3102
6.8	30.22	0.996882	23.1635	30.22	0.996882	23.1635
6.9	21.55	0.997776	32.4826	21.55	0.997776	32.4826
7	10.27	0.99894	68.1597	10.27	0.99894	68.1597
7.1	0	1	N/A	0	1	N/A
7.2	0	1	N/A	0	1	N/A
7.3	0	1	N/A	0	1	N/A
7.4	0	1	N/A	0	1	N/A
7.5	0	1	N/A	0	1	N/A
7.6	0	1	N/A	0	1	N/A
7.7	0	1	N/A	0	1	N/A
7.8	0	1	N/A	0	1	N/A
7.9	0	1	N/A	0	1	N/A
8	0	1	N/A	0	1	N/A

## Sheet: Seal Rocks
Seal Rocks								Storm Surge Data
Inundation (m)	Current Breeding Area (m2)	Habitat Loss (%)	Density (pup per m2)	Potential Breeding Area (m2)	Habitat Loss (%)	Density (pup per m2)		B1 Scenario
0	11353.4	0	0.590132	22726.9	0	0.294805		Average Recurrance Interval (years)	2012	2025	2050	2100
0.1	11353.4	0	0.590132	22726.9	0	0.294805		10	1.64533	1.70165	1.7835	1.97788
0.2	11353.4	0	0.590132	22726.9	0	0.294805		50	1.78224	1.83876	1.92094	2.12058
0.3	11353.4	0	0.590132	22726.9	0	0.294805		100	1.84114	1.89776	1.97991	2.18026
0.4	11353.4	0	0.590132	22726.9	0	0.294805		250	1.91904	1.97572	2.05795	2.25868
0.5	11353.4	0	0.590132	22726.9	0	0.294805		A1B Scenario
0.6	11351.6	0.00015502	0.590224	22725.2	7.74412e-05	0.294828		Average Recurrance Interval (years)	2012	2025	2050	2100
0.7	11330.3	0.00203728	0.591337	22703.8	0.00101774	0.295105		10	1.64533	1.70226	1.80625	2.10043
0.8	11287.9	0.00576656	0.593555	22661.4	0.00288073	0.295656		50	1.78224	1.8393	1.94431	2.25136
0.9	11216.4	0.012066	0.59734	22589.9	0.00602766	0.296592		100	1.84114	1.8983	2.00337	2.31218
1	11150.4	0.017881	0.600876	22523.6	0.00894402	0.297465		250	1.91904	1.97628	2.0813	2.39114
1.1	11086.3	0.0235278	0.604351	22457.4	0.0118586	0.298343		A1FI Scenario
1.2	11003.6	0.0308067	0.60889	22370.2	0.0156937	0.299505		Average Recurrance Interval (years)	2012	2025	2050	2100
1.3	10912.9	0.0387946	0.61395	22270.7	0.0200718	0.300843		10	1.64533	1.7031	1.8112	2.24971
1.4	10814.8	0.0474369	0.61952	22162.5	0.0248327	0.302312		50	1.78224	1.84002	1.94942	2.41298
1.5	10411.5	0.0829646	0.643522	21749.5	0.0430063	0.308053		100	1.84114	1.89902	2.00857	2.47559
1.6	10061.8	0.113766	0.665887	21390.3	0.0588118	0.313226		250	1.91904	1.97701	2.08663	2.55561
1.7	9780.22	0.138564	0.685056	21099.8	0.0715944	0.317539		A1FI Scenario + Wave Runup and Setup
1.8	9410.15	0.171159	0.711997	20721.4	0.0882434	0.323337		Average Recurrance Interval (years)	2012	2025	2050	2100
1.9	9175.1	0.191863	0.730237	20478.9	0.098914	0.327166		10	6.74533	6.8031	6.9112	7.34971
2	8926.46	0.213763	0.750577	20237.7	0.109528	0.331066		50	6.88224	6.94002	7.04942	7.51298
2.1	8726.18	0.231403	0.767804	19995.3	0.120195	0.335079		100	6.94114	6.99902	7.10857	7.57559
2.2	8558.6	0.246163	0.782838	19743.5	0.131271	0.339352		250	7.01904	7.07701	7.18663	7.65561
2.3	8422.35	0.258164	0.795502	19502.8	0.141865	0.343541
2.4	8287.52	0.27004	0.808445	19261.4	0.152483	0.347845
2.5	8117.17	0.285044	0.825411	18691.1	0.177579	0.35846
2.6	7900.8	0.304102	0.848015	17927.8	0.211166	0.373722
2.7	7636.26	0.327403	0.877393	17412.3	0.233847	0.384786
2.8	7329.05	0.354462	0.91417	16890.1	0.256823	0.396682
2.9	7021	0.381594	0.95428	16611	0.269103	0.403347
3	6678.65	0.411748	1.0032	16203.6	0.287028	0.413487
3.1	6370.83	0.438861	1.05167	15828.9	0.303518	0.423277
3.2	6056.78	0.466522	1.1062	15445.4	0.320393	0.433787
3.3	5649.47	0.502398	1.18595	14951	0.342145	0.44813
3.4	5358.25	0.528048	1.25041	14575.4	0.358674	0.45968
3.5	4952.03	0.563828	1.35298	14088.5	0.380097	0.475566
3.6	4440.18	0.608912	1.50895	13494.1	0.406248	0.496512
3.7	4023.24	0.645635	1.66532	12995	0.428212	0.515584
3.8	3435.93	0.697365	1.94998	12317	0.458046	0.543966
3.9	2934.77	0.741507	2.28297	11726.8	0.484011	0.571339
4	2302.9	0.797162	2.90938	10996	0.516167	0.609311
4.1	1902.12	0.832462	3.52239	10485.5	0.538632	0.638979
4.2	1669.9	0.852916	4.01222	10139.9	0.553838	0.660757
4.3	1478.23	0.869798	4.53245	9799.45	0.568817	0.683712
4.4	1345.34	0.881503	4.98015	9527.12	0.5808	0.703256
4.5	1227.88	0.891849	5.45656	9271.64	0.592041	0.722634
4.6	1132.7	0.900232	5.91507	9042.18	0.602138	0.740972
4.7	1047.37	0.907748	6.39698	8820.3	0.611901	0.759611
4.8	935.35	0.917615	7.16309	8543.78	0.624068	0.784196
4.9	860.14	0.924239	7.78943	8319.56	0.633934	0.805331
5	768.43	0.932317	8.71908	8073.11	0.644777	0.829916
5.1	670.32	0.940959	9.99523	7809.95	0.656357	0.85788
5.2	619.86	0.945403	10.8089	7587.18	0.666159	0.883069
5.3	566.84	0.950073	11.8199	7361.31	0.676097	0.910164
5.4	525.75	0.953692	12.7437	7167.1	0.684643	0.934827
5.5	496.22	0.956293	13.5021	6962.2	0.693658	0.962339
5.6	468.47	0.958737	14.3019	6705.24	0.704965	0.999219
5.7	404.21	0.964397	16.5755	6452.75	0.716074	1.03832
5.8	300.28	0.973552	22.3125	6077.51	0.732585	1.10243
5.9	244.98	0.978422	27.3492	5927.37	0.739192	1.13035
6	199.15	0.982459	33.643	5841.19	0.742984	1.14703
6.1	141.62	0.987526	47.3097	5664.89	0.750741	1.18272
6.2	113.02	0.990045	59.2815	5553	0.755664	1.20656
6.3	93.81	0.991737	71.421	5448.89	0.760245	1.22961
6.4	80.13	0.992942	83.6141	5348.1	0.76468	1.25278
6.5	70.66	0.993776	94.8203	5243.31	0.769291	1.27782
6.6	61.87	0.994551	108.292	5119.79	0.774726	1.30865
6.7	53.96	0.995247	124.166	4976.18	0.781045	1.34641
6.8	46.57	0.995898	143.869	4800.79	0.788762	1.3956
6.9	40.48	0.996435	165.514	4668.14	0.794599	1.43526
7	35.67	0.996858	187.833	4539.63	0.800253	1.47589
7.1	32.42	0.997144	206.663	4402.97	0.806266	1.5217
7.2	29.27	0.997422	228.903	4273.68	0.811955	1.56774
7.3	26.23	0.99769	255.433	4271.47	0.812052	1.56855
7.4	23.26	0.997951	288.048	4063.48	0.821204	1.64883
7.5	20.34	0.998208	329.4	3978.13	0.824959	1.68421
7.6	17.51	0.998458	382.638	3894.45	0.828641	1.7204
7.7	14.77	0.998699	453.622	3811.55	0.832289	1.75782
7.8	12.08	0.998936	554.636	3723.59	0.836159	1.79934
7.9	9.5	0.999163	705.263	3683.37	0.837929	1.81899
8	7.22	0.999364	927.978	3557.63	0.843462	1.88328
12.3	0	1	N/A	344.5	0.984842	19.4485
12.4	0	1	N/A	279.03	0.987722	24.0118
12.5	0	1	N/A	221.48	0.990255	30.251
12.6	0	1	N/A	165.72	0.992708	40.4296
12.7	0	1	N/A	115.16	0.994933	58.1799
12.9	0	1	N/A	39.82	0.998248	168.257
13.1	0	1	N/A	15.02	0.999339	446.072
13.2	0	1	N/A	6.27	0.999724	1068.58

## Sheet: Rag Island
Rag Island								Storm Surge Data
Inundation (m)	Current Breeding Area (m2)	Habitat Loss (%)	Density (pup per m2)	Potential Breeding Area (m2)	Habitat Loss (%)	Density (pup per m2)		B1 Scenario
0	13188	0	0.0250228	62694.1	0	0.00526365		Average Recurrance Interval (years)	2012	2025	2050	2100
0.1	13019.1	0.0128011	0.0253473	62338.8	0.00566816	0.00529366		10	1.33241	1.38904	1.47145	1.67022
0.2	12897	0.0220603	0.0255873	62182.1	0.00816759	0.005307		50	1.45038	1.50738	1.59011	1.79583
0.3	12774.5	0.0313521	0.0258327	62014.2	0.0108457	0.00532137		100	1.50124	1.55819	1.64107	1.84758
0.4	12652.4	0.040609	0.026082	61840.4	0.0136166	0.00533631		250	1.56843	1.62544	1.70832	1.91537
0.5	12532.3	0.0497173	0.026332	61664.8	0.0164177	0.00535151		A1B Scenario
0.6	12413.1	0.0587558	0.0265848	61485.4	0.01928	0.00536713		Average Recurrance Interval (years)	2012	2025	2050	2100
0.7	12296	0.0676389	0.0268381	61304.6	0.0221635	0.00538296		10	1.33241	1.38955	1.49497	1.79569
0.8	12180.8	0.0763696	0.0270918	61125.5	0.0250199	0.00539873		50	1.45038	1.50787	1.61436	1.93165
0.9	12066.6	0.085029	0.0273482	60947.5	0.0278596	0.0054145		100	1.50124	1.55867	1.66535	1.98498
1	11952.6	0.0936748	0.0276091	60768.8	0.0307093	0.00543042		250	1.56843	1.62593	1.73257	2.05355
1.1	11840.3	0.102192	0.027871	60591	0.0335454	0.00544635		A1FI Scenario
1.2	11730	0.110549	0.0281329	60415.1	0.0363519	0.00546221		Average Recurrance Interval (years)	2012	2025	2050	2100
1.3	11621.5	0.118783	0.0283957	60240.8	0.0391314	0.00547801		10	1.33241	1.39026	1.50013	1.94656
1.4	11514.2	0.126915	0.0286602	60068.4	0.0418808	0.00549373		50	1.45038	1.5085	1.61977	2.09793
1.5	11408.5	0.134935	0.0289259	59897.9	0.0446007	0.00550937		100	1.50124	1.55929	1.67081	2.15362
1.6	11304.1	0.14285	0.029193	59728.9	0.047296	0.00552496		250	1.56843	1.62657	1.73815	2.22357
1.7	11200.8	0.150684	0.0294623	59560.8	0.0499771	0.00554055		A1FI Scenario + Wave Runup and Setup
1.8	11098.4	0.158447	0.0297341	59393.1	0.0526522	0.0055562		Average Recurrance Interval (years)	2012	2025	2050	2100
1.9	10996.4	0.166179	0.0300098	59224.9	0.055336	0.00557198		10	7.83241	7.89026	8.00013	8.44656
2	10895.1	0.17386	0.0302888	59057.6	0.0580043	0.00558777		50	7.95038	8.0085	8.11977	8.59793
2.1	10794.6	0.18148	0.0305708	58891.2	0.0606575	0.00560355		100	8.00124	8.05928	8.17081	8.65362
2.2	10694.8	0.189051	0.0308562	58725.5	0.0633008	0.00561936		250	8.06843	8.12656	8.23815	8.72357
2.3	10595.4	0.196586	0.0311456	58560.1	0.0659395	0.00563524
2.4	10496.4	0.20409	0.0314392	58395.2	0.0685696	0.00565115
2.5	10397.8	0.211573	0.0317376	58230.7	0.0711938	0.00566712
2.6	10299.2	0.219043	0.0320412	58066.3	0.0738157	0.00568316
2.7	10200.7	0.226513	0.0323507	57901.8	0.0764404	0.00569931
2.8	10102.1	0.23399	0.0326664	57736.8	0.0790707	0.00571559
2.9	10003.3	0.241483	0.0329891	57571.4	0.0817097	0.00573201
3	9904.1	0.249005	0.0333195	57405.1	0.0843629	0.00574862
3.1	9804.18	0.256582	0.0336591	57237.3	0.0870388	0.00576547
3.2	9703.26	0.264234	0.0340092	57067.9	0.08974	0.00578258
3.3	9597.4	0.272261	0.0343843	56895.5	0.092491	0.00580011
3.4	9486.9	0.28064	0.0347848	56716.2	0.0953498	0.00581844
3.5	9372.96	0.28928	0.0352077	56531.8	0.0982914	0.00583742
3.6	9254.72	0.298245	0.0356575	56339.7	0.101355	0.00585732
3.7	9132.06	0.307546	0.0361364	56139.2	0.104554	0.00587825
3.8	9004.06	0.317252	0.0366501	55928.5	0.107914	0.00590039
3.9	8868.5	0.327531	0.0372104	55706.1	0.111463	0.00592395
4	8722.42	0.338608	0.0378335	55467.1	0.115274	0.00594947
4.1	8561.94	0.350777	0.0385427	55208.2	0.119403	0.00597737
4.2	8394.89	0.363443	0.0393096	54942.4	0.123643	0.00600628
4.3	8224.92	0.376332	0.040122	54672.9	0.127942	0.0060359
4.4	8047.05	0.389819	0.0410088	54393.2	0.132404	0.00606694
4.5	7877.28	0.402692	0.0418926	54119.3	0.136772	0.00609764
4.6	7709.57	0.415409	0.0428039	53844.7	0.141152	0.00612873
4.7	7542.4	0.428085	0.0437527	53568	0.145566	0.00616039
4.8	7376.14	0.440692	0.0447388	53288.8	0.150019	0.00619267
4.9	7213.75	0.453005	0.045746	53007.4	0.154507	0.00622554
5	7054.79	0.465059	0.0467767	52723.7	0.159033	0.00625905
5.1	6897.99	0.476948	0.04784	52437	0.163605	0.00629326
5.2	6743.83	0.488638	0.0489336	52147.8	0.168219	0.00632817
5.3	6592.06	0.500146	0.0500602	51855.3	0.172884	0.00636386
5.4	6442.3	0.511502	0.0512239	51560	0.177595	0.00640031
5.5	6294.67	0.522696	0.0524253	51262.1	0.182346	0.0064375
5.6	6149.1	0.533734	0.0536664	50962.3	0.187128	0.00647537
5.7	6005.64	0.544612	0.0549483	50661.1	0.191931	0.00651387
5.8	5864.53	0.555312	0.0562705	50359	0.19675	0.00655295
5.9	5725.5	0.565854	0.0576369	50056	0.201584	0.00659262
6	5588.56	0.576238	0.0590492	49752.5	0.206424	0.00663283
6.1	5453.41	0.586486	0.0605126	49448.8	0.211269	0.00667357
6.2	5320.48	0.596566	0.0620245	49145.2	0.216111	0.00671479
6.3	5189.19	0.606521	0.0635937	48842.4	0.220941	0.00675642
6.4	5059.67	0.616342	0.0652216	48540.9	0.22575	0.00679839
6.5	4931.41	0.626068	0.066918	48240.6	0.23054	0.00684071
6.6	4804.68	0.635677	0.068683	47942.4	0.235296	0.00688326
6.7	4679.4	0.645177	0.0705219	47646.2	0.240021	0.00692605
6.8	4555.6	0.654564	0.0724383	47352.5	0.244706	0.00696901
6.9	4433.32	0.663836	0.0744363	47061.1	0.249354	0.00701216
7	4312.52	0.672996	0.0765214	46737.1	0.254521	0.00706077
7.1	4192.92	0.682065	0.0787041	46485.7	0.258532	0.00709896
7.2	4074	0.691082	0.0810015	46201.1	0.263072	0.00714269
7.3	3957.62	0.699907	0.0833834	45918.3	0.267582	0.00718668
7.4	3843.11	0.70859	0.085868	45637.1	0.272068	0.00723096
7.5	3730.53	0.717126	0.0884593	45356.8	0.276538	0.00727565
7.6	3619.39	0.725554	0.0911756	45076.3	0.281012	0.00732092
7.7	3509.54	0.733883	0.0940294	44795.3	0.285494	0.00736685
7.8	3399.54	0.742224	0.097072	44514	0.289982	0.0074134
7.9	3288.13	0.750672	0.100361	44230.2	0.294507	0.00746096
8	3173.82	0.75934	0.103976	43938.6	0.299159	0.00751048
8.4	2759.29	0.790772	0.119596	42887.9	0.315918	0.00769447
14.2	175.97	0.986657	1.87532	31404	0.499092	0.0105082
14.3	158.09	0.988013	2.08742	31225.8	0.501934	0.0105682
14.4	142.27	0.989212	2.31953	31048.3	0.504765	0.0106286
14.5	127.39	0.99034	2.59047	30870.9	0.507594	0.0106897
14.6	113.7	0.991379	2.90237	30694.2	0.510413	0.0107512
14.8	92.36	0.992997	3.57298	30346.5	0.515959	0.0108744
15	74.52	0.994349	4.42834	30006.7	0.521379	0.0109975
15.1	66.83	0.994933	4.9379	29839.9	0.524039	0.011059

## Sheet: The Skerries
The Skerries								Storm Surge Data
Inundation (m)	Current Breeding Area (m2)	Habitat Loss (%)	Density (pup per m2)	Potential Breeding Area (m2)	Habitat Loss (%)	Density (pup per m2)		B1 Scenario
0	18189.6	0	0.175924	18189.6	0	0.175924		Average Recurrance Interval (years)	2012	2025	2050	2100
0.1	18189.6	0	0.175924	18189.6	0	0.175924		10	1.19669	1.25348	1.33611	1.53648
0.2	18189.5	4.94787e-06	0.175925	18189.5	4.94787e-06	0.175925		50	1.30878	1.36589	1.4489	1.65674
0.3	18185.9	0.000203412	0.17596	18185.9	0.000203412	0.17596		100	1.35712	1.41419	1.49733	1.70609
0.4	18177.6	0.000661915	0.176041	18177.6	0.000661915	0.176041		250	1.42083	1.47796	1.56112	1.77039
0.5	18166.8	0.00125346	0.176145	18166.8	0.00125346	0.176145		A1B Scenario
0.6	18105.8	0.00461197	0.176739	18105.8	0.00461197	0.176739		Average Recurrance Interval (years)	2012	2025	2050	2100
0.7	17955.8	0.0128579	0.178216	17955.8	0.0128579	0.178216		10	1.19669	1.25402	1.35969	1.6627
0.8	17801.2	0.0213534	0.179763	17801.2	0.0213534	0.179763		50	1.30878	1.36637	1.47339	1.79444
0.9	17621.8	0.0312156	0.181593	17621.8	0.0312156	0.181593		100	1.35712	1.41467	1.52178	1.84542
1	16318.8	0.10285	0.196092	16318.8	0.10285	0.196092		250	1.42083	1.47842	1.58577	1.91065
1.1	15037.9	0.173272	0.212796	15037.9	0.173272	0.212796		A1FI Scenario
1.2	14319	0.212794	0.223479	14319	0.212794	0.223479		Average Recurrance Interval (years)	2012	2025	2050	2100
1.3	13786.7	0.242055	0.232107	13786.7	0.242055	0.232107		10	1.19669	1.25471	1.36522	1.81408
1.4	13277.7	0.270039	0.241005	13277.7	0.270039	0.241005		50	1.30878	1.36697	1.47897	1.9622
1.5	12761.3	0.29843	0.250758	12761.3	0.29843	0.250758		100	1.35712	1.41528	1.52753	2.01587
1.6	12220.4	0.328167	0.261857	12220.4	0.328167	0.261857		250	1.42083	1.47899	1.59141	2.08271
1.7	11643.9	0.359862	0.274822	11643.9	0.359862	0.274822		A1FI Scenario + Wave Runup and Setup
1.8	11016.1	0.394374	0.290483	11016.1	0.394374	0.290483		Average Recurrance Interval (years)	2012	2025	2050	2100
1.9	10316.1	0.432857	0.310194	10316.1	0.432857	0.310194		10	3.19669	3.25471	3.36522	3.81408
2	9279.75	0.489833	0.344837	9279.75	0.489833	0.344837		50	3.30878	3.36697	3.47897	3.9622
2.1	8267.21	0.545499	0.387071	8267.21	0.545499	0.387071		100	3.35712	3.41528	3.52752	4.01587
2.2	7573.52	0.583636	0.422525	7573.52	0.583636	0.422525		250	3.42083	3.47899	3.59141	4.08271
2.3	6957.43	0.617506	0.45994	6957.43	0.617506	0.45994
2.4	6370.34	0.649782	0.502328	6370.34	0.649782	0.502328
2.5	5833.18	0.679313	0.548586	5833.18	0.679313	0.548586
2.6	5323.62	0.707327	0.601095	5323.62	0.707327	0.601095
2.7	4837.15	0.734071	0.661547	4837.15	0.734071	0.661547
2.8	4355.38	0.760557	0.734723	4355.38	0.760557	0.734723
2.9	3860.99	0.787737	0.828803	3860.99	0.787737	0.828803
3	3352.31	0.815702	0.954566	3352.31	0.815702	0.954566
3.1	3022.99	0.833807	1.05855	3022.99	0.833807	1.05855
3.2	2765.34	0.847972	1.15718	2765.34	0.847972	1.15718
3.3	2522.46	0.861324	1.2686	2522.46	0.861324	1.2686
3.4	2287.73	0.874229	1.39877	2287.73	0.874229	1.39877
3.5	2054.82	0.887033	1.55731	2054.82	0.887033	1.55731
3.6	1821.6	0.899855	1.7567	1821.6	0.899855	1.7567
3.7	1592.58	0.912446	2.00932	1592.58	0.912446	2.00932
3.8	1381.55	0.924047	2.31624	1381.55	0.924047	2.31624
3.9	1176.78	0.935305	2.71928	1176.78	0.935305	2.71928
4	936.03	0.94854	3.41869	936.03	0.94854	3.41869
4.1	809.79	0.955481	3.95164	809.79	0.955481	3.95164
4.2	755.4	0.958471	4.23617	755.4	0.958471	4.23617
4.3	706.19	0.961176	4.53136	706.19	0.961176	4.53136
4.4	661.69	0.963623	4.8361	661.69	0.963623	4.8361
4.5	619.79	0.965926	5.16304	619.79	0.965926	5.16304
4.6	580.22	0.968102	5.51515	580.22	0.968102	5.51515
4.7	543.29	0.970132	5.89004	543.29	0.970132	5.89004
4.8	508.1	0.972067	6.29797	508.1	0.972067	6.29797
4.9	473.97	0.973943	6.75148	473.97	0.973943	6.75148
5	441.37	0.975735	7.25015	441.37	0.975735	7.25015
5.1	410.84	0.977414	7.78892	410.84	0.977414	7.78892
5.2	381.9	0.979005	8.37916	381.9	0.979005	8.37916
5.3	354.08	0.980534	9.03751	354.08	0.980534	9.03751
5.4	327.61	0.981989	9.76771	327.61	0.981989	9.76771
5.5	302.47	0.983371	10.5796	302.47	0.983371	10.5796
5.6	278.68	0.984679	11.4827	278.68	0.984679	11.4827
5.7	255.42	0.985958	12.5284	255.42	0.985958	12.5284
5.8	232.88	0.987197	13.741	232.88	0.987197	13.741
5.9	211.23	0.988387	15.1494	211.23	0.988387	15.1494
6	190.26	0.98954	16.8191	190.26	0.98954	16.8191
6.1	170.57	0.990623	18.7606	170.57	0.990623	18.7606
6.2	151.58	0.991667	21.111	151.58	0.991667	21.111
6.3	132.81	0.992699	24.0946	132.81	0.992699	24.0946
6.4	113.89	0.993739	28.0973	113.89	0.993739	28.0973
6.5	96.13	0.994715	33.2883	96.13	0.994715	33.2883
6.6	80.04	0.9956	39.98	80.04	0.9956	39.98
6.7	65.14	0.996419	49.125	65.14	0.996419	49.125
6.8	51.45	0.997171	62.1963	51.45	0.997171	62.1963
6.9	39.04	0.997854	81.9672	39.04	0.997854	81.9672
7	27.91	0.998466	114.654	27.91	0.998466	114.654
7.1	5.87	0.999677	545.145	5.87	0.999677	545.145
7.2	0	1	N/A	0	1	N/A
7.3	0	1	N/A	0	1	N/A
7.4	0	1	N/A	0	1	N/A
7.5	0	1	N/A	0	1	N/A
7.6	0	1	N/A	0	1	N/A
7.7	0	1	N/A	0	1	N/A
7.8	0	1	N/A	0	1	N/A
7.9	0	1	N/A	0	1	N/A
8	0	1	N/A	0	1	N/A

## Sheet: Reid Rocks
Reid Rocks								Storm Surge Data
Inundation (m)	Current Breeding Area (m2)	Habitat Loss (%)	Density (pup per m2)	Potential Breeding Area (m2)	Habitat Loss (%)	Density (pup per m2)		B1 Scenario
0	22787.1	0	0.0438845	23960.8	0	0.0417348		Average Recurrance Interval (years)	2012	2025	2050	2100
0.1	22787.1	0	0.0438845	23960.8	0	0.0417348		10	1.19019	1.24705	1.32946	1.52907
0.2	22787.1	0	0.0438845	23960.8	0	0.0417348		50	1.30546	1.36236	1.44539	1.65196
0.3	22787.1	0	0.0438845	23960.8	0	0.0417348		100	1.355	1.41191	1.49502	1.70254
0.4	22787.1	0	0.0438845	23960.8	0	0.0417348		250	1.42033	1.47744	1.56041	1.7686
0.5	22787.1	0	0.0438845	23960.8	0	0.0417348		A1B Scenario
0.6	22787.1	0	0.0438845	23960.8	0	0.0417348		Average Recurrance Interval (years)	2012	2025	2050	2100
0.7	22787.1	0	0.0438845	23960.8	0	0.0417348		10	1.19019	1.24757	1.35312	1.65495
0.8	22787.1	0	0.0438845	23960.8	0	0.0417348		50	1.30546	1.36287	1.4695	1.78872
0.9	22787.1	0	0.0438845	23960.8	0	0.0417348		100	1.355	1.41242	1.51923	1.8408
1	22787.1	0	0.0438845	23960.8	0	0.0417348		250	1.42033	1.47791	1.58494	1.90784
1.1	22787.1	0	0.0438845	23960.8	0	0.0417348		A1FI Scenario
1.2	22787.1	0	0.0438845	23960.8	0	0.0417348		Average Recurrance Interval (years)	2012	2025	2050	2100
1.3	22787.1	0	0.0438845	23960.8	0	0.0417348		10	1.19019	1.24825	1.35843	1.80607
1.4	22787.1	0	0.0438845	23960.8	0	0.0417348		50	1.30546	1.36352	1.47524	1.95582
1.5	22787.1	0	0.0438845	23960.8	0	0.0417348		100	1.355	1.41307	1.52499	2.01033
1.6	22787.1	0	0.0438845	23960.8	0	0.0417348		250	1.42033	1.47851	1.59046	2.07879
1.7	22787.1	0	0.0438845	23960.8	0	0.0417348		A1FI Scenario + Wave Runup and Setup
1.8	22787.1	0	0.0438845	23960.8	0	0.0417348		Average Recurrance Interval (years)	2012	2025	2050	2100
1.9	22787.1	0	0.0438845	23960.8	0	0.0417348		10	5.49019	2.04825	2.15843	6.10607
2	22787.1	0	0.0438845	23960.8	0	0.0417348		50	2.10546	2.16352	2.27524	2.75582
2.1	22787.1	0	0.0438845	23960.8	0	0.0417348		100	2.155	2.21307	2.32499	2.81033
2.2	22787.1	0	0.0438845	23960.8	0	0.0417348		250	2.22033	2.27851	2.39046	2.87879
2.3	22787.1	0	0.0438845	23960.8	0	0.0417348
2.4	22787.1	0	0.0438845	23960.8	0	0.0417348
2.5	22787.1	0	0.0438845	23960.8	0	0.0417348
2.6	22787.1	0	0.0438845	23960.8	0	0.0417348
2.7	22787.1	0	0.0438845	23960.8	0	0.0417348
2.8	22787.1	0	0.0438845	23960.8	0	0.0417348
2.9	22787.1	0	0.0438845	23960.8	0	0.0417348
3	22787.1	0	0.0438845	23960.8	0	0.0417348
3.1	22787.1	0	0.0438845	23960.8	0	0.0417348
3.2	22787.1	0	0.0438845	23960.8	0	0.0417348
3.3	22787.1	0	0.0438845	23960.8	0	0.0417348
3.4	22787.1	0	0.0438845	23960.8	0	0.0417348
3.5	22787.1	0	0.0438845	23960.8	0	0.0417348
3.6	22787.1	0	0.0438845	23960.8	0	0.0417348
3.7	22787.1	0	0.0438845	23960.8	0	0.0417348
3.8	22787.1	0	0.0438845	23960.8	0	0.0417348
3.9	22787.1	0	0.0438845	23960.8	0	0.0417348
4	22787.1	8.7769e-07	0.0438845	23960.8	8.34696e-07	0.0417349
4.1	22785.5	7.10929e-05	0.0438876	23959.2	6.76104e-05	0.0417376
4.2	22781.6	0.000240487	0.0438951	23955.3	0.000228707	0.0417444
4.3	22775.4	0.000513449	0.043907	23949.1	0.000488297	0.0417552
4.4	22760.2	0.00118049	0.0439364	23933.9	0.00112308	0.0417817
4.5	22729.2	0.00254179	0.0439963	23902.9	0.0024177	0.041836
4.6	22680.3	0.00468774	0.0440912	23854	0.00445895	0.0419217
4.7	22584.5	0.008891	0.0442782	23758.2	0.00845631	0.0420907
4.8	22359.7	0.018754	0.0447232	23533.4	0.0178362	0.0424927
4.9	22174	0.026903	0.0450978	23356.5	0.0252199	0.0428146
5	21976.8	0.0355587	0.0455025	23150.5	0.0338177	0.0431956
5.1	21696.7	0.047853	0.04609	22870.3	0.0455127	0.0437249
5.2	21293.5	0.065545	0.0469627	22466.9	0.0623472	0.0445099
5.3	20753.3	0.0892505	0.048185	21926.5	0.0849007	0.0456069
5.4	20256.3	0.111063	0.0493674	21429.3	0.105653	0.0466651
5.5	19752	0.133194	0.0506278	20924.8	0.126709	0.0477903
5.6	19161.7	0.159099	0.0521875	20334.3	0.151353	0.049178
5.7	18535.6	0.186576	0.0539504	19707.7	0.177503	0.0507416
5.8	17912	0.213943	0.0558286	19083.5	0.203555	0.0524014
5.9	17201.4	0.245124	0.0581347	18372.3	0.233236	0.0544298
6	16171.9	0.290304	0.0618357	17312	0.277488	0.0577635
6.1	15184.7	0.333626	0.0658556	16354.3	0.317458	0.0611461
6.2	14589	0.35977	0.0685449	15757.8	0.342352	0.0634607
6.3	14041	0.38382	0.0712203	15209	0.365256	0.0657506
6.4	13524.1	0.406502	0.0739421	14691	0.386874	0.0680689
6.5	13033.7	0.428024	0.0767244	14198.7	0.407422	0.0704292
6.6	12560.6	0.448785	0.0796141	13723.8	0.427238	0.0728659
6.7	12111	0.468514	0.0825694	13271.8	0.446103	0.0753476
6.8	11676.9	0.487566	0.0856394	12834.7	0.464345	0.0779136
6.9	11261	0.505816	0.0888019	12465.5	0.479753	0.0802212
7	10858.1	0.523499	0.0920974	12009	0.498809	0.0832712
7.1	10516.5	0.538489	0.0950887	11663.6	0.51322	0.0857365
7.2	10294	0.548251	0.0971436	11437.3	0.522665	0.087433
7.3	10068.2	0.558161	0.0993223	11207.6	0.532252	0.0892251
7.4	9834.7	0.568409	0.101681	10970.1	0.542164	0.0911567
7.5	9600.33	0.578694	0.104163	10731.7	0.552113	0.0931816
7.6	9373.85	0.588633	0.10668	10501.2	0.561736	0.0952275
7.7	9123.84	0.599605	0.109603	10247	0.572342	0.0975892
7.8	8816.68	0.613084	0.113421	9935.7	0.585335	0.100647
7.9	8289.52	0.636219	0.120634	9404.29	0.607514	0.106334
8	7806.06	0.657435	0.128106	8916.51	0.627871	0.112152
8.1	7382.05	0.676042	0.135464	8488.05	0.645753	0.117813
8.2	7070.27	0.689725	0.141437	8171.71	0.658955	0.122373
8.3	6788.58	0.702087	0.147306	7885.32	0.670908	0.126818
8.4	6521.69	0.713799	0.153334	7613.64	0.682246	0.131343
8.5	6265.44	0.725044	0.159606	7352.48	0.693146	0.136009
8.6	6017.02	0.735946	0.166195	7099.05	0.703722	0.140864
8.7	5777.06	0.746477	0.173098	6853.97	0.713951	0.145901
8.8	5547.29	0.75656	0.180268	6618.95	0.723759	0.151081
8.9	5326.65	0.766243	0.187735	6392.9	0.733193	0.156424
9	5114.49	0.775553	0.195523	6175.17	0.74228	0.161939
9.1	4909.82	0.784535	0.203673	5964.72	0.751064	0.167652
9.2	4710.14	0.793298	0.212308	5758.98	0.75965	0.173642
9.3	4513.96	0.801907	0.221535	5556.19	0.768113	0.179979
9.4	4310.45	0.810838	0.231994	5345.49	0.776907	0.187074
9.5	4096.65	0.820221	0.244102	5124	0.786151	0.19516
9.6	3873.94	0.829994	0.258135	4893.13	0.795786	0.204368
9.7	3635.33	0.840465	0.275078	4645.81	0.806108	0.215248
9.8	3367.68	0.852211	0.29694	4368.88	0.817666	0.228892
9.9	3042.97	0.866461	0.328626	4034	0.831642	0.247893
10	2506.09	0.890021	0.399028	3485.6	0.854529	0.286895
10.1	2238.51	0.901764	0.446726	3197.59	0.866549	0.312736
10.2	2029.12	0.910953	0.492824	2965.38	0.87624	0.337225
10.3	1807.46	0.920681	0.553263	2716.73	0.886618	0.36809
10.4	1482.94	0.934922	0.674336	2353.94	0.901759	0.42482
10.5	1246.02	0.945319	0.802555	2041.04	0.914818	0.489946
10.6	1034.54	0.9546	0.966613	1747.12	0.927084	0.572371
10.7	845.63	0.96289	1.18255	1464.59	0.938876	0.682785
10.8	641.71	0.971839	1.55834	1151.73	0.951933	0.868259
10.9	417.16	0.981693	2.39716	837.64	0.965041	1.19383
11	249.81	0.989037	4.00304	593.33	0.975237	1.6854
11.1	178.97	0.992146	5.58753	451.01	0.981177	2.21725
11.2	124.44	0.994539	8.036	324.28	0.986466	3.08375
11.3	61.15	0.997316	16.3532	172.32	0.992808	5.80316
11.4	27.4	0.998798	36.4964	59.7	0.997508	16.7504
11.5	12.02	0.999473	83.1947	19.69	0.999178	50.7872
11.6	6.53	0.999713	153.139	6.53	0.999727	153.139
11.7	1.5	0.999934	666.667	1.5	0.999937	666.667
11.8	0	1	N/A	0	1	N/A

[truncated: 4 more sheets: Lady Julia Percy, Kanowna Island, Height Data, Storm Surge Data]
